# Supplementary material for: Linking a Gene Cluster to Atranorin, a Major Cortical Substance of Lichens, through Genetic Dereplication and Heterologous Expression
Source: mBio. 2021 Jun 22;12(3):e01111-21. doi: 10.1128/mBio.01111-21 (PMC8262933; doi:10.1128/mBio.01111-21)
Supplement: DATA SET S1 [file mbio.01111-21-sd001.xlsx]

## Sheet: Supplementary_DATA1
Dataset S1. Genome statistics and biosynthetic gene clusters in the sequenced lichen species.
Species	Abbreviation	Strain	References (genome assembly)	Genome (Mbp)	Number of scaffolds	N50	L50	Coverage	GC%	BUSCOs (%) Genome	Genome assembly accessions	Annotation Source	ORFs	BUSCOs (%) Protein	BGCs	NR-PKS	R-PKS	PKS III	NRPS	Terpenes	Others	Total core enzymes
Cladonia macilenta	Cma	KoLRI021765	Park et al. 2013b	37.1171	240	11	1469036	540 X	44.682	97.7	GCA_000444155.1	GenSAS	10705	91.1	52	19	19	2	15	8	1	64
Cladonia metacorallifera	Cmt	KoLRI021493	Park et al. 2014a	36.6821	30	10	1591850	1023 X	44.906	97.7	GCA_000482085.2	GenSAS	10838	90.7	58	17	22	2	17	8	1	67
Cladonia borealis	Cbo	KoLRI022262	(in this study)	36.5643	985	104	109751	128X	45.378	97.5	JAFEKC000000000	GenSAS	11040	93.6	65	21	21	2	16	14	1	75
Cladonia uncialis	Cuc	Normore 8774	Abdel-Hameed et al. 2016	32.8515	2124	279	34871	43 X	46.385	93.3	GCA_002927785.1	GenSAS	10288	88.8	55	16	19	2	11	9	3	60
Cladonia rangiferina	Crg	ATCC 18275	(seqeunced by Stephen H. Kolomyjec in Lake Superior State University, USA)	35.6739	1069	42	273041	8 X	45.441	98	GCA_006146055.1	GenSAS	10680	94.1	59	15	24	3	18	10	2	72
Cladonia grayi	Cgr	CBS 132746	Armaleo et al. 2019	34.62	414	43	243412	15 X	44.443	97.4	JGI Cladonia grayi Cgr/DA2myc/ss v2.0	GenSAS	10212	87	53	10	17	3	19	6	2	57
Cetradonia linearis	Cel	BA2	Allen et al. 2018	19.465	2703	620	10095	55 X	48.191	71.1	GCA_003521265.1	GenSAS	6466	63.8	17	1	5	2	4	4	1	17
Stereocaulon alpinum	Sta	KoLRI022277	(in this study)	38.3678	610	40	284254	150 X	45.72	98.3	JAEUBA000000000	GenSAS	10198	95.9	40	8	11	2	16	10	2	49
Letharia lupina	Lel	WasteWater1	McKenzie et al. 2020	49.2386	31	10	2098233	200 X	38.734	98	GCA_014066315.1	GenSAS	11201	94.4	44	12	11	2	14	6	4	49
Letharia columbiana	Lec	WasteWater2	McKenzie et al. 2020	52.2651	161	23	666803	150 X	39.575	97.3	GCA_014066305.1	GenSAS	11601	92.2	45	8	14	2	15	6	4	49
Pseudevernia furfuracea	Psf	AKPM 0122M	Calchera et al. 2018	37.7952	46	10	1178799	350 X	47.858	98	GCA_003184345.1	GenSAS	10957	91.3	50	9	22	1	20	5	2	59
Alectoria sarmentosa	Als	MAF-Lich 21536	Liu et al. 2019	39.9583	915	120	93085	54X	40.217	77.8	GCA_009733775.1	GenSAS	9333	73.7	36	5	9	2	16	6	2	40
Evernia prunastri	Evp	FR SP7-11	Calchera et al. 2018	40.3465	277	51	264454	410 X	48.972	98.2	GCA_003184365.1	GenSAS	12581	94	82	17	27	2	24	17	3	90
Parmelia sp.	Pap	KoLRI021559	(in this study)	45.0013	1508	159	77122	114 X	43.805	92	JAEUBB000000000	GenSAS	13269	83.7	108	24	46	2	27	17	6	122
Usnea florida	Usf	ATCC18376	.	44.32	274	29	502713	88 X	45.368	98	JGI Usnea florida ATCC18376 v1.0	JGI	12649	97.4	91	18	38	2	31	10	5	104
Usnea hakonensis	Ush	.	Kono et al. 2020	41.1984	879	73	166123	506 X	45.573	96.9	GCA_013423325.1	GenSAS	11565	92.9	69	11	21	2	31	8	2	75
Ramalina intermedia	Rai	YAF0013	Wang et al. 2018	26.2464	198	31	273318	290 X	51.891	96.5	GCA_003073195.1	GenSAS	9299	92.4	51	14	25	2	14	4	1	60
Ramalina peruviana	Rap	YAF0012	.	26.9904	1657	148	40431	2 X	50.745	91.1	GCA_001956345.1	GenSAS	8418	72	54	14	22	1	19	2	2	60
Xanthoria parietina	Xap	46-1-SA22	.	31.9	39	7	1731186	44 X	49.892	97.6	JGI Xanthoria parietina 46-1-SA22 v1.1	JGI	11065	97.6	51	8	17	1	22	9	0	57
Xanthoria elegans	Xae	YAF01	.	44.3176	263	39	385707	3 X	40.7	97.7	GCA_011316305.1	GenSAS	10225	94.6	57	9	22	2	21	8	2	64
Gyalolechia flavorubescens	Gyf	KoLRI021541	Park et al. 2013a	34.4682	36	9	1693300	541 X	41.89	98.2	GCA_000442125.1	GenSAS	9974	94.4	38	10	10	1	16	7	3	47
Lobaria pulmonaria	Lop	Scotland	.	56.12	1911	300	50541	146 X	47.158	98.2	JGI Lobaria pulmonaria Scotland reference genome v1.0	GenSAS	14537	90.1	77	15	24	0	23	16	6	84
Umbilicaria pustulata	Ump	A1-1	Tzovaras BG et al., 2019	32.911	43	8	1808250	320X	51.667	94	GCA_008636195.1	GenSAS	8337	89.2	29	10	9	1	4	7	0	31
Umbilicaria hispanica	Umh	C0002	Dal Grande et al. 2018	41.208	1619	77	145035	160 X	51.276	94.6	GCA_003254425.1	GenSAS	7927	83.3	30	10	10	1	6	6	0	33
Umbilicaria muehlenbergii	Umm	KoLRI033197	Park et al. 2014b	34.8804	24	2	7009248	663 X	47.122	97	GCA_000611775.0	GenSAS	9172	97.6	32	8	12	1	7	5	1	34
Cyanodermella asteris	Cya	A1	Jahn et al. 2017	28.6675	37	6	1790936	85 X	53.294	97.8	GCA_900618795.1	GenSAS	10300	96.9	42	5	7	2	20	7	2	43
Sclerophora sanguinea	Scs	CBS100924	.	18.02	69	5	1756012	90 X	51.318	98.7	JGI Sclerophora sanguinea CBS100924 v1.0	JGI	7223	98.6	16	2	1	1	8	4	0	16
Arthonia radiata	Arr	EZ20314	Armstrong et al. 2018	33.5018	17	6	2247352	216 X	48.572	95.1	GCA_002989075.1	GenSAS	10766	92	32	6	6	3	11	7	1	34
Viridothelium virens	Viv	.	Haridas et al. 2020	32.16	730	32	324419	142 X	48.895	98.5	JGI Viridothelium virens v1.0	JGI	11858	98.6	63	19	19	1	15	12	6	72
Endocarpon pusillum	Enp	KoLRI021943	Park et al. 2014c	37.1732	40	9	1340794	556 X	49.71	97	GCA_000611755.1	GenSAS	11860	93.7	31	4	11	1	7	8	3	34
			References
			Abdel-Hameed, M. et al. (2016). Putative identification of the usnic acid biosynthetic gene cluster by de novo whole-genome sequencing of a lichen-forming fungus. Fungal Biol 120 306-316.
			Allen, J.L. et al. (2018). First genome-wide analysis of the endangered, endemic lichen Cetradonia linearis reveals isolation by distance and strong population structure. Am J Bot 105 1556-1567.
			Armaleo, D. et al. (2019). The lichen symbiosis re-viewed through the genomes of Cladonia grayi and its algal partner Asterochloris glomerata. BMC Genomics 20 605.
			Armstrong, E.E. et al. (2018). Draft Genome Sequence and Annotation of the Lichen-Forming Fungus Arthonia radiata. Genome Announc 6 e00281-18.
			Calchera, A. et al. (2018). Biosynthetic Gene Content of the ‘Perfume Lichens’ Evernia prunastri and Pseudevernia furfuracea. Molecules 24 24010203.
			Dal Grande, F. et al. (2018). The draft genome of the lichen-forming fungus Lasallia hispanica (Frey) Sancho & A. Crespo. Lichenologist. 50 329-340.
			Haridas, S. et al. (2020). 101 Dothideomycetes genomes: A test case for predicting lifestyles and emergence of pathogens. Stud Mycol. 96 141-153.
			Jahn, L. et al. (2017). Linking secondary metabolites to biosynthesis genes in the fungal endophyte Cyanodermella asteris: The anti-cancer bisanthraquinone skyrin. J Biotechnol 257 233-239.
			Kono, M. et al. (2020). In vitro resynthesis of lichenization reveals the genetic background of symbiosis-specific fungal-algal interaction in Usnea hakonensis. BMC Genomics 21 671.
			Liu, F. et al. (2019). Draft genome sequences of five Calonectria species from Eucalyptus plantations in China, Celoporthe dispersa, Sporothrix phasma and Alectoria sarmentosa. IMA fungus 10 22.
			Park, S-.Y. et al. (2013a). Draft Genome Sequence of Lichen-Forming Fungus Caloplaca flavorubescens Strain KoLRI002931. Genome Announc 1 e00678-13.
			Park, S-.Y. et al. (2013b). Draft Genome Sequence of Cladonia macilenta KoLRI003786, a Lichen-Forming Fungus Producing Biruloquinone. Genome Announc 1 e00695-13.
			Park, S-.Y. et al. (2014a). Draft Genome Sequence of Lichen-Forming Fungus Cladonia metacorallifera Strain KoLRI002260. Genome Announc 2 e01065-13.
			Park, S-.Y. et al. (2014b). Draft Genome Sequence of Umbilicaria muehlenbergii KoLRILF000956, a Lichen-Forming Fungus Amenable to Genetic Manipulation. Genome Announc 2 e00357-14.
			Park, S-.Y. et al. (2014c). Draft Genome Sequence of Endocarpon pusillum Strain KoLRILF000583. Genome Announc 2 e00452-14.
			McKenzie, S.K. et al. (2020). Complete, high-quality genomes from long-read metagenomic sequencing of two wolf lichen thalli reveals enigmatic genome architecture. Genomics 112 3150-3156.
			Tzovaras, B.G. et al. (2020). What is in a lichen? A metagenomic approach to reconstruct the holo-genome of Umbilicaria pustulata. Genome Biol Evol. 12 309–324.
			Wang, Y. et al. (2018). Draft Genome Sequence of the Lichen-Forming Fungus Ramalina intermedia Strain YAF0013. Genome Announc 6 e00478-18
