# Supplementary material for: Linking a Gene Cluster to Atranorin, a Major Cortical Substance of Lichens, through Genetic Dereplication and Heterologous Expression
Source: mBio. 2021 Jun 22;12(3):e01111-21. doi: 10.1128/mBio.01111-21 (PMC8262933; doi:10.1128/mBio.01111-21)
Supplement: DATA SET S2 [file mbio.01111-21-sd002.xlsx]

## Sheet: known_PKS
Dataset S2. NR-PKS characterized in non-lichenized fungi (worksheet 1).
No.	Species	Fungal class	Gene ID	Accessions	PKS product	End product	NR-PKS_Groups	PKS	KS	PT	References
1	Aspergillus nidulans	Eurotiomycetes	OrsA	XP_681178	orsellinic acid	F-9775; lecanoric acid; sanghaspirodins	I	MAPNHVLFFPQERVTFDAVHDLNVRSKSRRRLQSLLAAASNVVQHWTASLDGLERADIGSFEDLVELAERQTTQTRGSIVADLVLLTTVQIGQLLVLAEDDPAILSGHAGARAIPMGFGAGLVAAGVAAAATSADGIVNLGLEAVSVAFRLGVELQRRGKDIEDSNGPWAQVISSATTIADLEQALDRINASLRPINQAYIGEVMTESTVVFGPPSTLDALAKRPELAHATITSPASALAQVPLHGAHLPPISATMIAASSSQQATELWKLAVEEVANKPIDVHQAVTALIHDLHRANITDIVLTAIGASTETSGIQSLLEKNGLAVELGQLSPTPRPYGNDLDSIPADAIAVVGMSGRFPNSDTLDEFWRLLETATTTHQVIPESRFNVDDFYDPTRA…	IAVVGMSGRFPNSDTLDEFWRLLETATTTHQVIPESRFNVDDFYDPTRAKHNALLARYGCFLKNPGDFDHRLFNISPREAMQMDPVQRMLLMTTYEALEMAGYSPPTPAAPGDSEQAPPRIATYFGQTIDDWKSINDQQGIDTHYLPGVNRGFAPGRLSHFFQWAGGFYSIDTGCSSSATALCLARDALTAGKYDAAVVGGGTLLTAPEWFAGLSQGGFLSPTGACKTYSDSADGYCRGEGVGVVILKRLADAVRSKDNVIAVIAGASRNCNAGAGSITYPGEKAQGALYRRVMRQAAVRPEQVDVVEMHGTGTQAGDRVETHAVQSVFAPSNGNQREKPLIVGALKANIGHSEAAAGIISLMKAILILQHDKIPAQPNQPIKMNPYLEPLIGKQIQLA…	LASTTLHAVEKLQREEGKILGTFTVDLSDPKLAKAICGHVVDESAICPASIFIDMAYTAAVFLEQENGAGAALNTYELSSLEMHSPLVLREDIEVLPQVWVEAVLDIKSNAVSVHFKGQTSKGAVGYGSATMRLGQPDSAVRRDWSRIQSLVRARVQTLNRSVRPREVHAMDTALFYKVFSEIVDYSAPYHAVQEAVIAADFHDAAVTLQLTPTADLGTFTSSPFAVDALVHVAGFLLNADVRRPKNEVHIANHIGSLRIVGDLSSPGPYHVYATIREQDQKAGTSLCDVYTTDSQDRLVAVCSDICFKKLERDFFALLTGATRGRSTKPVAAAPAKSM	Sanchez, J.F. et al. (2010) Molecular genetic analysis of the orsellinic acid/F9775 genecluster of Aspergillus nidulans. Mol BioSyst 6, 587-593.
2	Floropilus chiversii (formerly Chaetomium chiversii)	Sordariomycetes	RADS2	ACM42403	orsellinic acid	radicicol	I	MRLPQKTKTVLIFGDQTDSWLDGLDQVYKQAGSTPWLQSFLDDLTDAINAETKANMLDHALQESLGTFSTLQELGERYRHTTDELGMAHALLLHAVRAATLLQWVKREPNLLGRDGQAEWLGISGGLITLSARAISEDFDTLRNASLEVARLFVRLCKFTSVRSRAAEDAPGTWGWAVVGISPDELRKRLDEFQQSAGIPSIKRAQVGVTGAGWSTVIGPPSVLEIVMKQCPAVKSLAKNPLNIHALQHTIKLSPADLNFIVGNNSAFLDLPLCCPGMNLWGMDEPGATYANWGEMLKAICEQVLSRSLDIPHAVGKVNTKLDGVETIRVIQIGTTSHAPYLLGGLKGPGRHVSVQDAQSLLQASVSTSSSQSGRIAIVGMAGRGPGCDNVDEFWDLIM…	IAIVGMAGRGPGCDNVDEFWDLIMSKQDLCREVPKDRFDVDEYYCPNHGQGDKKCTMTTRFGCFMDKPGNFDSRFFHISPREAMLMDPGHRQFLMSTYEALEMAGYSDGHAKATDPTRIAAFYGQVSDDWHDQSHPTLGCDSYTLQGVQRAFGPGRIAWQFKWEGPTYSLDSACASTTSSIHLACMSLLSKDIDMAVAGAANILSFPHSFTCLSKAGVLSDTGNCKTYRDDADGYCRADFVGTVVLKRLEDAVAHNDNILAVVLSSGRNHSGNSTSITTSDAGAQERLFRKVLRNAHVHPDDVSYVEMHGTGTQVGDPAEVGAVGNLFKHRRPADGPIPVGSVKANFGHSEAAAGMASLLKCIKMFQTDTIPPQAGMPHALNPRFPPLSELNIKIPSEP…	MISTCAQYVVQESPSSSKKIQVTFRASLAESGFGAIIGGHRMQREPICPGSAFCEAGFAAAAYVLEANSRKDDAHIAKLVLRHPTMTRPLTKNLVGPDGELLTTVIMEDASSNEIQVSWRASSAPSKGGLSYDLGSCVLEVRKDVQRLQADWDRTSYFVKARMDEVVRTAQDGHGHRFQPDIFYILFAPTVEYDSQYKCIKEAYVSSDFSEAVAEIELREDPSSTRFMASPYWGESIVHLAGFTVNANPENHLTASGTSFINSGFENFEQTVAFEAGKTYFTYVRVSRKDKGTRSCEVFVFDSDSRMIAQCSGLEFHEISNATLKQVLSGGKSKSVLKPDNAAPLKAPEKKEDATPTAPKKSAD	Zhou, H., Qiao, K., Gao, Z., Vederas, J.C., and Tang, Y. (2010). Insights into radicicol biosynthesis via heterologous synthesis of intermediates and analogs. J Biol Chem 285, 41412-41421.
3	Fusarium graminearum	Sordariomycetes	FgPKS13	ABB90282	orsellinic acid	zearalenone	I	MAPNKKTILLFGDQTDSWVDGIDRLYQDAASIPWLQSFLDDLTHTFKTHTVGMDAVLRNSLGDFANLQELAEKYRYTTDDVGMAQAFLIYAVRAGILLKWAKYEPSLLSTDENQPEWVGISGGLISLSVLAVAETFEKLYEACLEVAGLLARLCRFTSVKSRSMEDRSGAWGWTVLGIGANELRNALDQYQQSMGIPPIKRAQVAVTGHRWNTIVGPPSILQLIVKECPAIRSLPKNELNIHALQHTVVTSRADLDYIVGDSTLLSQPLSLTFTLWGMDDPRAHYTTWGDMLRAICSQALSRPLDITHVVDQLSSKLRSFPQLDVKSIGPCSHLSYLTNVLKSAGRTVSVADDHPPSTPPKQLPGRIAIVGMAGRGPGSDNVEEFWNVIMSKLDLCEEI…	IAIVGMAGRGPGSDNVEEFWNVIMSKLDLCEEIPEDRFNLSEFYRSKHDSGCTTTTKFGCFMDKPGHFDNRFFHISPREALLMDPGHRQFLMTTYEALEMAGYSDGATRAVDPARIATFFGQCNDDWHDVSHHTLGCDAYTLQGVQRAFGAGRIAFQFKWEGPTYSLDSACASTASSIHLACTSLLAKETDMAVAGAANVVGYPHSWTSLSKSGVLSDTGNCKTFRDDADGYCRADFVGTVVLKRLEDAIAHNDNILAVVAASGRNHSGNSSSITTSDAKAQEKLYRKMMHNARVSPNDISYVEMHGTGTKVGDPAEMGALASLFSHRRTPKPVVVGGVKANVGHSESKQAAGVASLLKCIMMFQKNILPPQAGMPHALNPNFPPLSEINIEIPSEPST…	NISTCAQQVVEHISPPNMKVTFRASLSDPGFKALIDGHRLRDRSVCPGSVFSEAGLAAVTYVLQLHHSKSLKLPALVLRNLSLKRPLTYDLVGPDGELITVVAPEGSSNDTFKVAWKASKGNVSYSLGDCMVAACDGQLIQARWDKVSYFIRSRVDEIVASSKSGISHRLQPQILYGLFANTVKYDAAFKCIQEAYISSDFQEAAAVIVLNSDPVGTKFVASPYWGESLVHLAGFVVNSNPSRQSHDTTFMMDGFESFEQTVIPEPGKPYHTYVRVTGNESASVVCDVYIFDDDKLIMHCAGLHFHEVENAVLDQLLGGTNTSNTTRDQPAPIMSRKEV	Wang, M., Zhou, H., Wirz, M., Tang, Y., and Boddy, C.N. (2009). A thioesterase from an iterative fungal polyketide synthase shows macrocyclization and cross coupling activity and may play a role in controlling iterative cycling through product offloading. Biochemistry 48, 6288-6290.
4	Hypomyces subiculosus	Sordariomycetes	Hpm3	ACD39762	orsellinic acid	hypothemycin	I	MVTVPQTILYFGDQTDSWVDSLDQLYRQAATIPWLQTFLDDLVKVFKEESRGMDRALQDSVGEYSTLLDLADRYRHGTDEIGMVRAVLLHAARGGMLLQWVKKESQLVDLNGSKPEALGISGGLTNLAALAISTDFESLYDAVIEAARIFVRLCRFTSVRSRAMEDRPGVWGWAVLGITPEELSKVLEQFQSSMGIPAIKRAKVGVTGDRWSTVIGPPSVLDLFIHQCPAVRNLPKNELSIHALQHTVTVTEADLDFIVGSAELLSHPIVPDFKVWGMDDPVASYQNWGEMLRAIVTQVLSKPLDITKVIAQLNTHLGPRHVDVRVIGPSSHTPYLASSLKAAGSKAIFQTDKTLEQLQPKKLPPGRIAIVGMAGRGPGCENVDEFWDVIMAKQDRCEE…	IAIVGMAGRGPGCENVDEFWDVIMAKQDRCEEIPKDRFDINEFYCTEHGEGCTTTTKYGCFMNKPGNFDSRFFHVSPREALLMDPGHRQFMMSTYEALETAGYSDGQTRDVDPNRIAAFYGQSNDDWHMVSHYTLGCDAYTLQGAQRAFGAGRIAFHFKWEGPTYSLDSACASTSSAIHLACVSLLSKDVDMAVVGAANVVGYPHSWTSLSKSGVLSDTGNCKTYCDDADGYCRADFVGSVVLKRLEDAVEQNDNILAVVAGSGRNHSGNSSSITTSDAGAQERLFHKIMHSARVSPDEISYVEMHGTGTQIGDPAEMSAVTNVFRKRKANNPLTVGGIKANVGHAEASAGMASLLKCIQMFQKDIMPPQARMPHTLNPKYPSLSELNIHIPSEPKEFK…	RISTCAQQIVEESSSPSLHVSARAAISDPGFMALVDGHRMRDVSICPGSVFCEAGLAVSKYALKYSGRKDTVETRLTINNLSLKRPLTKSLVGTDGELLTTVVADKASSDTLQVSWKASSSHASYDLGSCEITICDAQTLQTSWNRSSYFVKARMNELIKNVKSGNGHRMLPSILYTLFASTVDYDPTFKSVKEAFISNEFDEAAAEVVLQKNPAGTQFFASPYWGESVVHLAGFLVNSNPARKTASQTTFMMQSLESVEQTADLEAGRTYYTYARVLHEEEDTVSCDLFVFDSEKMVMQCSGLSFHEVSNNVLDRLLGKASPPVKQVSHQKAPVLVPAESK	Reeves, C.D., Hu, Z., Reid, R., and Kealey, J.T. (2008). Genes for the biosynthesis of the fungal polyketides hypothemycin from Hypomyces subiculosus and radicicol from Pochonia chlamydosporia. Appl Environ Microbiol 74, 5121-5129.
5	Pochonia chlamydosporia	Sordariomycetes	RDC1	ACD39770	orsellinic acid	monocillin II	I	MKSHTSAAKVVFLVGDQVDSWHNGLQHVIKAAGATPWLQSYLDDLSNAIKAEIAEAALDNALHASLGTFSSLLELGERYRHRSDDLGMAQCLLLHAVRSSLFLQMAKQSAHILSPESQTEWLGISGGLISLSPRFVAEDFETLREASIEIGRLFVRLCKLVSVRSRAIEDNTGVWGWAILGVSKDEIRKGLDKFQQNMRIPAIKRAQVGVTGPGWSTIIGPPSVLDLCIKQCPAIATATKNPLNIHALQHTLAITQTDLNYIVGNSQLMSRALHHIRPRLWGMDDPEATYQNWGDMLRAICSQVLSLSLDIPEAVANLGASLRGCDSVQIIQMDNTSHGPFVSTALKAPGRKATLLETHSYLQTQFQGTEPPQKTGRIAIVGMSGRGPRSDNIDEFWDV…	IAIVGMSGRGPRSDNIDEFWDVIMQKQDTCTEVPKDRFDIDEFYCEEHGKGNKICTMTTKYGCFMDKPGHFDARFFHISPRESMLMDPGHRHFLMSSYEALEMAGYSDGPTKLTDPNRIAAFYGQVTDDWHDQSHPTLGCDAYTLQGVQRAFSSGRLAWQFKWEGPTYSLDSACASTTAAIHLACMSLLSNDIDMAVAGASNILNYPHSFACLSKSGVLSDTGNCKPYRDDADGYCRADFVGSVVLKRLEDAVADNDNILAVIASSGRNHSGNSTSITSSDPGAQERLFRKVLRNANVSPDDISYVEMHGTGTPVGDPAEMSAVGNVFKHRRRADGPLPVGAVKANFGHSEGAAGMASLLKCIMMFKTDTIPPQAGMPHALNPNFPPLSELNVEIPAEP…	IISTFAQHVAKESSSNAGKLEITFRASVADQNLQAVMEGHRMEQLPICPGSGFCEAAFSAAAYVLESIGRKEDATVTKMRLQHPVMHRPLTKNLVGPDGELFTTITMESKDSNNIHVSWKASASGPKSSMFEMGTCTLVVQKNVKALQATWDRTAYLVRDRMDSIIKSAEDGQGHWLKHDIFYSLFATTVQYDPLYKCTKMAYISNDFSEAVAEVVLQDNPADAKFMASPYWGEGIVHIAGFVVNANPLRSPGTCFINSGFESFEQTVEFRAGKSYLAYARAHQVEEGRKICQVFVFDSEGKIVAQCYNLSFVRISNALLQHNLSEGASKPVGRGMAKQEKQEVPATTEVVRQ	Xu, Y., Zhou, T., Zhang, S., Xuan, L.J., Zhan, J., and Molnar, I. (2013). Thioesterase domains of fungal nonreducing polyketide synthases act as decision gates during combinatorial biosynthesis. J Am Chem Soc 135, 10783-10791.
6	Aspergillus terreus	Eurotiomycetes	AtCURS2	AGC95321	orsellinic acid	10,11-dehydrocurvularin	I	MDSNRPAVLLFGDVTDPWVDGIDYVYSQAATTPWLRSFLRDLFTVLKVEMRTMDRTLQESFRDCGSFQELAERYRHTGDDFGMAHAMLTYVIRAVVLLETISAEPHLLDSNRPRPELIGVSGGLFSAAVVSVSTNFQSLYDTCLEAGRVWARLCNLTLVKSRAIEERPGTWGWAVLGIPAGKLSQTLEQFQNDMGVPSAKRARVGVTGDRWSTVIGPPSILELVLNECPTLKNLPKNELDIHALQHTLDISNADIDYIVGDSSLLDTPLPQGYRIYGLDDDRPEATYPSWSHLLRASASQTLARPLNIVQAVSKLNAALGTSTHVDFKIMGPSSHAAYIAKVLQTAGREVSLQDRITAKPPTPDSRDGIAIVGMAGKGPGSDDLEEFWDVLLKGLDLHQ…	IAIVGMAGKGPGSDDLEEFWDVLLKGLDLHQEVPPDRYDLDEYYSPKHPPAGPGKCTMTCRHGCFMNNPGHFDSKFFHISPREALLMDPAHRLFLMNAYEALEMAGYSDGQTKMTDPTKIATFFGQCNDDWHVVGHRTLGCDAYTLQAVQRAFGPGRLAFQFNWEGPTYALDSACAATSSCIHLACMSLIARDIDMAVAGAANVLSTPHSFTSLSRSGVLSDSGNCKTYRDDADGYCRADFSGAVVLKRLDDAIAHNDNILAVISSSARNHSGNSTSITTSDAAAQERLFHKVLRNARVTPEDISYVEMHGTGTQVGDKAEMGAVSSVFSKRRDGELLPVGAIKANLGHSEAAAGMSSLLKSILMFQKGTIPPQAGMPHTLNPNFPPLHEINIKIPEEP…	LVSTCAQYLVSKSSSPKVQVVFRASISDPGFMELIDGHKMQGIGLCSGSVFCEAAFAAAKYALEYSGRRNVTQPWLTLQKPELLLPLTKKLAGADGSLITTAVMDSPSAHRISVTFKLTSGSESHELGSCIVNFRDPAKTQADWDRVSYFIQARMDEVIKNAKEGPGHRMQPEVFYALFANAVEFSTDFQGVDEAYIAKDFQEAAALVTLPHDPAGTKFTFSPYWGEALVHLAGFMVNGNPSKSPQKTFIVMGFESVEQTVPLVPGKKYMAYTRISKWVKETAYCDAVVFDPETSNIILQCIDLRYQELPRVTWKHVLDGPHGGSSAHGHKAPVQETKKAVEVSRQAVAVAPVQ	Xu, Y., Espinosa-Artiles, P., Schubert, V., Xu, Y.M., Zhang, W., Lin, M., Gunatilaka, A.A., Sussmuth, R., and Molnar, I. (2013). Characterization of the biosynthetic genes for 10,11-dehydrocurvularin, a heat shock response-modulating anticancer fungal polyketide from Aspergillus terreus. Appl Environ Microbiol 79, 2038-2047.
7	Acremonium egyptiacum	Sordariomycetes	AscC	A0A455R5P9	orsellinic acid	ascochlorine; ascofuranone	IX	MTLIQTKHSASAAVFSPQSTAPKPTHLAHIRARLLEDDLLKPVKEAVVSLPKTWRALVSKQPELGKNRKASDLIEAFPSWIEDGKTEVLETDMSGLITLPLLAVIHIVQYLDYIQRLGISHSEFLESVESGGVQGYCIGLLSAIVVSSAEDEEALIQHAAHGIRLSLAIGAFGDIGSSSDEVVSNTLQVRLRNAGSEEDLVARFPGSYISTITDAKTMSIIAPPHLIDALKEHAETEGLRPRAMHIRSNLHNSRNTELAQQCSSLFEDCPFASPDTLQVAVRSNKTGCYLEQDATSLVEEAVSTVLASRCDWSLVMQGLADDLNQSGSKHHSILLFGMGDSVPGAPFREHSLDISKIDVLSLVETPLSATPPASSIDDFPPDSIAIVGSACRLPGANSL…	IAIVGSACRLPGANSLDELWDLIAAGRSRLEKVRTDRVNIKESYRASQDPEWTKKREFYGNFIDDVDAFDHAFFNISPREAKYMDPQQRLLLMAAFEAMDSSGYLRSHQRNDGDAVGCFLGASYTEYTENTSAYSPSAFTATSTIRAFLSGKISYHFGWTGPSEVIDTACSASIVAVHRAVQAINAGECPVALAGGVNIITGVNNYFDLGKASFLSQTGQCKPFDDSADGYCRADGVGLVVLKPLSKAVADGDYIQGVIPAIATNQGGIGAPGITVPDGIAQKALYRGILEKAGLKGEDISYVEAHGTGTQVGDPIEIGSIREVFGGAHRASPLHLGSLKANIGHSETAAGVASLLKVLSMVRNRGVPPLQGFKRLNHKIPALELDKMAIPTKLLPWDS…	ANGSASPPPKKVQQLVTLKKTEGTKSQFRLHTTTERYKRIVSGHAVRSKPLCPASMYMESAIMGTEQLGASLVGKTITFENVSFTKPLGCDENLEVYVNLEQNTAAGEEAWHYAVQSGGKGSHSEGDFFATSGEMADIQLYEMLIADKIEALRNDVDAERLRTATAYSIFSRVVEYSDLLRGISSITMGTRQALAQIKVPKSTFEAQESTVSDFYDAITLDTFIQVLGLLINSDNDSSADDEIYVASSIGKMVVSPTEFKKHATWNVYATYSASDSKASSGAVFVFSEDRKLVSFATKIQFMRIKAAKLEKVLESANPGSKTKSTNGNALPSVPRSVPAGPTSAPQQVAPTTMPSAPAPVPVVAAG	Araki, Y. et al. (2019). Complete biosynthetic pathways of ascofuranone and ascochlorin in Acremonium egyptiacum. Proc Natl Acad Sci USA 116, 8269-8274.
8	Stachybotrys bisbyi	Sordariomycetes	StbA	A0A193PS74	orsellinic acid	ilicicolin B	IX	MARPTTSAAIFSPQNSPPKRSYLAYIRSKLVDDRTLAPLLQAILSLPETWRSLVAARADMADMIEAPRLVQSFVDWINTGSTDILESELAAIVTLPLLTIIHMVQYYEYLQGAGCSHIELLESFDGGVQGHCIGLLSAIVVASAGSEEDLIARAVAGLRLSLAIGAFGDLGEYSTNLRSSTLVFRLKDMSAADEIVHRFPGTYISTVTDSRTVSMVVPGSQVTDLMAYADKNGLQPRSVHIRSRLHDATNTDMAQACREFCDSLEGLPFGAGETLLTSVRSNRTGDCLSDIPESLSTEVIDTILLSMCNWTKVMRNLVTDLKESSKSQHTLALFGIGDSVPLELFRQNDVDITKFQAVSLAPTAPSPENGLRPTDFFPSDAIAVVGAGFRLPGASTFEE…	IAVVGAGFRLPGASTFEELWEMISEGKTRLEPFRTDRSDLKGSYRAGQDKEWTKKRNFFGNYVEDIDSFDHSFFGISPREAKYMDPQQRLLLLTAWEAMDSAGMLRYHRRERGDNVGCFVGASFNEYVENTSGYSASAFTATGTIRAFLSGKVSYHFGWTGPSEVIDTACSASIVAVHRACQAIKSGECPVAVAGGVNLITGITNYFDLAKASFLSPTGQCKPFDDSGDGYCRADGVGLVVLKSLSQAVADGDHIMGVIPSIATNQGGIGAPGITVPDGIMQRALYKKVLAKSGMRAEDITYVEAHGTGTPVGDPIEIRSIREVFGGAKRPSPLYLGSLKANVGHSETAAGVASLLKVLTMFREQGIPPIANFKRLNHNIPALETDRMAIPTSQMPWNA…	QGSPSTPTEEPRAAQLVRYKGALGENAHEFGLSTSTERFTKIVSGHAVKARPLCPASVYMESAIMGCELIGTSGRDKTISFTNISFQRPLGINDKLDVKLHLSKTAKFGDEHWHYSMQSSASAVYSEGDFTMTAGPHQDMELYALLASDGMVALRNDPDAEKLRKRTAYSLFSRVVEYSDLMQGISDITFGKKAALATIQVPNHPWGSQESSVSGFYDAISLDTFIQVVGLLINCSSGTATGDEVYIASSIGNLVVSPTDFQQAQTWTVYATYSTIDSKTLSGAIFVFNEAGELVSFGSKIHFHKTSMTKLLRVLDAANPSGAKAAAAPAPRAAFAAPVAAPVAAAPVAAAAAPVAAAG	Li, C., Matsuda, Y.,Gao, H., Hu, D., Yao, X.S., and Abe, I. (2016). Biosynthesis of LL-Z1272β: Discovery of a New Member of NRPS-like Enzymes for Aryl-Aldehyde Formation. ChemBioChem 17, 904-907.
9	Fusarium graminearum	Sordariomycetes	FgPKS14	XP_011321698	orsellinic acid	.	VIII	MAARRVVLFGGQGSRSIFSSSATSIAEQDAQSSTAGIILLSKCHVAFLREISSLDVQSRLILAIDPVSFPTPRHLLQTADKYHTHPVLQATTIYLCQILRYLSHALQQDDTFEHCFQRIEATAGFSSGIIPAAVVACSSTIDEFVVCAVEGFRLAFWVAYYSFRWSLLLAEKNGHSTSQDATMSLATRGLSRTQVEQVLYRMKTERGLQRMAISSIAVSGSVSISGPQAELAILQEELQQLRYVTTTFAYVHGWYHGGKQLEPVVKQVEETINRRCICFPSCDGSSKPIYSTLDGTVLDLFGGSSNKPLSSLTRHLLIHCVNWRDTSRAIAADIREILRHTPMAVDILSFGPASPLIFPTIDSQNPRINLVDMSSFKSQEGSTAQHSDRPNDIAIVGMS…	IAIVGMSTNLPGGHNTAQLWETLSSGLNTVQEIPESRFEISDYYTSEKGEPRSMTTEHGAFLDDPFSFDNAFFNISPREAKSMDPQQRILLHAAQDALEDAGYVADSTPSSQRATTGCYIGLATGDYTDNLRDDIDAFYPSGTLRAFHSGRISYFYQLSGPSIVTDTACSSSTVSIYQACRAIQNGDCTTAIAGGVNVITSPDMYLGLSRGHFLSPTGNCKPFDASADGYCRAEGCVLFVLKRLSDAVAEGDRIHGVIRSAQVNQSGNSSSITHPHSPTQTDLLTRLLNQADIDPASVSVVEAHGTGTQAGDSREIETLKLVFGQYHSETNPLVVSSIKGNVGHCEAASGAAGLAKLLLMLRNDEIPKQAGLENMNPALGDLQSSGLVVPRHNMPWNRS…	SPAVAFATSGETGCRLLPWVRADTKLSKEHIFETDMATLGPLISGHDVGGSPICPASVFHELALEAAKSVLEPGKEDILVVNGMKFSSPLIFLPSTSNTTVHVHISKKGIATTRIASFHVKSTSPASPVESLHCSGYVTLQNLEQQSGQRMRDHALVTRQARLFSGAGKDLLSTFRRRVLYENIFARVVQYSRDYQTLQFLDVADSNLEGMGSFNMPSDSIAQAETAYIAHPVFTDTLLHAAGFIANLAIGSNEVGICSAVESIEVAYHTINYQDTFKIYCSLLEVKGSIVADSFALDSSNNIVAVIRGMEFKKLQLSTFQQALSRISSTFEPEGLENHHQVSSSSELQLQTSVAASQPLKVDTAV	Jørgensen, S.H. et al. (2014) Fusarium graminearum PKS14 is involved in orsellinic acid and orcinol synthesis. Fungal Genet Biol 70 24-31.
10	Botrytis cinerea	Leotiomycetes	BcPKS15	AAR90251	orsellinic acid(?)	.	I	MAPTGQILLFGDVHVDKLSALKTLFSHSQTHPQLRDFLRSACDVIQCQISTLLPAERGVFGRFDDLLELGERYAKEEFPDEMVSYVLITTIQVGDLLLHKSTENNNNTHHLGLCIGLLAASVAAVASDTSEIAKLGTEIIAISLRLGVAIRRRSRCIEDTNKSWGCTLFGLEFWDLEKKLEEFNKNFPKPRWAYAGVSTKSWTTIFGPPSTLENLRTAIDVPNKLLTSAIAAHASHLVQLDIPLILGNSPILGSALPRKSLLVSISTGLPYPAVSLRELLHAIVDDIAHKPMWIDKTVEGLASIISPDRDSEIVLTTLGPCSHAGMVQKILAPFFSAVNISALTGSHEGSDTANSRGISNDIAVIGMSGRFPSAEDVEEFWEVLQAGKTSHETIPPSRF…	IAVIGMSGRFPSAEDVEEFWEVLQAGKTSHETIPPSRFSISDFHDPTGETKNSLITTHGAFLRHPGLFDNKLFNVSPKEALQMDPLQRLLLLCTYEALEKAGYARDSSTSTHPSKIGTYFGQTVDDWKDINAQMGIDTHYLPSLDRAFHPGRVAHYFKWGGGFYSVDTACSSSLTCAHLACEALNNRELDMTIVAGGSLLGAPEIFSGLGKGGFLSATGGCKTFHDDADGYCRGEALGVVVLKRLEDAVRENDNILAVIKGTERNSNAGAASITYPGQEAQEKLFGRLLRKASVDPHDVGFVEMHGTGTQAGDNVEINSVRKVFAQNRGRDNPLNIGAVKATVGHSEAAAGIASLIKSLLILREGSIPTQPDWPFKLNHKFPDLEASNIMIADGKGRLV…	LSTTCLQKLESLNLDDDHVSAIFTSQVSEPHLYKAIRGHVVDDVAICPASVFCDMAYTAAKFVHEQADIEADLANLELVDLNMTHALVVHSKDTEQIVHVSADLNSTQKIISITFSSIGNSSTMAEHGTCRIVVNERNFQEAEWSRMQRLVKSRVSSLENSKTAHHMTKSLIYKLFSTLVDYDKSYHALSEISIEENFEDAAATMVFKQDPELGSFTHSPYIVDALVHLAGLLLNVDPAKPKTDLYIAGNIGRMCIMGDLLKNQQCTAYVTIRERTNKGVCLCDVYVFADTKLVAICTDIKFQRLSRDIFGIMLGKEQSFDSYPGPRKTRSPHKDK	Kroken, S. et al. (2003). Phylogenomic analysis of type I polyketide synthase genes in pathogenic and saprobic ascomycetes. Proc Natl Acad Sci USA 100 15670-15675.
11	Talaromyces marneffei	Eurotiomycetes	TmPKS12	KAE8552407	orsellinic acid	mitorubin	IX	MDYKNLDRRPSAAFFCPQNKPPKANYLDLIRRYLRNNVTLQPFRTAILESLFTTWQILGETNPAIAAMTQGPRYIRHFHDWIAATESPSTSTEMQWTDTMSGMISLPLLTIMQIVQYFQYLETREITHSQFVEEIRIGGAQGYCGGLLPAAAIAASRNEDEVVHNAGIALRLALAIGAYAELGDDENIPGPTTVVLRTKYSGQAEEIVSKFPGTYISAITDPETISIVGPVNVVEELRAYAEGQGIKATKLHLRGKVHNPENKDLCKEFINLCHKYPSMLMLPTAASLQTSLRSNKTGKELRSSATTASLSIEVLENTLANKCEWYNLLNGMAKDLDAISRTEKEHTFALFGTGRKNCVPTMPFEEKQLRISKLDIVTYVEKHDIPREGRTLDQYPENA…	IAIVGAGCRLPGANSIDELWEILSAGSSRVEKLRSSRFDLSTVSRGSVGPDAKQTAKRELYGNFLDDVESFDSNFFGISPREAMYMDPQQRLLLETAYEALDGSGYLRTHRRGDFDNVGCFIGASYTEYLENTSSYNPTAYTATGTIRAFQSGRISYHFGWSGPSEVIDTACSASLVAVNRACKAIQSGECPMALAGGVNIITGVNNYFDLGKAGFLSTTGQCKPFDETADGYCRADGVGLVALKSLRQAVADGNNVMGVIMGVGTNQGGLSPAITVPYYRAQISLFKNVLNQSGLKSGQISYVEAHGTGTQVGDPIEISSVREVFGGSDRSEFVNMGSLKANVGHSETAAGIGSLMKVLAMLKHGKIPPLAGFKSLNPKIPALEPDYLRIPTELQDWN…	IASQPQTPPLKLVTARSRDSESWSSLEFAIHSETSRFTDIVSAHAVRDQPLCPASMYMECVVMAAQMVEPSVSVKSLSFQNLSFQGALGINYNRDVSLLMEGDGEYLAWNFTVRSTGKESKGRPTTHAKGRFSVTSHIDFQLYERMLADRMNEILVHPQSERLMAGRAYTLFSRVVNYAESLRGISEITILNNRHAVAEVCRPKVSVSSSESTAVAVCDTVTLDTFIQVVGLLINSSETCPVDEVFIATGIDSIIMQDCDFSDPQHDTWKVYAMATTRSESHVAGDMFVFTKDGKLIFTGSGVQFSRFPIAKLEKVLEGIGMNSAPRSPIGNDGIGKGVTAPPSPTTQF	Woo, P.C.Y. et al. (2012). First Discovery of Two Polyketide Synthase Genes for Mitorubrinic Acid and Mitorubrinol Yellow Pigment Biosynthesis and Implications in Virulence of Penicillium marneffei. PLoS Negl Trop Dis 6 e1871.
12	Endoconidiophora resinifera	Sordariomycetes	ErPKS1	AAO60166	T4HN	.	II	MMTQSKMAFNFFGDQSLDTYTCLSEFCRMGKPGIVAKAFMERAGSALRDEIESLPTVERASIPVFRTLYQLNEEYNCQTKRHPGVDSALLCITQIAQYIDRAEKVPEDHTAESHTFNVGLCTGMFAAAAISMAKNVSQLVPLGIQTVLLVFRLGSYVGKLANELSPVAEGETSPSWTHIVPNTTEEKAKMALAKFHSQNGIPIASQVYVSAVSAANVAISGQPSTIAKISASGIFDSKTTPIPVFGPYHAAHLHGKADLDEILKLEDSEFVKVFANSEPRSAVMSPSNGEWISENTPAGLFRSIAWECLNEPLLFNKAVEGCVATARAFDSNKNECLIIPYGPTAVSATLARVIESQTGLTVSLRTPEISRDGFTGKIGAHGPQLGRTKLAIVGMAGRF…	LAIVGMAGRFPDAASHEKLWELLAKGLDVHRVVPADRFPVESHYDPTGKKMNTSHTPYGCWIENPGHFDPRFFNMSPREAFQTDPMQRMALTTAYEALEMSGYVPNRTPSTRLDRIGTFYGQTSDDWRELNAAQEVDTYYITGGVRAFGPGRINYHFGFSGPSLNIDTACSSSAAALQVACTALWAQECDTAVVGGLSCMTNSDIFAGLSRGQFLSKTGSCKTFDDGADGYCRADGCASIIVKRLEDAEADNDRVLAVILGTATNHSADAVSITHPHGPTQSVLSRAICDEAGVDPLDVDYVEMHGTGTQAGDGTEMISVTDVFAPAERRRAADRPLYLGAVKSNVGHGEAASGVTALCKVLLMLQKNAIPPHVGIKNKINHTFPTDLSDRNVNIAFHM…	KLSTTSVHSVTKEEIKGQVVSLETETDLGRDDIRKVVEGHLCNGAPLLPSTLYADISMTVCDYAYRLINPNATEQVGLNVCKVEVPKTIILNEKNPQTLRCTATCDLKEGVATISFTTGEGAKKTEHAYLKVMYGNASEWLDEFEKVNYLIKSRIEYLQRAEFEGRASKIGRGLAYKLFNALVDYSPRYQGMDEVILDSDTCEATAKVVFKTKPDDGNFFFNPYWIDSCCHISGFILNGSDAIDSREQVYISHGWGSLRLPEQLDPSKTYRSYIRMQPVKGSKVMAGDCYIFDGDRIVGMCQDIRFQCIPRKVMNIMLPPRNGAGIGTTESARAAPAV	Loppnau, P., Tanguay, P., and Breuil, C. (2004). Isolation and disruption of the melanin pathway polyketide synthase gene of the softwood deep stain fungus Ceratocystis resinifera. Fungal Genetics and Biology 41, 33-41.
13	Bipolaris oryzae	Dothideomycetes	BoPKS1	BAD22832	T4HN	.	II	MDVLIFGDQTADQYPLLRKACTWKNNATLTTFLDRISVVIREEVQKLPRTQRDQIPNFLSTWDQTEAYYAKGLKIPEIESCMVTIAQLAHYIGYFAENPTELPNPSNTRVVGLCTGLLAGSVVASARSLSELLPLATEAVRVAFRAGTCVGAAKEALEQSSASKDSWSTIVTNISEDAAKDAIAAFHEEQKIPTLAQAYISAVSTMALTISGPPATTKRLLENEAFKSSARVPIPVYAPYHASHLYAQADIDRILDKDAIRHLQQFRPVALVHSAATGKCQTATNTLELVRTALQEMLIEPVRWDSLLSEVVSQVTSASNAQSSVSAFGVTSITNSLASALRNGGQSAITVRDQSAWVPTEHDSRGRTQNDKIAIVGMSGRFPGAANPEALWDLLERGL…	IAIVGMSGRFPGAANPEALWDLLERGLDVHREVPADRFDAKAHCDPSGKGKNKSHTPYGCFIDEPGLFDPRFFNMSPREAAQTDPMGRLALTTAYEALEMSGYVPNRTPSTKLERIGTFYGQTSDDWREINAAENIDTYFITGGVRAFAPGRINYYFRFSGPSYSVDTACSSSLAAIQLACTSLWAGDCDTACAGGLNVLTNPDIFSGLSKGQFLSKTGSCKTYDNDADGYCRGDGCGSVVLKRYEDAIADKDNILGCILGAATNHSAEAVSITHPHAGAQEYLYNKVLSNAGVDAHEISYVEMHGTGTQAGDGIEMTSVTNAFAPRHRQRTPEQTLHLGAIKANIGHGEAASGINSLVKVLMMMKKNAIPANVGIKGVMNKTFPKDLAQRNVHIETTQ…	KPSTTSCHKIVREDLHANSGTVVVQSDLSDPKLKATITGHQVNGTPLTPSSLYADQAMTVADYLYQQLRPGTETPGLNVCSMEVTKTLIPQYPPPVTGQHLQIEGNADLEASQVKITFRTVSADGSKILAEHAVGIVKYEDVNAWKEEWGRIQYMVQSQIDMLQQKLATGAAHKVLRGMAYKLFKALVTYADNYRGMEEVILDGKQTEATASVQFQTTPADGEFLCSPYWIDSLAHLSGFIVNASDHLDSENSVYISHGWGSIKIAGKLSPEKKYRSYVRMQPAPGNISVGDVYIMDGAEIIGMVMGLKFQNIPRRALNIMMPPAGKAASAPAAKAVAKPAPKALPAATPVK	Moriwaki, A., Kihara, J., Kobayashi, T., Tokunaga, T., Arase, S., and Honda, Y. (2004). Insertional mutagenesis and characterization of a polyketide synthase gene (PKS1) required for melanin biosynthesis in Bipolaris oryzae. FEMS Microbiol Lett 238, 1-8.
14	Colletotrichum lagenaria	Sordariomycetes	ClPKS1	BAA18956	T4HN	.	II	MADTMSYLLFGDQSLDTHGFLAEFCRNGNPSILAKTFLEQAGQALREEIDGLGKLERSKLPTFQTLRQLNERYHAQSIKHPGIDSALLCTTQLAHYIDRTEKEPQDACLHDHTFFMGLCTGLFAAAAIASTPSVSTLIPLAVQVVLMAFRTGSHVGSLAERLSPPVGQSEPWTHILPGLKESDAKEALANFHESNYISVASQAYVSAVSSSSLAISGPPATLKALDDQNVFGVKSTAIPVYGPYHAAHLHGTADVEKILRLNDPKVGEILAKTKPRSAIMSGTKGIWFAETDTKSLLQAVTHECLVDVLQFQKGIEGCIETARDFEGSTCLVVPFGPTHNAETLCKLIQDRTQLNVVTRHGPKISRESINSNIGNHGSSGKCKLAIVGMAGRFPDAASH…	LAIVGMAGRFPDAASHEKLWELLAKGLDVHRVVPADRFPVATHYDITGKAVNTSHSQYGCWIENPGYFDPRFFNMSPREAFQTDPMQRMALTTAYEALEMCGYVPNRTPSTRLDRIGTFYGQTSDDWREINAAQEVDTYYITGGVRAFGPGRINYHFGFSGPSLNVDTACSSSAAALNVACNSLWQKDCDTAIVGGLSCMTNPDIFAGLSRGQFLSKTGPCATFDNGADGYCRADGCASVIVKRLDDALADKDNVLAVILGTATNHSADAISITHPHGPTQSILSRAILDDAGVDPLDVDYVEMHGTGTQAGDGTEMVSVTNVFAPADRKRPADRPLYLGAVKSNIGHGEAASGVTALTKVLMMMRKNAIPPHVGIKKEINKTFPKDLSERNVNIAFHL…	KLATTSIHAITNEDIKDDIAIIDTETNLSRPDTRPLVEGHLCNGTPLCPSTLYADMAMTVADYAYKTLRPGTENIGLNVANVEVPKTLIFDDKVEAHILRTTVTANVGLGYADVSFHTGEGSKKTEHATCKVVYGDTEQWADEFERVAYLIKGRITALEEAERQGNASKIGRGLTYKLFSALVDYDRKYQGMEEVVLDSKACEATAKVSFQTTEKDGNFFFNPYWIDSCCHISGFIINGTDAIDSREQVFISHGWGSMRFTEKLDANKTYRSYVRMQPVKGTKTYAGDAYVFDGDRIVGVAGDVRFASIPRKVLNLVLPPRGSALAGAAPAASASKAAAPKA	Vagstad, A.L., Hill, E.A., Labonte, J.W., and Townsend, C.A. (2012). Characterization of a fungal thioesterase having Claisen cyclase and deacetylase activities in melanin biosynthesis. Chem Biol 19, 1525-1534.
15	Elsinoe fawcettii	Dothideomycetes	EfPKS1	ABU63483	nor-toralactone	elsinochrome	II	MSNVLLLGDQTADQSPLLRKLVLRRNDALVTTFHEQVSVALRDEVSKLPARQRQDIPSFLKLNTLVDLYYQGDKRLPILESTFVALTQLGHYIGYFSENPDRLPYAANTRVLGLCTGSLAATVIVSAKSLSELVSLAVEAVRIAFRAGACVDAAKRVLQQPGEEKEPWSTIVMNLSEKDAQKALDEFHSSTGTSGPSRAYISAISTMAVTISGPPSTTQKLFSESADLSTKNRVSIPIYAPYHAAHLHSERDLQRIIPDSSRALLKKYQPHTLLHSSATGECLVADNTCDLMSLALVDFLREPVRWDRLLEESISQIIATPKAPAKIFTIGVSNVANSMAAALKASGQATVSITDHTSWIVPDDYNSTRGRTQNDKIAIVGMSGRFPSAASVDALWELL…	IAIVGMSGRFPSAASVDALWELLEKGLDVHRKIPADRFDADAHCDPSGKSKNKSHTPYGCFIDEPGLFDPRFFNMSPREAAQTDPMGRLALVTAYEALEESGYVPNRTPSTKLHRIGTFYGQTSDDWREINAAENVDTYFITGGVRAFAPGRINYYFKFSGPSFSIDTACSSSLAAIQLACTSLWAGDCDTACAGGLNVLTNPDIFSGLSKGQFLSKTGSCKTYDNDADGYCRGDGCGSVILKRYEDAIADKDNILGCILGAATNHSAEAVSITHPHAGNQEFLFKKVLAEAGVDAHEISYVEMHGTGTQAGDGIEMTSVTNAFAPPNRRRTPDEKLFLGAIKANVGHGEAASGINSLAKVLMMFKKNAIPANVGIKGVMNESFPKDLGERNVHIPLKQ…	KKLSDSCQKIIDEEFSANAGRVLVQSDVCQPNLRRVAMGHQVNDTALCPSSLYFDMAMTVADYIYKALRPSAPKIGYNVAHMEVPKPFIIKNVAPPEGQHLQLEAHADLEEGVAKLVFRSVTPNGKQLVVHAHCTVKFEDINTWQEGWENISFMVKSQIENLQRKTRTQEAHVIGRGLAYKLFKVFVNYAKPYRGMEEIILDNQTTEATASVHFQTKPEDGEFFFPAYWCDSMAHLGGFIVNATDLCDSDNYVSVSHGWGSIKVAKEMSANKKYRNYVRMVEKPGNVTQGDVYIFDGDEIIAVVGALKFQKIPRKVLNTFLPPQKAGSAVSAPVAPPAAARPALKQAPRINTQAQPAK	Liao, H.L., and Chung, K.R. (2008). Genetic dissection defines the roles of elsinochrome Phytotoxin for fungal pathogenesis and conidiation of the citrus pathogen Elsinoe fawcettii. Mol Plant Microbe Interact 21, 469-479.
16	Exophiala lecanii-corni	Eurotiomycetes	ElcPKS1	AAN75188	T4HN	.	II	MEEVYVFGDQTADCRAFFAKVFTRKDDVILQAFLERAGDALRIENRNRSHPSKAVPNFSTVQELVDRYYRGEAKDAARESALVCISQFTHFIGAFEERTPSYIPHNADARLVGLCTGLIAASAVASADSLTALLPLAVESVRIAFRAGAHVGRVAEQIEGDSKSGSWSTIVAADEKSAQAALDAFHKEKGTAPTSRLWISASSATSVTISGPPSTKAALFEDSEFFRTHKNAPVSIFAPYHASHLHSQSDLDKILRPQTKNIFGNTTVRFPVCSSVTGKPVEAQNGYELLQNALKEVVIEPLRWDKVLKYCASGKPSEAKVFAVGPTNLASSVVSALKASTSKVTLEDQSHWSAVAPAGTQHSKREADIAIVGYSGRFPDAADNELFWQLLEKGLDVHR…	IAIVGYSGRFPDAADNELFWQLLEKGLDVHRPVPPDRFPVESHTDPTSKKKNTSHTPFANFIEKPGLFDARFFNMSPREAAQTDPMQRLMLATGYEAMEMAGIVPDRTPSTKKDRIGTFYGQTSDDWREVNAARTIDTYFISGGVRAFGPGASTTFLSFPDPVSQLILACSSSFAAINVAITSLRANECDTAFTGGANVLTNSDIFSGLSRGHFLSRTGSCKTWDNDADGYCRGDGVCTVIMKRLDDAMADRDPILGVIRGIGTNHSAEAVSITHPCAENQAFLFDKVLKECNVPCNEVNYVEMHGTGTQAGDGIEMQSVTSVFAPRQNRRRPDQPLYVGAVKSNIGHGEAVSGVSALIKVLMMLQKSKIPPHTGIKKQMNKNFAPDLKERNVNIAFQP…	KYLSTAVQGIVSEKVKARLVNIIAESDFAHPKLFPVIAGHLVNGSGLCPSTLYADMAYTLINYGVDLLSPGEKVDINIGTMDNPAPLLLKNINQPESQIVRMAMSIDMNARKADFTVTTNNGRKDVVHAKCIIRFEDVARLKQKLSKLPILHPIPNCLLKPKMKNGEADKVSRAMAYKLFGALATTFDIYQGMQSVVFDGPEFEATSNIKLRAGPNDGDFYFSPYHIDSACHLSGFTVNATVEPHEECYISHGWSSLRFIEPLKHDKQYFAYVKMQPVAAASMRAGDVYVFNEDKEVIGVAGAVRFQCIPRKLMDVMMPKPKAAAGGKAATPVSAPKVSAARTPV	Cheng, Q., Kinney, K.A., Whitman, C.P., and Szaniszlo, P.J. (2004). Characterization of two polyketide synthase genes in Exophiala lecanii-corni, a melanized fungus with bioremediation potential. Bioorg Chem 32, 92-108.
17	Glarea lozoyensis	Leotiomycetes	GlPKS1	AAN59953	T4HN	.	II	MSGTSNQKVFFLFGDQSLDTYGFLANFLHRSSHSLLSKTFIEQASDALCREVNALSNLERNKIPRFSSLEDLNERYHISGIKHSGIESALLCATQIAHYLDRAEKVPEDSASPNNTTLVGLSTGLFAAAAISCSASLSALIQVGVQATVLAFRTGSYVAALADQLGGANDNANPWAYSISADEAQAASKLDEFHAEKAISHASRAYISATTPDSVAISGPPSTLEALWASDAFSVTPTPLPLYGPYQASHLHPELQIEKVLGLKNSRISDVLESSRPNSRILSSATGQSFEEQSALQLFSAVAENVLTKSSHLQNVLDGCKSESTGRTLVIPVGPTSFATTVVDSLRSASGSDVVLRRAPFGNNEPAPFAGSGSSSTGKLAIVGMAGRFPDAASHELLW…	LAIVGMAGRFPDAASHELLWELLEKGLAVHREVPPDRFPVKTHVDPSGKTVNTSHTPFGCWIENPGLFDPRFFNMSPREAFQTDPMQRMALSTAFEALEMSGYTPNRTPSTRLDRVGTFYGQTSDDWREINAAQEVDTYFITGGVRAFGPGRINYHFGFSGPSFNVDTACSSSAAALQLAYTSLCAKDCDTAIVGGLSCMTNSDIFAGLSRGQFLSKTGPCATFDNDADGYCRADGVGTIIVKRLEDAISDKDNVLAVILGSATNHSADAVSITHPHGGTQEILYRSILRKAGVDPLDIDYVEMHGTGTQAGDGTEMKSVTNVFAPADRKRTAEQPLYLGAVKANVGHGEAASGITALIKVLMMLQKNAIPPHVGIKNTINVGFPKDLAERNVNIAFHK…	SLSTTSVHEVVKETISDHVATVVTETDIARPDLRPLVTGHVVNGSYLCPSSLYGDMAMTVCEYGYKLIDPDVKDLVMDITHMEVPKSLIADPAGKSQILTLTATIDINRRSASLVFSSGSDKSKVEHAHCRVLFGTREAYLSEFQRQSYLIQSRVDWLKKAESEGEAHKIGRGLAYKLFAALVDYDKRYRGMEEVILHSENMEATSRVVFQTTPEDGTFNCSPYWIDSVAHISGFIVNGSDAIDSKENVYISHGWESFRIAEPLSATKTYRSYVRMQPVEKKVLQGDVYIFDGDRIIGMVGGLKFQCIQRRVLNMLMPPVGAAAASKPAARAAPPQ	Zhang, A., Lu, P., Dahl-Roshak, A.M., Paress, P.S., Kennedy, S., Tkacz, J.S., and An, Z. (2003). Efficient disruption of a polyketide synthase gene (pks1) required for melanin synthesis through Agrobacterium-mediated transformation of Glarea lozoyensis. Mol Genet Genomics 268, 645-655.
18	Nodulisporium sp. ATCC74245	Sordariomycetes	NsPKS1	AAD38786	T4HN	.	II	MMADQMAFLLFGDQSLDTHGFLADFYRRGNPSVLSKEFLRLTGDALRDEIDRLPREERRKIPIFRTLQQLNERYHAQQIKFPGIDSALLCIAQLAHYIDRSEKEYEDVTDHRNTKLSGLCTGLFAATAIASSYSLSTLLPIAIQVVLMAFRTGSHVASLAERLSPSTEKSESWTYVLPAAQEAQAKSILAEFHESEGISLAAQAYVSAVSANNIAISGPPATLQALFSKDLFESRPTAIPVYGPYHAPHLHGLVDIRKMLRLDDEAVTIALAGSKPRSVVMSCVSGEPFRETDTKSLLTAVVHEILNESLIFHKTLSGNANEARGFKGSRILVIPYGPTQAASTLANVLRSQTKAEVILRPAPQVSRETTASSIGNHGSSGNCKLAIVGMAGRFPDSAS…	LAIVGMAGRFPDSASHEALWELLEKGIDAHRVIPADRFPVDTHYDPTGKAINTSHTPYGNWIENPGHFDPRFFNMSPREAFQTDPMQRLALTTAYEALEMSGYVPNRTPSTRLDRIGTFYGQTSDDWREINAAQEVDTYYITGGVRAFGPGRINYHFGFSGPSLNIDTACSSSAAALQVACTSLRAKECDTAIVGGLSCMTNSDIFSGLSRGQFLSKEHNCNTFDNDADGYCRADGCASVIVKRLDDALADKDNILAVILGTQTNHSADAISITHPHGPTQSILSSSILDEAGVDPLDVDYVEMHGTGTQAGDGTEMVSVTDVFAPANRHRPADRPLYLGAVKANVGHGEAASGVTALIKVLMMLKKNAIPPHIGIKKEINKTFPKDLGERGVNIAFHK…	KLSTTTVQKITKEEVKGEIAILETESDLAEENLRKICLGHRCNGTTLTPSTLYADMAETICEYGYKLLRPETEDIGMNVAHMEVTKTLIFDAKAASQMLRMEVKVNAAENYADVTWTSGEGARKTEHAVCKVLFGDKQQWLDEFERVNYLIKGRIDALKAAEERGEASKIGRGLAYKLFTALVDYSHQYKGMESVILSSETCEATAKVVFQTSPEDGTFRTPPYWIDSVCHISGFIVNGTDAVDSREQVYISHGWGSMRFAERLSRTKTYQTYIRMQPVKGTKMMAGDAYVFDGDKLIGIGGEIRFQAIPRKVLNVVLPPPGGAAAAARSAPAA	Fulton, T.R., Ibrahim, N., Losada, M.C., Grzegorski, D., and Tkacz, J.S. (1999). A melanin polyketide synthase (PKS) gene from Nodulisporium sp. that shows homology to the pks1 gene of Colletotrichum lagenarium. Mol Gen Genet 262, 714-720.
19	Ophiostoma piceae	Sordariomycetes	OpPKSA	ABD47522	T4HN	.	II	MDDRLAFLLFGDQSLDTYGFLSGFYRQTDQGILARVFLSQTGEALRKEIETLGQLERAKLPVFKTLQQLNERYHSQDLKHPGLDGALLCVTQLAHYIDHAERNWEDITKHDHTFLVGLCSGMFAASAIASTPSLSALVPVATQAVLMAFRTGLHVSKLADQLGPSEKASGSWTYIFPNQIEEKVSNVLSDFNKSNGIPAASSAYISAVSSSNVAVSGPPSTLKALTAAGVLGRSASIPVHGPYHAAHLHRAADVKKILRLSDPAVADVFYRTKPRSAVMSCATGTWLSEETTEGLFEAAVYEILNEPLLFSKVLDGCLDLATGYSSGDCLVIPFGPTQNANTLANLLRSKIDIKVTLRPSPDFTSTINSFGPSPSKIGNHGSSSKCKLAIVGMSGRFPD…	LAIVGMSGRFPDAATHEKLWELLAKGLDVHRQVPADRFPAATHVDPTGKAVNTSHTPYGCWIENPGLFDPRFFNMSPREALQTDPMQRMAISTAFEALEMSGYVPNRTPSTRLDRIGTFYGQTSDDWREINAAQSVDTYYITGGVRAFGPGRINYHFGFSGPSLNIDTACSSSAAAMNVACTSLWARDCDTAIVGGLSCMTNSDIFAGLSRGQFLSKTGPCATFDNDADGYCRGDGCASVIVKRLEDAEADGDNILAIILGTATNHSADAISITHPHGPTQSILSSAILDEAGVDPLDVDYVEMHGTGTQAGDGTEMLSVTNVFAPADRKRPADRPLYLGSIKANVGHGEAASGVTALVKVLMMLQKNAIPPHVGIKKEINKTFPKDLSDRNVNIAFHM…	ALSTTSVQKVTHEEVKGSLVTLDIESDLCRADLRLALEGHLVNNTPLCPSTLYADMAMTIGDYVYKLVHPEAEKVHTNISEVEVGKTLIFEDNATSQILRVSTVAHIDKGYADLVFHTGEGKKRVEHAKCKVYYGDAAQWSNEFERVNYLIRSRIDALKEGEKRGTASKVGRGIAYKLFTALVDYSPRYRGMEEVILDSATCEATATIRFQTSEKDGNFFFNPYWIDSMCHISGFIVNATDAVDSREQIYISHGWGSLRFIEKPDPTKTYTNYIRMQPVKGTTMYSGDAYVFDGDRIIGVCGDVRFAAIPRKVLNLVLPPRGSAGAVAAAPVRKAAPVA	Tanguay, P., Tangen, K., and Breuil, C. (2007). Identifying Pigmentation-Related Genes in Ophiostoma piceae Using Agrobacterium-Mediated Integration. Phytopathology 97, 1040-1048.
20	Sordaria macrospora	Sordariomycetes	SmPKS	CAM35471	T4HN	.	II	MSSVQEQPLAYYLFGDQSLDTHAYLASHFRKLEKGILAKSYLDQVGYALRREIEQLPRTERSKLPEFQTLQQLNERYHAQPIKHPGVDGALLCISQLVNYIDHMENNYDDLARPENTYLVGLCSGLFAATAIACTKSLSELVPLAVQVTLMSFRVGRHVNKVAEQIYPTVEKSESWTYIFTNISESAAGPVVQDFNKKCGWNRANRLYLSASSSQSVAVSGPPSSLKAFASGHNFGGKTNVTSIPVYGPYHAPHLHDDALIGDILRLDDEAVIDALHRTKPRSHVMSCCSGEWVTEKQLTTASLLKKIVYEVLLEPLKFTKVLDGCIARGKSFKGKNCLILSLGPTQNGATLVGLIKAHTNLEVTFRDCPPISPEATASRIGNHGSSGKCKLAIVGMAG…	LAIVGMAGSFPDAANHEKLWELLEKGLDVHRVVPPDRFDVTTHYDPTGKAINSSHTPYGCWIEQPGLFDPRFFNMSPREAFQTDPMQRMALTTAYEALEMSGYVPNRTPSTKLDRIGTFYGQTSDDWREINAAQEVDTYFITGGVRAFGPGRINYHFGFSGPSLNIDTACSSSAAALQVASTALWARDCDTAIVGGLSCMTNPDIFSGLSRGQFLSKKGPCATFDNEADGYCRGDGCASVVIKRLEDAQADNDRVLAVILGTATNHSADAISITHPHGPTQSTLSQAILDEAGVDPHDVDYVEMHGTGTQAGDGTEMVSVTNVFAPAQRKRPENRPLYLGAIKANVGHGEAASGITALCKVLLMMHKNAIPPHVGIKKGSIINKTFPKDLSERNVNIAF…	KLSTTTVQRVIREEVKDDVAVVEIESELHEENLKKVVSGHLVNGAPLCPSSLYGDMAMTVADYAYKLLRPETEKIGCNVAKMEVPKTLIFNDTAKSHILRLTATANAKAGYADLVFTTGDGPKKTEHATCRVYYGDLEDWQNEFDKMAYLIKTRIDSLKQQEQRGEASKIGRGLAYKLFGALVDYNRRYQGMEEVILDSDTCEATAKIRFQTTENDGKFYFNPYNIDSLCHISGFIINGTDAVDSREQVFISHGWGSMRFTEIPDLKKEYRSYIRMQPVKGSKMFSGDAYVFDGERVIGIAGDIRFAAIPRKVLNMLLPPRGAAAAAMGTAASAPARAAPPA	Engh, I., Nowrousian, M., and Kuck, U. (2007). Regulation of melanin biosynthesis via the dihydroxynaphthalene pathway is dependent on sexual development in the ascomycete Sordaria macrospora. FEMS Microbiol Lett 275, 62-70.
21	Aspergillus terreus	Eurotiomycetes	TerA	XP_001210231	6,7-dihydroxymellein	terrein	II	MAGSLKLYVFGDEAGDFAGPLQKLCEQRKEVLFLHFLDELNKVLRDEVRRQPRDVRVQIPEFTDVLDLVRHYRDSGSRNQILETTLTLAFRIGVKVHGAAQRLSKHGDAAVAQSWTTLIIGAQKEASIAALAEFNESKGIPHANQAYISANSKDVVSISGPPETVTSLLQHSEYLQKFRTISLDIFAPFHAPHLYNDDDVAEVLQPFSGKNEKRKLFIPVISGLGTLYSPDMDVETLMADVVRDILIRPLLFENVMKTVTETTTASSHQNCQIFSVGPSQAINSLASTLRADTSLNVTTEGPIHTGSPDYEPLNGAQKIAIVGMAGRFPNSDDLESFWSTLQQGLDLHRRVPPDRFDIDAHYDPTGKKLNSTHTPYGCFIEKPGLFDPRFFNMSQREAY…	IAIVGMAGRFPNSDDLESFWSTLQQGLDLHRRVPPDRFDIDAHYDPTGKKLNSTHTPYGCFIEKPGLFDPRFFNMSQREAYQTDPMGRLALVTAYEALEMSGFVPNRTPSSMLDRIGTFYGQTSDDWRTLNAAEKIDMYYIPGTIRAFATGRINYHFKFKGPSYNVDTACSSSFAAIQLACTSLLAKECDTALAGGLNVMTTPDLFAGLSRAHFLSKTGSCKTFDDGADGFCRGDGVGTVVLKRLEDAEADNDPILAVVLGTATNHSSEAVSITRPHGPAQEALYRKILKHTGVDPVDVSYVEMHGTGTQAGDGTEMKSITNVFAPRDKGRRQPDQLIHLGALKANIGHGEASAGVASLIKTVIMMQKNAIPPHVGIKTTMNKTFPHDLNERGVRIAFK…	HLLTPSVQKVIKEDFGQTKITVVAESDLSDPDLNHAVTGHLVNGSALCPAGVYAESALTLAGYIYHRVKKTEDIGMDVRALEIVKPLIAKGRDQKEKQVFRITATADQPLKLVKISYNSVSADGSLGVLHATCHVEYGDIKTWRAEWSRLAYLVRSRIDVMNDGVKGRQYQKLDRKAAYEGFSGFVEYDKQYHGMKEVIMDQKNLEATSILEFQPSNDYGEFEIDPRFIDNISHLSGFILNGSGATDTRKQVFVSHGWDHLQIAEPLSSSKSYSNYVKMHEIEKATMAGDVYIFDGEEMVALVGGVKFKAIPRAVINQLLPPVKGSKALEKSAPRQNPKATATKTTQ	Zaehle, C. et al. (2014). Terrein Biosynthesis in Aspergillus terreus and Its Impact on Phytotoxicity. Chem Biol 21 719-731.
22	Aspergillus fumigatus	Eurotiomycetes	PksP/Alb1	EDP55264	naphthopyrone	.	III	MEDLHRLYLFGDQTISCDEGLRNLLQAKNHTIVASFIERCFHALRQEITRLPPSQRTLFPRFTSIADLLAQHRESGTNPALGSALTCIYQLGCFIDYHGDRGHPYPSSDDGLLGSCTGMLSCTAVSSCKNVGELLPLAVEIVRLTIHLGLCVMRVREMVDSTESSSGSWSILVSEINEADATSLIGDFVKKRGIPPSSQPYISAVGSKGLTISAPPEILDNFIEEGLPKEYKHFKAPGVSGPYHAPHLYNDREIRNILSFCSEDVILRHTPRVPLVSSNTGKLVQVKSMRDLLKVALEEILLRKICWDKVTESCLSIVQATNDKPWRILPIASNATQGLVTALQRMGNCQIEVDTGVGAPQMDPAAPNATGNASRSKIAIIGMSGRFPEADGIEAFWDL…	IAIIGMSGRFPEADGIEAFWDLLYKGLDVHKKVPPERWDVDAHVDLTGTKRNTSKVPYGCWINEPGLFDARFFNMSPREALQADPAQRLALLSAYEALEMAGFVPNSSPSTQRDRVGIFMGMTSDDYREINSGQDIDTYFIPGGNRAFTPGRINYYFKFSGPSVSVDTACSSSLAAIHLACNAIWRNDCDTAISGGVNLLTNPDNHAGLDRGHFLSRTGNCNTFDDGADGYCRADGVGTIVLKRLEDAEADNDPILGVINAAYTNHSAEAVSITRPHVGAQAFIFNKLLNDTNTNPHEIGYVEMHGTGTQAGDAVEMQSVLDVFAPDYRRGPANSLYLGSAKSNIGHGESASGVTSLVKVLLMLKQNMIPPHCGIKTKINHNFPTDLAQRNVHIAFKPT…	FLTTAAQKIVECREDGNTATLVVENNIAEPELNRVIQGHKVNGVALTPSSLYADIAQTLVDHLITKYKPEYQGLGLDVCDMTVPKPLIAKSGDQFFRVSAVMSWAEQKASVQVWSVNGDGKKMAEHAHCTVKLFNCAERETEWKRNSYLIKRSVSLLQDKAQTGEAHRMQRGMVYKLFAALVDYDENFKAIQEVILDSNEHEATARVKFQAPPGNFHRNPFWIDSFGHLSGFIMNASDATDSKNQVFVNHGWDSMRCLKKFSGDATYQTYVKMQPWKDSIWAGDVYVFEGDDIIAVYGGVKFQALARKILDTVLPPIGGSKTVGAPAPAPARPIGEKKAPPPIKVTGP	Langfelder, K., Jahn, B., Gehringer, H., Schmidt, A., Wanner, G., and Brakhage, A.A. (1998). Identification of a polyketide synthase gene (pksP) of Aspergillus fumigatus involved in conidial pigment biosynthesis and virulence. Med Microbiol Immunol 187, 79-89.
23	Aspergillus nidulans	Eurotiomycetes	WA	Q03149	naphthopyrone	YWA1	III	MEDPYRVYLFGDQTGDFEVGLRRLLQAKNHSLLSSFLQRSYHAVRQEISHLPPSERSTFPRFTSIGDLLARHCESPGNPAIESVLTCIYQLGCFINYYGDLGHTFPSHSQSQLVGLCTGLLSCAAVSCASNIGELLKPAVEVVVVALRLGLCVYRVRKLFGQDQAAPLSWSALVSGLSESEGTSLIDKFTRRNVIPPSSRPYISAVCANTLTISGPPVVLNQFLDTFISGKNKAVMVPIHGPFHASHLYEKRDVEWILKSCNVETIRNHKPRIPVLSSNTGELIVVENMEGFLKIALEEILLRQMSWDKVTDSCISILKSVGDNKPKKLLPISSTATQSLFNSLKKSNLVNIEVDGGISDFAAETQLVNQTGRAELSKIAIIGMSGRFPEADSPQDFWN…	IAIIGMSGRFPEADSPQDFWNLLYKGLDVHRKVPEDRWDADAHVDLTGTATNTSKVPYGCWIREPGLFDPRFFNMSPREALQADPAQRLALLTAYEALEGAGFVPDSTPSTQRDRVGIFYGMTSDDYREVNSGQDIDTYFIPGGNRAFTPGRINYYFKFSGPSVSVDTACSSSLAAIHLACNSIWRNDCDTAITGGVNILTNPDNHAGLDRGHFLSRTGNCNTFDDGADGYCRADGVGTVVLKRLEDALADNDPILGVINGAYTNHSAEAVSITRPHVGAQAFIFKKLLNEANVDPKNISYIEMHGTGTQAGDAVEMQSVLDVFAPDHRRGPGQSLHLGSAKSNIGHGESASGVTSLVKVLLMMKENMIPPHCGIKTKINHNFPTDLAQRNVHIALQPT…	FLTTSAQRVVESRDDGLTATVVVHNDIADPDLNRVIQGHKVNGAALCPSSLYADSAQTLAEYLIEKYKPELKGSGLDVCNVTVPKPLIAKTGKEQFRISATANWVDKHVSVQVFSVTAEGKKLIDHAHCEVKLFDCMAADLEWKRGSYLVKRSIELLENSAVKGDAHRLRRGMVYKLFSALVDYDENYQSIREVILDSEHHEATALVKFQAPQANFHRNPYWIDSFGHLSGFIMNASDGTDSKSQVFVNHGWDSMRCLKKFSADVTYRTYVRMQPWRDSIWAGNVYIFEGDDIIAVFGGVKFQALSRKILDIALPPAGLSKAQTSPIQSSAPQKPIETAKP	Fujii, I., Watanabe, A., Sankawa, U., and Ebizuka, Y. (2001). Identification of Claisen cyclase domain in fungal polyketide synthase WA, a naphthopyrone synthase of Aspergillus nidulans. Chem Biol 8, 189-197.
24	Aspergillus niger	Eurotiomycetes	AlbA	EHA28527	naphthopyrone	YWA1	III	MEGPSRVYLFGDQTSDIEAGLRRLLQAKNSTIVQSFFQQCFHAIRQEIAKLPPSHRKLFPRFTSIVDLLSRSRESGPSPVLESALTCIYQLGCFIHFYGDLGHDYPTPSNSHLVGLCTGVLSCTAVSCARNVGELIPAAVESVVIALRLGICVFRVRELVDSADSESTCWSALVSGISEAEASHLIDEYSSKKATPPSSKPYISAVSSNGVTVSAPPTVLDEFVETCISKNYKPVKAPIHGPYHAPHLYDDKDIDRILQQSSALEGLTGCSPVIPIISSNTGKPIKAKSIKDLFKVALEEILLRRLCWDKVTESCTSVCKTGTNHSCKLFPISSSATQSLFTVLKKAGVSISLETGVGEIATNPEMRNLTGKAENSKIAIIGMSGRFPDSDGTESFWNL…	IAIIGMSGRFPDSDGTESFWNLLYKGLDVHRKVPADRWDVDAHVDMTGSKRNTSKVAYGCWINEPGLFDPRFFNMSPREALQADPAQRLALLTAYEALEMAGFIPDSSPSTQRDRVGIFYGMTSDDYREINSGQDIDTYFIPGGNRAFTPGRINYYFKFSGPSVSVDTACSSSLAAIHMACNSIWRNDCDAAITGGVNILTNPDNHAGLDRGHFLSTTGNCNTFDDGADGYCRADGVGSIVLKRLEDAEADNDPILAVINGAYTNHSAEAVSITRPHVGAQAFIFNKLLNDANIDPKDVSYVEMHGTGTQAGDAVEMQSVLDVFAPDYRRGPGQSLHIGSAKANIGHGESASGVTALVKVLLMMRENMIPPHCGIKTKINSNFPTDLAKRNVHIAFQPT…	YLTTAAQKVIETRSDGATATVVIENDIADPELNRVIQGHKVNGTALCPSSLYADISQTLAEYLIKKYKPEYDGLGLDVCEVTVPRPLIAKGGQQLFRVSATADWAEKKTTLQIYSVTAEGKKTADHATCTVRFFDCAAAEAEWKRVSYLVKRSIDRLHDIAENGDAHRLGRGMVYKLFAALVDYDDNFKSIREVILDSEQHEATARVKFQAPQGNFHRNPFWIDSFGHLSGFIMNASDATDSKNQVFVNHGWDSMRCLKKFSPDVTYRTYVRMQPWKDSIWAGDVYVFDGDDIVAVYGAVKFQALSRKILDTVLPPSRA	Chiang, Y.M., Meyer, K.M., Praseuth, M., Baker, S.E., Bruno, K.S., and Wang, C.C. (2011). Characterization of a polyketide synthase in Aspergillus niger whose product is a precursor for both dihydroxynaphthalene (DHN) melanin and naphtho-gamma-pyrone. Fungal Genet Biol 48, 430-437.
25	Fusarium fujikuroi	Sordariomycetes	FfPKS4	CAB92399	.	bikaverin	III	MASSADVYVFGDQSTPVLDKLQALVRVKDNALLTSFLGEAFLAVRREIVSLSSLERKSIPEAESLSLLLEGVRRSEPHAALDSAFVCIYEIGYYIDRCCHCAKDVFEISRLGVEAATVAFRLGMHVRRRAENLGYSTPSSWSMILSSNQEELVSEALKEFSKEKNLTYSSRPYISATGPGFTTISGPPSILESVKSCDTFSGKRLYPAPIYGPYHNSSSYSESSLEHGLASILEDVGFLENEMLIPIISCASGSRLDQLSFGNLLKNVLSSALSQQIRMDLVTDALVETVSGTEATLIPVNAQTTVCSLADWLAKRGATTRIGPTLESLTKDRAEPNLAPGDENKIAIIGFSGRFPEADNLDEFWDLLIRGLDVHKPVPEERFARDHYDPTGQRKNTSQ…	IAIIGFSGRFPEADNLDEFWDLLIRGLDVHKPVPEERFARDHYDPTGQRKNTSQVQYGCWLKSAGYFDTQFFHMSPKEAMQTDPAQRLALLTAYEALEMAGVVPDRTPSTQRNRVGVYYGTTSNDWGEVNSSQDVDTYYIPGANRAFIPGRVNYFFKFTGPSIAVDTACSSSLAAINLAITSLKNRDCNTAIAGGTNVMTNPDNFAGLDRGHFLSRTGNCKAFNDGADGYCRADGIGTLILKRLPDAIADSDPIFGVILGAHTNHSAESVSITRPLADAQEYLFKKLLNETGIHPHDVSYVEMHGTGTQAGDAVEMRSVLNSFAFDHSRPRDKSLYLGSVKANVGHAESASGVLAIIKVLLMMQKNTIPPHCGIKTKINQGFPKDLDHRGVRIALKDSV…	RLSDSVHNVIEQVHGDKRSSITVESDMHDPSLLAIAQNHRVNGLTMAPSTLFADIAFTLAKHLIQNHGLDTHTNLPSINNMAVEKALIVGETGPQLFRASLDMDWTTMRGSVRIFSVGANGKQTTLHAVCDVAVENPSSHRESWQSNAYLIQRGIKQLVQGASDGSAHMMRRGLLYKIFSNSVQYGSAFQGIEQVWFDSEGLEGTGKVFMPSGKDTFALNPYCCDSLGHITGFIMNCSDSLDLDDHVYINHGWRTLRLVEPYQCDVQYQTYVKMQAVGSDDSTYSGDVHVLRDGKIIGICGGVTFKKVARKVLEMLLPKPSGAKAKHGVVKHVAPEPVKHVVLTPPSTT	Linnemannstons, P., Schulte, J., Del Mar Prado, M., Proctor, R.H., Avalos, J., and Tudzynski, B. (2002). The polyketide synthase gene pks4 from Gibberella fujikuroi encodes a key enzyme in the biosynthesis of the red pigment bikaverin. Fungal Genet Biol 37, 134-148.
26	Fusarium graminearum	Sordariomycetes	FgPKS12	AAU10633	.	aurofusarin	III	MTPSMMEVFVFGDQSTRFAPPLKDLLLKGNSPYLTHFVKQVHALLRREISSLPAVQQKLFPNFADIQELVSKSDWGSGNPALTSALACFYHLCSFIQDFYDGQGRTFPSENSRIIGLCVGSLAATAVSCSTSLSELVSAGVDAVRVALHVGLRVWRTTSLFDVPDRPSATWFIIVPEAVLPRESAQDRLDSFIIEMGLARSSVPYISSVAHHNMTISGPPSVLEKFIHSISTSPKDSLPVPIYAPYHASHLYSMDDVDEVLSLSAPSFASESIIPLISSSSGDELQPLKYADLLRCCVSDMLIQPLDLTKVSQAVAQLLEVSSSTRAIIKPIATSVSNSLVSVLEPTLAERCAVDNSMGPKASTSHSSAETQTESSSKNSKIAIVAMSGRFPDAADLSE…	IAIVAMSGRFPDAADLSEFWDLLYEGRDVHRQIPEDRFNAELHYDATGRRKNTSKVMNGCFIKEPGLFDARFFNMSPKEAEQSDPGQRMALETAYEALEMASIVPDRTPSTQRDRVGVFYGMTSDDWREVNSGQNVDTYFIPGGNRAFTPGRLNYFFKFSGPSASVDTACSSSLVGLHLACNSLWRNDCDTAIAGGTNVMTNPDNFAGLDRGHFLSRTGNCNTFDDGADGYCRADGVGTIILKRLEDAEADNDPILGVILGAYTNHSAEAVSITRPHAGAQEYIFSKLLRESGTDPYNVSYIEMHGTGTQAGDATEMTSVLKTFAPTSGFGGRLPHQNLHLGSVKANVGHGESASGIIALIKTLLMMEKNMIPPHCGIKTKINHHFPTDLTQRNVHIAK…	LSTPSVQKILQETSLDQVLTIVAETDLASPLLSEVAQGHRVNGVKVCTSSVYADVGLTLGKYILDNYRTDLEGYAVDVHGIEVHKPLLLKEDMNGTPQATPFRIEVRYPIQSTTALMSISTTGPNGQHIKHANCELRLEHPSQWEAEWDRQAYLINRSVNCLLQRSAQGLDSMLATGMVYKVFSSLVDYADGYKGLQEVVLHSQELEGTAKVRFQTPSGGFVCNPMWIDSCGQTTGFMMNCHQTTPNDYVYVNHGWKSMRLAKAFREDGTYRTYIRMRPIDSTKFAGDLYILDEDDTVVGVYGDITFQGLPRRVLNTVLPSANAVPVDAPMGRRDVPPSRMDVP	Frandsen, R.J., Schutt, C., Lund, B.W., Staerk, D., Nielsen, J., Olsson, S., and Giese, H. (2011). Two novel classes of enzymes are required for the biosynthesis of aurofusarin in Fusarium graminearum. J Biol Chem 286, 10419-10428.
27	Aspergillus oryzae	Eurotiomycetes	AoiG	XP_023094012	O-methyldiaporthin	.	III	MVNIYIFGDQTVRVDDAVHKLLHVKNNPILKSFLDGSFAAIRKQIFLLPANERTSLPDAHTLPLLLEAVRRGRRHVALESALVCLCEIGQYIALLQTTDLCHPPTGSILVGFCTGSLAAAAVSCVRTSIDLLTLGIEAVVVAFRVGMHVARRANALGGDGGSQWKPWSLAVTDGSESETEKILEEFTRDEVSGVHVANRHDAYILAKGLPAIMKPYVSAAGSNTLTISGTPRVLEALKASPHLRGTKSLPVSIYAPYHAAHLYNEADVESIFACKPVESALFHRELRTPLISCATGTVLKEKTFGDLLRALVMEILTCQIRFDKVEESIVQHTPGATAQLIPIHTNIAPRMKTSLTQVGLQVECFKAIANQEPAAEALSESPSNDSSKIAIIGFSGRFP…	IAIIGFSGRFPEADGLNEFWELLQQGLDVHKPIPADRFDLEAHYDATLREKNTSRIKHGCWIRSPGSFDARFFQMSPREACQTDPAQRLALLTAYEAMEMAGFVPDRTPSSQRDRVGVYYGMTSDDWREVNSSQDIDTYFIPGGIRAFVPGRINYFFKFSGPSITVDTACSSSLAAIHTACNALLNSDCDTALAGGTNILTNPDNFAGLDRGHFLSSTGNCKTFDDDADGYCRADGVGTVILKRLQDAIADNDPIFGVIVGARTSHSAEAVSITRPLADAQAHLFRKLLAESGIHPHEISYIEMHGTGTQAGDAVEMKSVLDSFARDDSRAPDRPLHLGSVKANVGHGESASGVTALIKVLLMMQKNRIPPHCGIKGRINRHFPTDMEYRNVHIPFMET…	RLSPSVQKILEEEMTAAQASIIIESDITDPELLPVALDHKVNGVTLCPSSLYADIGHTLGTYLLGKKEDVTDYKIDVSNMAVEKALVVKGTGPQLFRASLDMDWNMLRGMMKVYSVNNMGTLTTHHAQCTIELQRPHQWQEGWNRQLYLIQRSIEQLKKGVEEGWTHKMRRGVAYRLFSSMMQYGPSYQAMEEVIFDSSGLEATAQVRLQSTTGRYSFNPVWSDSLGHITGFVTNCNDSIDLTENLFVNHGWGFMRCVEPFSPDTVYQTHVKMQPVDGNNGFYVGDVYVLNDHRIIAQYGAVTFQKVARRVLEMLLPATTSKGRSSNIRPRNVGTAQSAKIVQSKRRTQTP	Nakazawa, T. et al. (2012). Overexpressing Transcriptional Regulator in Aspergillus oryzae Activates a Silent Biosynthetic Pathway to Produce a Novel Polyketide. ChemBioChem 13 855-861.
28	Aspergillus nidulans	Eurotiomycetes	StcA	Q12397	norsolorinic acid	sterigmatocystin	IV	MASHAEPTRLFLFGDQTYDFVADLRDLLNIRNNPILVAFLEQSHHVIRAQMIRELPPKEHKQARTASLAELLQKYVDRKLPSAFQTALSCVTQIGLFMRQFDDPRVLYPHANDSYVLGVCTGSLAAAAISCSTSLSELLPIAVQTVLVAFRLGLWAEKVRDNLEISETNQTQPWSAVCHVPPEEVAIAIDRFSHKKVRSPVYRAQRPWITATSAKTTTVSASPDILSQLASQAPFTNSKLWREIPIYVPAHNNHLFSSRDVDDILATTNENPWSTFGAQIPFLSSVTGKLAWVRNYRDLLHLALSQCLIEPIRWDVVEAEVPRLLKDRDGLDTLTIVAFTTVLSKSLSNALVTEGIKPAEPPTSINKTPERYSHRPGSDRGKLAIVSMSGRFPEAPSTD…	LAIVSMSGRFPEAPSTDSFWDLLYKGLDVCKEVPLRRWDVKTHVDPSGKARNKGATRWGCWLDFAGEFDPRFFSISPKEAPQMDPAQRMALMSTYEAMERGGIVPDTTPSTQRNRIGVFHGVTSNDWMETNTAQNIDTYFITGGNRGFIPGRINFCFEFSGPSYSNDTACSSSLAAIHLACNSLWRGDCDTAVAGGTNMIFTPDGHTGLDKGFFLSRTGNCKAFDDAADGYCRAEGVGTVFIKRLEDALAENDPILATILDIKTNHSAMSDSMTRPFKPAQIDNMSALLSTAGISPLDLSYIEMHGTGTQVGDAVEMESVLSLFAPDETFRPRDKPLYVGSAKANIGHGEGVSGVTSLIKVLLMMKNDTIPPHCGIKPGSRINRNYPDLPARNVHIAFE…	EIVATTTVHRVVEEKTEPLGATLVVETDISRPDVNQIAQGHLVDGIPLCTPSVYADIALHVGRYSMNRLRASHPGAMDGVVDVADMVIDKALIPHGKSPQLLRTTLTMTWPPKAAATTRSAKIKFATYFADGKLDTEHATCTVRFTSEAQLKSLQKKVPEYQERIKKLGEGLRQGQFIRYTTKSGYKLMSSMASFHRDYKLLNHLILNEADNEAVSTMDFSAAKSEGTFAAHPAYVDAITQVGGFAMNANDNTDIQQEVFVNHGWDSFQVYQPLVKGKTYEVYVRMTEDEKGDLVHGDTIVLYGDAVVAFFKGLSLRRVPRRGLRMVLQQASDKAARLHGNQQAVKTQAPQRAALKQKPQSSPTQPHAS	Klejnstrup, M.L., Frandsen, R.J., Holm, D.K., Nielsen, M.T., Mortensen, U.H., Larsen, T.O., and Nielsen, J.B. (2012). Genetics of Polyketide Metabolism in Aspergillus nidulans. Metabolites 2, 100-133.
29	Aspergillus ochraceoroseus	Eurotiomycetes	AflC	ACH72912	norsolorinic acid	aflatoxin	IV	MSQPYPTRLFLFGDQTYDFAPELRSLLAVRNNPILTAFLDQSHYVVRAQMIQKLPPKEHKDARAGSLAELLQKYVDGRLPSAFQTALSCITQLGSFMRQFDDASIPYPRFNDSYVLGVCTGSLAAAAVSCSTSLSDLLPIAVQTVLVAFRLGLCAQEVRDRLEISFENRTKPWSVVSDLSRQEVAAALDRFSEEGMLSTTRKPWITATSAKTTTISGSPEILARLAADPSLERGKRWREIPIYVPAHNPHLFTARDVDSILETTDPHPWSDYGAKIPFVSAVTGKLVWIRNYRDLLQLSLSQCLIEPIRWDLVETELPRLFESRKGIESVSIVSFTTVLTKSLSTALTSEGITADIQTTADRIPEACSHRPGAGRGKLAIVSMSGRFPEAPSTDSFWDL…	LAIVSMSGRFPEAPSTDSFWDLLHKGLDVCKEVPLRRWDVNTHVDPSGRAHNKGATRWGCWLDFAGDFDPRFFSISPKEAPQMDPAQRMALMSTYEAMERGGIVPDTTASTQRNRIGVFHGVTSNDWMETNTAQNIDTYFITGGNRGFIPGRINFCFEFSGPSYSNDTACSSSLAAIHLACNSLWRGDCDTAVAGGTNMIFTPDGHTGLDKGFFLSRTGNCKPFDDAADGYCRAEGVGTVFIKRLEDALADNDPILGTILDIKTNHSAMSDSMTRPYTPAQVDNMSAVLSTAGVSPHDLSYIEMHGTGTQVGDAVEMESVLSLFAPNEAFRPQDKPLYVGSAKANIGHGEGVSGVTSLIKVLLMMKHNTIPPHCGVKPGSKINHNYPDLPARNVHIAFE…	EITTTTTLHRVVEEKTEPLGATFMVETDISRKDVRGIAQGHLVDGIPLCTPSFYADIALQVGRYSMNRLRASHPGAMDGVVDVSDLVVDKALIPHGKGPQLLRTTLAMTWPPKAAATTRSAKIKFATFFADGQLDTEHATCTVRFTSDAQLKSLQKKVPEYKAHIERLRQGLNKGQFIRYTRKSGYKLMSSMANFHPDYKLLDNLILNEAENEAVSMMEFSAAKSEGTFAAHPAYVDAITQVGGFAMNANDNTDIEREVYVNHGWDSFQVYQPLVKGKTYEVYSRMVKDKTGDLVHGDTIVLDGDVVVAFFKGLSIRSVPRRGLRMVLQQAADKAAQVHGGKPAPKNQVAERLASMHNHTPSPAAPAPAP	Cary, J.W., Ehrlich, K.C., Beltz, S.B., Harris-Coward, P., and Klich, M.A. (2009). Characterization of the Aspergillus ochraceoroseus aflatoxin/sterigmatocystin biosynthetic gene cluster. Mycologia 101, 352-362.
30	Aspergillus parasiticus	Eurotiomycetes	ApPKSA	Q12053	norsolorinic acid	aflatoxin	IV	MAQSRQLFLFGDQTADFVPKLRSLLSVQDSPILAAFLDQSHYVVRAQMLQSMNTVDHKLARTADLRQMVQKYVDGKLTPAFRTALVCLCQLGCFIREYEESGNMYPQPSDSYVLGFCMGSLAAVAVSCSRSLSELLPIAVQTVLIAFRLGLCALEMRDRVDGCSDDRGDPWSTIVWGLDPQQARDQIEVFCRTTNVPQTRRPWISCISKNAITLSGSPSTLRAFCAMPQMAQHRTAPIPICLPAHNGALFTQADITTILDTTPTTPWEQLPGQIPYISHVTGNVVQTSNYRDLIEVALSETLLEQVRLDLVETGLPRLLQSRQVKSVTIVPFLTRMNETMSNILPDSFISTETRTDTGRAIPASGRPGAGKCKLAIVSMSGRFPESPTTESFWDLLYKG…	LAIVSMSGRFPESPTTESFWDLLYKGLDVCKEVPRRRWDINTHVDPSGKARNKGATKWGCWLDFSGDFDPRFFGISPKEAPQMDPAQRMALMSTYEAMERAGLVPDTTPSTQRDRIGVFHGVTSNDWMETNTAQNIDTYFITGGNRGFIPGRINFCFEFAGPSYTNDTACSSSLAAIHLACNSLWRGDCDTAVAGGTNMIYTPDGHTGLDKGFFLSRTGNCKPYDDKADGYCRAEGVGTVFIKRLEDALADNDPILGVILDAKTNHSAMSESMTRPHVGAQIDNMTAALNTTGLHPNDFSYIEMHGTGTQVGDAVEMESVLSVFAPSETARKADQPLFVGSAKANVGHGEGVSGVTSLIKVLMMMQHDTIPPHCGIKPGSKINRNFPDLGARNVHIAFE…	EIKTTTTLHRVVEETTKPLGATLVVETDISRKDVNGLARGHLVDGIPLCTPSFYADIAMQVGQYSMQRLRAGHPGAGAIDGLVDVSDMVVDKALVPHGKGPQLLRTTLTMEWPPKAAATTRSAKVKFATYFADGKLDTEHASCTVRFTSDAQLKSLRRSVSEYKTHIRQLHDGHAKGQFMRYNRKTGYKLMSSMARFNPDYMLLDYLVLNEAENEAASGVDFSLGSSEGTFAAHPAHVDAITQVAGFAMNANDNVDIEKQVYVNHGWDSFQIYQPLDNSKSYQVYTKMGQAKENDLVHGDVVVLDGEQIVAFFRGLTLRSVPRGALRVVLQTTVKKADRQLGFKTMPSPPPPTTTMPISPYKPANTQVSSQAIPAEAT	Korman, T.P., Crawford, J.M., Labonte, J.W., Newman, A.G., Wong, J., Townsend, C.A., and Tsai, S.C. (2010). Structure and function of an iterative polyketide synthase thioesterase domain catalyzing Claisen cyclization in aflatoxin biosynthesis. Proc Natl Acad Sci USA 107, 6246-6251.
31	Cercospora nicotianae	Dothideomycetes	CTB1	AAT69682	.	cercosporin	IV	MEDGAQMRVVAFGDQTYDCSEAVSQLLRVRDDAIVVDFLERAPAVLKAELARLSSEQQEETPRFATLAELVPRYRAGTLNPAVSQALTCIAQLGLFIRQHSSGQEAYPTAHDSCITGVCTGALTAVAVGSASSVTALVPLALHTVAVAVRLGARAWEIGSCLADARRGANGRYASWTSAVGGISPQDLQDRISAYTAEQALASVSVPYLSAAVGPGQSSVSAAPVILDAFLSTLLRPLTTTRLPITAPYHAPHLFTAKDVQHVTDCLPPSEAWPTVRIPIISFSRDEAVSRGASFPAAMSEAVRDCLIRPIALDRMAVSITNHARDLGKDSVLPSPIALSFSDKLGPQVNSHLPGAKAPTPELTSKSIPSAIGAEQQPMAKSPIAILAASGRFPQSSSM…	IAILAASGRFPQSSSMDQFWDVLINGVDTHELVPPTRWNAATHVSEDPKAKNVSGTGFGCWLHEAGEFDAAYFNMSPREAPQVDPAQRLALLTATEALEQAGVVPNRTSSTQKNRVGVWYGATSNDWMETNSAQNVDTYFIPGGNRAFIPGRVNYFHKFSGPSYTIDTACSSSLAALHMACNALWRGEVDTAIVGGTNVLTNPDMTAGLDAGHFLSRSGNCKTFDDEADGYCRGEAVVTLILKRLPDAQADKDPIQASILGIATNHSAEAASITRPHAGAQQDLFQQVLTETGLTANDISVCEMHGTGTQAGDSGETTSVVETLAPLNRSGSAVRTTPLYIGAVKSNVGHAESAAGVSSLAKILLMLKHSKIPPHVGIKTKLNHRLPDLAARNTHIARS…	NLELSSSIHKVITNTITANSDGELVVDADLSREDLHPMVQGHQVYGVPLCTPSVYADIALTLGEYIRQVIKPGEVAQTSVEVAEMNIQSALVANNTGRVQLLRTCAKFDPKAQVASCTFSSIVEQHANCKIRFGSLEKEKTALKSAALAAQASMAALKTQVGQDDNTYRFSKGMIYKMIGQLADFDEKYRGLCAITLDNDAMEASGKVSFKGIPNEGKFHSSPAYLDALSQLGGFVMNANEGVDLEKEVFVNHGWGSMRFFAALDPAMTYYTHVKMTQGKDKLWTGDVLIFDDKQALIGIVGGVALQGVPKRLMHYIVTAANKKASGPPTEKKTSSPPVEKKASAPVAPT	Newman, A.G., Vagstad, A.L., Belecki, K., Scheerer, J.R., and Townsend, C.A. (2012). Analysis of the cercosporin polyketide synthase CTB1 reveals a new fungal thioesterase function. Chem Commun 48, 11772-11774.
32	Fusarium fujikuroi	Sordariomycetes	FSR1	CCE67070	.	fusarubin	IV	MASHMKLYLFGDQTFDVQPHLQHLLQKRDNLFLHEFLNQSYNALRAELFKIPYSIRKDLPRFTCQEDLLLWDQSGPRCVALDMAMTTLYQLGTFISQAGISSYDAQNSRVVGLCTGAFAAAAVSCSSFTADLIPMAVSSVVAAFRTGLLVTDTARRVDPSQDLNRSWALLVPGQKAAKAFQEFWDANDGGVLTSMPYISAYAPNGITVSGPPQRLGDLAHWLASKSITSKAIPIYSAYHAPHLYSQKDARRIVDGLMLNKAVSPSEQIPLLSSTGSKPEERSFATLLEDAIAQALLHPLRWGSIFDDVQAALETTGSQQFSVQSIGSNAEHLIYTALKKTSLRYLVPETTVPSQPTSVPSVPDAGTSKPKLAIVAMSGRFPGAKDNEAYWDLLYKGLDV…	LAIVAMSGRFPGAKDNEAYWDLLYKGLDVHKPVPSLRWDQQTHVDPTGAGKNTSATPFGCWLDDPSEFDARFFNISPREAPQIDPAQRLALMTAYEAIEQAGIVPDATPSTRPDRVGIFYGVTSNDWMETNSAQNIDTYYIPGGNRAFIPGRINYFFKFSGPSYAVDTACSSSLAGIHLACNALWQGDVDTAIAGGTNVLTNPDYHAGLDRGHFLSRTGNCKTFDDGADGYCRGEGVATIIIKRLDDAIAENDPILGVVLGAHTNHSAESESITRPHVGAQRVIFNKILNEAAVDPYSVSYVEMHGTGTQAGDATEMSSVLETFAPPVAEGKVARPESQKLYIGSAKANIGHGEAASGVCSVIKVLQMLKKDTIVPHCGIKNKINHRFPTDLEQRNVRI…	KLESTTIHSVVEESGDSEKTGIVVEADIARKDLSPLVQGHEVDGIPLCTPSVYADIALTLGKYLLERYQPQQKDDMVVVSDMTVSKALILRGDGSRHPIQAHAEADWSSQSVSIKFMSFDNKGNLQEHSACVVLFKDRSHQDALQSEALTTKQKMQNLRNQITTGESARFNRPMAYRMIRPLARFHDDYRAIDEVVLNSETLEASSKISFGTVKRDGDFHTHPAVIDALTQSCGFAMNCNDHTDIDVDVYMNHGWGSLELFEPLDFEKEYTTYTQMHAGEDKLWYGDVTIFDQDRVVAFFGQIAIQGVPRRVLKVILSIESGKKGQPQRQTQDKPRNTPSQTKDSTPKPAQN	Studt, L., Wiemann, P., Kleigrewe, K., Humpf, H.U., and Tudzynski, B. (2012). Biosynthesis of fusarubins accounts for pigmentation of Fusarium fujikuroi perithecia. Appl Environ Microbiol 78, 4468-4480.
33	Leptosphaeria maculans	Dothideomycetes	LpPKS1	AAS92537	.	sirodesmin	IV	MLAPVSLFLFGDQSYDFVPSLRELLETNDNPILSAFLDQAHYVIRAQAIKSLPPSIHKACRTASLAQLLRKYVEGTLPASFTTPLFCLTQLGCFMRDHSLCRYPTAGCNFNLGICGGALAAAAISCSRSVSELLPVAVQTVLIAFRLGICITKRRDQLEAAVSERSRPWSVTIPLNHQDATTAIQVLSTSLALPPPKRPWITISSNSNTTISGAPWVLEMLLQVPQILSPLIGSACMTTPSTIPFISSASGQLTPAENYGALIEIVLQQILLEPVAWDAVEKSVPQLLKARNNNSSVCIVPFNTNAAPSLRSALNPHFDSVQIEKSGTSGKKDHYYRPDEQKKKIAIVSMSGRFPESPSTESFWDLLYNGLDVCKEVPLRRWNVKTHVDPSGKTRNKGA…	IAIVSMSGRFPESPSTESFWDLLYNGLDVCKEVPLRRWNVKTHVDPSGKTRNKGATKWGCWLDFYDQFDPKFFSISPKEAPQMDPAQRMALMSTWEAMERGGIVPDTTPSTQRNRIGVFHGVTSNDWMEVNTAQNVDTYFITGGNRGFIPGRINFCFEFSGPSYANDTACSSSLAAIHLACNSLWRGDCDTAVAGGTNMIFMPDGHTGLDKGFFLSRTGNCKTFDDQADGYCRAEGVGTIFLKRLEDAIADGDLILGTILATQTNHSSMSESITRPFAQAQIDNMSAVMDMACVEANSISYVEMHGTGTQVGDAEEMKSVLTCFAPNEKTRENNPLFIGSAKANVGHGEGVSGVTSVIKVLLMMQHNIIPPHCGIKPGSRINRNFPDLKARNVNIAFEP…	LIKLTTSVHKGILEQTYPLGATLIFETDMSRKDINDIARGHVVDSIPLATPSVYADIAMQVGKYTMDRLRAGHAGAIDGIVDVSKMVVDKALVPHGLGPQLLRTTLTLTWPHKAAGTCRGGPIKFETYYSDGKLDTAHASCTVRFCTESQLKTLRKKVPEYRAAIQRLKARSSNLSKYSGKRGYKLMSSLASFHPDYKLLDSVILDEEANEATCIVRCDGCQDLGNYMAHPAYIDAFMQLSSFSMNAKDDTHLDEHVFTNHGWGSLQIYKELQKGVSYEIYTKMTQTKDHAHGDVIVLDGDEVVAFFGDLSLRKVPRKALKAVLEAASQRATRRAGQTDPHTNSMPRAVAVDTNSPSNLPSSD	Gardiner, D.M., Cozijnsen, A.J., Wilson, L.M., Pedras, M.S., and Howlett, B.J. (2004). The sirodesmin biosynthetic gene cluster of the plant pathogenic fungus Leptosphaeria maculans. Mol Microbiol 53, 1307-1318.
34	Dothistroma septosporum	Dothideomycetes	DsPKSA	AAZ95017	.	dothistromin	IV	MTHSNATRVLVFGDQTYDFVPKLRELFHVKDNPILTAFLEQSHYVVRAQMIQTLPPAEHKAARTFDLADMLKKYVAGKLNPAFQTALSCITQLGVFMREFHDFTKPYPRHDSSYVLGICTGSLAAAAVSSSNSLSELLPIAVQTALIAFRLGLCVTDMRDRLESSEEDRTQPWSVVLFDTDEQTVTKAIKDFCTSNVLPKTKQPWITSASSKTITISGAPRVLKKLSQEPALKDKKTRQIPIYVPAHNSALFTPEDVKSILETTPVDTWSNYPTKLPFISSVSGKMAWADNYLAVIHLALNQCLLESIGWGKVETELPRLLKSRGAENVLITPITTSADRALSAALSPTISNIEVEKPTINESFAHRPGSGKSKLAIVSMSGRFPEAQSTDAFWDLLYK…	LAIVSMSGRFPEAQSTDAFWDLLYKGLDVVKEVPKRRWDVETHVDPTGRARNKGATKWGCWLDFAGEFDPRFFSISPKEAPQMDPAQRMALMSTWEAMERGGIVPDTTPSTQRNRIGVFHGVTSNDWMETNTAQNIDTYFITGGNRGFIPGRINFCFEFSGPSFTNDTACSSSLAAIHLACNSLWRGDCDTAVAGGTNMIFTPDGHAGLDKGFFLSRTGNCKPFDDKADGYCRAEGVGTVMVKRLEDALADGDPILGTILDAKTNHSAMSDSMTRPFVPAQIDNMEACLSTAGVDPTSLDYIEMHGTGTQVGDAVEMESVLSVFAPNEQFRGKDQPLYVGSAKANIGHGEGVSGVTSLIKVLLMMQNNTIPPHCGIKPGSKINHNYPDLAARNVHIAFE…	GIPLTTTVHKVIEEKTEPLGAQFTVETDISRKDVNSIAQGHTVDSIPLCTPSFYADIALQVGKYAMDRIRAGHPGAGAIDGRVDVTDLVVDKALIPHGKAPQLLRTNVTMSWPPKMAATTRSAKVTFKTYTADGKLDTDHAYCTVRFTTDSQQKSLQKKVPEYKAAIAKLRARDAKGELTHYNTKSGYKLMSSMAHFHPDYKLLDNLVLNEAENEAVSVMNFSSCTDAGIYAAHPAYVDAITQVGGFAMNAKDDTDIDKEVYVNHGWESFQVYKKMEKSVEYVVYSKMTKDPKGDMVHGDTIVLDGDEVVAFFRGLSLRSVPRKALRAVLQSAMDKGIRQRGGKPGAAKGAVAAPAPAKKMVEPVKAASKKETPAAAA	Kabir, M.S., Ganley, R.J., and Bradshaw R.E. (2014). Dothistromin toxin is a virulence factor in dothistroma needle blight of pines. Plant Pathol 64 225-234.
35	Nectria haematococca	Sordariomycetes	NhPKS1	XP_003039929	.	fusarubin	IV	MTDNLKLYLFGDQTFDIKPHLQKLFQQRDHLFLQDFLTKAYNAIRVEMYRLPFKVRNDLPRFTCQEDLLRWDESGKRCIALDMAMTTLYHLGTFISQAGISSYDAQSSRVVGLCTGAFAAAAISCSSFTADLIPMAVYSVIAAFRTGMLVTDVAKRVDQSQDLDQSWALLVPGSKSAAAVEKFCEESNLPLTSRPYISAYAPNGITVSGPPKTLAQLISSPSFKGLTSKSIPIFGAYHAPHLYSQMDAKKIVSGLSYNAATALSEQIPLLSSTGVKLEERSFATLLEDAVAQALVHPLHWSSILGDIQACLQDVNPEQFSVVPIGSTADHLIYTALKQTPLRSLVPNTHGQGRQSVPDVGVESTSKKPKLAIVAMSGRFPGAKDNEAYWDLLFQGLDVH…	LAIVAMSGRFPGAKDNEAYWDLLFQGLDVHKPVPSLRWDAQTHVDPTGKTKNTSATPFGCWLDDPAEFDARFFNISPREAPQIDPAQRIALMTAYEAIEQAGIVPDATPSTRPDRVGVFYGVTSNDWMETNSAQGIDTYFIPGGNRAFIPGRINYFFKFSGPSYAVDTACSSSLAGIHLACNSLWRGDIDTAIAGGTNVLTNPDFTSGLDRGHFLSRTGNCKTFDDGADGYCRGEGVATLIIKRLDDAIAENDPILGVILGAYTNHSAESESITRPHVGAQRAIFSKILSEAAVDPYTVSYVEMHGTGTQAGDATEMASVLDTFAPPLVNGKKARSDEQALFLGSAKANIGHGEAASGASSVIKVLNMMQKNMIVPHCGIKTKINHKFPTDLLQRNVHI…	RLESTTIHSVVEESGDSKKTHMIVEADISRKDMSPLVQGHEVDGIPLCTPSVYADMALTLGRYLLERYQPQKKENLIDVSDMTISKALILRGDGSKQPLQAHLDADWASQSATIKFMTFDNKGNLQKHSECVVRFRDHSLQKTLQDKAVSVKQKMQALRNGIATGETARYNRAMVFRAIRPLARFHDDYRAIDEIILNSPTYEASSQLSFGSVKRDGNFHTHPAIIDSLTQGCGFAMNCNDDTDLDVEVFMNHGWGSLQMFEPLQFDKTYTTYTQMRPGEDKLWHGDVVIFDGDRVVAFFGQIAIQGVPRRVLKVILSLESGKKTQPQRPAQNKTPTISISAPANGSSGIQKL	Awakawa, T., Kaji, T., Wakimoto, T., and Abe, I. (2012). A heptaketide naphthaldehyde produced by a polyketide synthase from Nectria haematococca. Bioorg Med Chem Lett 22, 4338-4340.
36	Penicillium herquei	Eurotiomycetes	PhnA	A0A142C799	.	herqueinone	III	MATTEMNDVQPVQSQVLLFGDLSLAHVEESLKRLLHVKTNPLLAAFFQRVNHQLRRLLDGLPLEQQDFFPRFTTLIDLVSRLGETSGTPVLAFFLLSVQQVAQSIVYFSHGSRIFPPSSACIIGPCTGGFAAAALASSQNLVDLVNNGAEASILAFRTALVSFLISRSLSNSPQTEGSTSWSVAVSSRGEQTVEDLAQEYMAAKTPLRHSSLWKSAVTASLTITLSGQPSILQGFLETYSEQLRYKYLDIDSPYHAAHLFSETDVEQIVSHLAGSDTADQKPRLPVLSSATGQLISASTFHGLLHTVVQETLLKPVCWDLILDSCQSWLTQGGAQECTILPFSSNAGTMIASALTKEKEIEVTVADATGSGLLDEKPTGRFEHSKIAIVGYSGRFPSAA…	IAIVGYSGRFPSAASNDAFWELLRSGQDVHREVPRDRFEWEKYYDPTGKKKNTSRVKYGCWIDEPGVFDTRFFNMSPKEAENTDPAQRLAITTTYEAMEMAGMVRNRTASTQQDRIGVFFGTTSDDWREVNSGQDVGTYFIPGGNRAFVPGRISYFFRFSGPSLSIDTACSSSFAAIQAACSYLWRGECDAAIAGGTNVLTSPDNFAGLDRAHFLSTTGNCNAFDDEASGYCRSDAVGSVVLKRLEDAEADNDPIFGVILGTNTNHCGQTESITRPHEGDQISVFKNIIRHSGIDPTDVSYIEMHGTGTQAGDATEMNSVLSAFVPKYKRTEMSPQRPLFIGSAKANIGHAESASGVSSLIKVMEMMKHNEIPPHCGIKNRINHNYPLDLAQRGVNIAF…	RKYLSPCAQQIVEEFHDSQQSTMVVESDIFDPKLLPVLQGHLVNGAALCPSSMYADLAYTVADYLIRHCPTQIPDTTGLDVTNVKVSNPLIAKGNETTHLFRASVKADWPANRVSIDLFSVGANGKRTASHAKLDVVLYPGQQWLKEWKRNAHFITSRIKGLNAAIHSSSTETHLIKRGMAYKLFASLVDYKKEYQGMSEIVIDSHELEAVSTVQFQVGKEEFFLNPRWIDSLGGVAGFIMNANDGVCSKDQVFINHGWERMRIAEPFDEKKTYHAYNRMQLVENTTYAGDTYIMDGDRVIAIFEGVVFQGVPRRALDHLLPNAAAKSAAATKAPAKAPVAAVAPPRTPTKAAPQSRQAAPKQKRSPVS	Gao S-.S. et al. (2016). Phenalenone Polyketide Cyclization Catalyzed by Fungal Polyketide Synthase and Flavin-Dependent Monooxygenase. J Am Chem Soc 138 4249-4259.
37	Neocosmoapora vasinfecta	Sordariomycetes	NvPKS35	Neo_002749	.	red perithecial pigment	III	MLENSSFNIRQQSLNMKNCKILLFGDLSVPFEGQLQALLHVHDNPLLTSFFEQAGAKIRDEIGLLTAQQQSLFPRFTTLIDLVSKLGETEGTPVLRFCLLPVCQIGQFINYYGRNGRHYPSPDEAYCLGICAGAFSAAAISASPSLSELVNVASETIIFAFRTALHSFSIKNDTVGNNEEHGRSWSVIVPGEEKEIQGRLDRWGASEMLHDLWRPYISATTPNNITLSGPPRVLQGFITSQQLKSHELGIHSPYHAPHLFDESAVEGIAKDASCTNLSYLPLVSAFTGDLAATDGYKSTIAAVIRDTLINQVKWNSILQGTIGSLQKIGFESCSILPFSSNASQLLSAALNRANLNVEVEQVPEVVKSHSAHGHFSDSKIAIIGYSGRFPDSASNEAFW…	IAIIGYSGRFPDSASNEAFWDLLRAGKDVHREVPEDRFNWRTHYDPTGKTKNTSRVKYGCWIEEPGLFDARFFNISPREAENTDPAQRLAITTVYEAMEMAGMVPNRTPSTQQDRIGCFFGTTSDDWREVNSGQDVDTYFIPGGNRAFVPGRISYFFRFSGPSLSMDTACSSSFAAIQTACAYLWRGECDTAVAGGTNVLTNPDNFVGLDRGHFLSTTGNCNAFDDEASGYCRADAVGSVILKRLEDAEMDNDPIFGIISGATTNHCGQTDSITRPHEGDQTSVFKRIIRHAGVNPLDVSYVEMHGTGTQAGDATEMNSVLSVFVPGHQRMPRHPLYLGSAKANIGHAESASGVSSLIKVLMMMKYNEIPPHCGIKTKINHNYPLDLKDRNVNIASGPT…	IKYISPSLQRVIEEEHGSESSSILVESDVHNPKLVSVFTGHRVNGAQLCPSSLWGDIAMQLTSYMMEKRSLSAENTGLDVTRMQIQKSLVLNPDLSSQLFRVSAVATWSTSSIKFSIYSVNNQGVKTADHATCTVNISPAKIWISEWKRNAYLIQSRIEALRKSVEHGEAHRMKRAIVYRLFANIVEYDPDYQGMREVILNSEDLEAVSTVKFEVDDQGFYFNPKWMDSLGGVAGFIMNGNDSPHPKAEVFINHGWDGFKCISRFQPGKTYHSYNRMQLREGTLYAGDTYIFDGDDIVAVIQQIQFLGVPRRALDGLRPTSKPSQRAVATSRSTAQAVPTPKLVEKKLFPASIPPQASPPPSG	Kim, W. et al. (2019). Comparative Genomics and Transcriptomics During Sexual Development Gives Insight Into the Life History of the Cosmopolitan Fungus Fusarium neocosmosporiellum. Front Microbiol 10 1247
38	Aspergillus fumigatus	Eurotiomycetes	EncA	XP_746435	.	endocrocin	V	MQGPSQLALFYFANGLPPDDIQDLFQRLRSQSKTESGWTLRAFVVQATNALREEIRQLPHHLRNPLTPLDNALDLAVVPDWRRGPLAGALEGVLLCLIEIGSLIAYYERTPDPFKFSARTACFTGIGTGLLAAAAAAASPTLADLPRLGAAAVRIALRMGVLVAETSQSVEAREPDAPADNWAAVVMDLDEDTVREELNLFNASTNNLGPSRLFISAGGTDNVTISGPPSKLRQVFRVSEKLRSARYAQLPVYGGLCHAPHLYNCHHWTWIMEPINGAAFNQNMVDTAPLFSAGDDVPFEASTPRQLFESVVCDLLMGMIRWNRAVDGVVELLGQTLPSECQVYAFRPCAVVTGMVASGQVKLPHCQFQTHDLLGWTCHDDTDNGPTCREDSSIAIVGM…	IAIVGMACRFPGGANDLNQFWDLLEQGADVHRRVPADRYDVESHTDTSGKSRNTSLTPFGCFIDQPGLFDAGFFDMSPREAMQTDPMHRLALMTAYEALEQAGFVPNRTESTHLKRIGTFYGQSCDDYREANAGQEVDTYYIPGGCRAFAPGRINYFFKFSGPSFDCDTACSSSLATIQMACTSLQHGDTNMAVAGGLNILTNSDGFAGLSRGHFLSKTGGCKTFDCNADGYCRADGIGSIVLKRLDDAQRDNDHIFGIILAAATNHSARAISITHPHAPSQAELYRDILTRAGVSPLDVDFIEMHGTGTQAGDSTEMESITSVFSPGVPKRSRPLYIGSVKANVGHGEAAAGVMSLIKVLLVLQRQAIPKHVGIKTALNPRFPNLDRLNVRIPHDQVP…	QAIPPALRTSLVHRLVCESVQETRVEVIVESDILHPDFFEAMNGHRMNGCAVATTAIHADIAFTLAKYLYSSIMPNSTDAPAINVKNMQVQHGLVARKDRSRPQLIRIRGIADVTRGLVSLSWHLVDEQGRRVEESFATAVAEFGNHEAWLEEWSPMTHLVVSRIDVLQRLADDGTANRLSRDMVYMLFNNLVDYAEKYRGMQMVVLHGLEAMANVTLAAPEQSGGKWTVAPHYIDSVVHLAGFILNGGNGLDPRRNFYVTPGWKSMRFARPLVPGVRYQSYVKMMPIREQSGFYAGDVYILHEGQIVGLVGGITFRTFPRSLINTFFSPPDTMTHGGSQAGSVHQPACSERTLPVGPARQDSAARETLC	Lim, F.Y., Hou, Y., Chen, Y., Oh, J.H., Lee, I., Bugni, T.S., and Keller, N.P. (2012). Genome-based cluster deletion reveals an endocrocin biosynthetic pathway in Aspergillus fumigatus. Appl Environ Microbiol 78, 4117-4125.
39	Aspergillus nidulans	Eurotiomycetes	PkgA	XP_664675	alternariol	citreoisocoumarin analogues	V	MTPSASPSPSPNPGDANVKVDADSPNDFILFSHELPSGDIQDLIRRLHRYGTLPGYPHLARFLQECALLLRTEIQKLPRALRDSVPPFHDVVTLASHWDRLKSGPLSGAWDGPFLCLYEIAMLIGHHETHQLSYRRPACLVGISVGLFSAAAVAVSKSISDLVSYGAESVRTAFAFCVHVQRVSQELEPTMTEQAASVSWATVVIGVPADTIQVELDRFNHLKESESPGANARPLTGVSISHVDQTSVGVTGPPSRLKQLFRQSELLRSSRHSALPISGGLCHVPNVYDDEDVRAILEMAEVWEKWGTRALQVPLISPFTGSPFLCPDAYHLIEAICTEALTKQLYFDKLAGGVVTQLNGLSCQVLHYGASLMSDTIIDDVTSQLSPCDTARQCLVDWA…	LAVVGMACRMPGGADTPDHFWELLMNGVDTHTTVPPDRFDLDAHFDPSGEKENTTTKGSQSNRPLSRQAEQTDPMQRLALVTAYEALEMAGFVPNRTPSSHLSRVGTYYGQASDDYREVNAGQKIGTYGIPGTERGFGNGRINYFFNFQGPSFNIDTACSSGLAAVQAACSALWAGEADTVVAGGLNVITSPDIYCMLSKGHFLSKTGQCKVWDIGADGYCRADGIGSVVIKRLDDALADNDVILACISAGATNHSAESISITQPHAAAQRENYRQVMDRAGVSPLDVSFVELHGTGTQVGDAVESESVLSFFAPLGRRSHPDKRLHLGAVKSNIGHGEAAAGIASLIKVLLMYRNNTIPRHIGIRTAMNPVVAQHLANRNAGILSENHPWLAATASKK…	SAVTPAFFTSSVQQIIFEEYDESMGRMEALSDLHHPDLQGAADGHKIHGRSVVTGSIWADITLTVGEYLYKQMVPGGKMPHMNVKGMEVLEAQVLHPDMSQFIQIEGVLDLPRQQTAVRLYAASANGTRNTDKPFASATVCYEEAQDWQDQWQMTSHLVAARANSFWEMAAGGSDDNARPAGKGGPRVNNFFRSIAYQLFANVVDYGARYRGMQRVALSEDTLEATADIVLDKDRHGTWHTPPHWIDSAFQLAGFVMNSFGVQGDGKISGSSRDFFYITPGWRHFRLLERLEPGPEATYRSFVRMFPVGSEPGAYSGDIYLHRGKRLVGVCAGIKFKAVPRALMPVLFPRIEPQAGKRRNQAQTAENRLVKGKGNCEYTHTVFQEPKSRTPAYDVTKSQ…	Ahuja, M., Chiang, Y.M., Chang, S.L., Praseuth, M.B., Entwistle, R., Sanchez, J.F., Lo, H.C., Yeh, H.H., Oakley, B.R., and Wang, C.C. (2012). Illuminating the diversity of aromatic polyketide synthases in Aspergillus nidulans. J Am Chem Soc 134, 8212-8221.
40	Aspergillus nidulans	Eurotiomycetes	MdpG	XP_657754	.	emodin	V	MPVYTPQSGSLPEYSKMKLLYFSNELPKDDLQGLFRRLYNHSKDRRYPLLARFIHEATLAVREEVRQLPTAVKALVPAFETVLNLADYPELRKGPLGGSLEGVLLCVLEIATLIGHVPRLYFKEAADCCSYYENASERFDLHAVSTYLAGLGLGLLSTAAVALCSALADVPVIGAEVVRVSFRLGTLVDEISQNLEPRDTSGSPDTWASVVPGAKVEEVQAELDAIHAREKTPQPSKIFISAWNEGSVTISGPPSRIRRVLRLSEFFRRHRVVSLPVYSGLCHAKHLYNEQHAREIISTRSMDSINALYSPAIPVYQTSTGRPFTASTAKGLFEQLVLELLTQPILWDNVVQGVVDQAYATSATSCDVLVFRISVPINDLRTALGSKLQGFETSTEELI…	IAIIGMSCRMPGGATDTEKFWELLEQGLDVARKIPADRFDVETHYDPKGKRVNTSHTPYGCFIDEPGLFDAPFFNMSPREAQQTDPMQRLAIVTAYEALERAGYVANRTPATNLHRIGTFYGQASDDYREVNTAQEISTYFIPGGCRAFGPGRINYFFKFSGPSFSCDTACSSSLATIQAACTSLWNGDTDMVVAGGMNVLTNSDAFAGLSHGHFLSKTPGACKTWDVNADGYCRADGIGSIVMKRLEDAEADNDNIIGIIRAAATNHSAEAISITHPHAGAQAYLYRQVMSSAGIDPLDVSFVEMHGTGTQAGDSVEITSITDIFAPITKRRSAQQPLHIGAVKANVGHGEAVAGVTALLKVLLMYQKNAIPPHVGIKNSLNPLFPKDLDKRNLHIPY…	ASVPSGLRTSTVQQIIEESFNGSAGKVVMQSDMMQPDFLDAAHGHKMNGCGVVTSSIHGDIGFTLGGYLYKNLVKGGKAPDMNMANLVVLRGLVAQKNTKKPQYIRVTISTTDINSGVAELIWQNVLNDNTADEPFASASILYDDAALWLKSWIPSTHLVQGRIEALERLAEDGIANRFTRNMAYLLFANNLVDYAQKYRGMQSVVLHELEAFADITLSTEKSGTWTIPPYFIDSVAHLAGFVMNVSDAIDTKANYCVTPGWKSLRFAKPLVAGAKYRSYVKMIQTEEDPTVYLGDVYIMQDGAIIGMCGGIQFRRYPRILLNRFFTAPEEAGAISHAAASSTPAPRTKPEPVPVATPATAAAPVA	Chiang, Y.M., Szewczyk, E., Davidson, A.D., Entwistle, R., Keller, N., Wang, C.C., and Oakley, B.R. (2010). Characterization of the Aspergillus nidulans Monodictyphenone Gene Cluster. Appl Environ Microbiol 76 2067–2074.
41	Aspergillus nidulans	Eurotiomycetes	AptA	XP_663604	.	asperthecin	V	MKDNTHSTTLIFFGNEFPNDDLKGLFRCLLRLSKDRRFRQLAAFLEESTLVLKKEVAALPQPLRDLVPHFHTVLPLAELGDFRQGPLGAAMESALLTVLELGMFIGHYEAEGRDWNLLEHNTTLAGLSIGLLAAAGVALSTNLAEVAQNGAECVRVSFRLGVYVSEISRKLEAPQADGTLLSWAHVVTGETKSAIQDELSKYNSESGTPELLKVFISAADKTSVSVSGPPSRMKACFSSSHLLRYSKSFALPVYDGLCHASHLYNEDSINTVINSAESVIPVSRPVQLSLHSSNTGQPFPAATAHELFQAIGKELLTGTIYLDNIIDGIIKRIEGFNPSDLQVETFRTSIVFKSVRAALEGEFPDLEIKITDLIPWAFRDYGPRLPRSFAHSKLAVVGM…	LAVVGMACRMPGGGNDTELFWEILEQGRDVHTTVPADRFDLSTHYDPSGKTDNAATTPYGNFVDKPGLFDAGFFNMSPKEAEQTDPMQRLALVTAYEALEMAGVVPGRTASSNPKRIGTYYGQASDDWRELNASQNIGTYAVTGGVRAFGNGRINYYFKFPGPSFNVDTACSSGLAAVQVACSALWAGEADTVLAGGLNIITDPDNYAGLGCGHFLSKTGQCKVWDETADGYCRADGIGSVVIKRLEDAEADNDNIIAVVLSAATNHSAEAISITHPHAGNQKDNYRQVIDMAAVNPLDVSYIELHGTGTQAGDAVESESVLDVFAPRSPPRRPDQLLQLGAVKSNIGHGEAAAGIASFLKVLLMYQKNMIPAHIGIHTVINPTIPKDLEQRRVRLTQT…	KPSSSALRTSLIHEIIEETIGEETATLKTVSDLQHPEFLEAVHGHRMNNCGVATSSIWTDMSLTVGEYLYNKLAPGSKVHMNVGELEVLHATVANPAKNCTQNLYLDAHLDLRTQKMSLAWFNVDPATGSKAAESYATGSVRFEADAEKWKSEWERLTHLVLGRIETLESMAKDGQASQLSKALSYALFKNVVDYADHYRGMERVVMHDYEAFCDIKLTPERRGMFHTPPHWIDSVSHLAGLIMNGSDASNTRDYFFVTPGYESFRLLAKLDPDVKYQSYVRMFPLPEANMYGGDLYILQDNQIIGMVGHFKFRRVPRLLMDRFFSAEAASKQSVAASASSAPKTATKHAPLPASKPAQAPAEPTPSSLPTV	Szewczyk, E., Chiang, Y.M., Oakley, C.E., Davidson, A.D., Wang, C.C., and Oakley, B.R. (2008). Identification and characterization of the asperthecin gene cluster of Aspergillus nidulans. Appl Environ Microbiol 74, 7607-7612.
42	Aspergillus niger	Eurotiomycetes	AdaA	XP_001394705	.	TAN-1612	V	MSGPTKLVFFGNEFPNDDLKALFRGLHRHGKDRRFRQLATFLEESTRVLQNEVAQLPEPLKKLVPHFENLMPLTEVDFRQGPLGAAMESALLTILELGMFIGHYEAEERVWDLSADRTTLAGLSIGLLAAAGVALSTHLAEVVQNGAECVRVSFRLGVYVHDISRKLEAPQADGSLLSWAHVVTGETASDLQEELSRYNTETGTPELLKVFISAADKTSVSVSGPPSRIRAAFRASQRLRYSKSLALPVYDGLCHAAHLYDEETIHRVLHPDGSVIPTSRPVQLALLSSRSGQPFEATTAAELFRAISTELLTGTIFLDNITAGILDRTERCADAPQCQIETYRTSLVFKGLLKALEACFPDRTISTTDLIPWVFQDYGARQPKSYADSKLAIVGMACR…	LAIVGMACRMPGGANDLDLFWELLAQGRDTHTTVPADRFDLETHYDPTGETENATRTPFGNFIDQPGLFDAGFFNMSPREAEQTDPMHRLALVTAYEALEMAGIVSGRTPSSNPKRIATFYGQASDDWRELNASQNIGTYAVPGGERAFANGRINYFFKFGGPSFNLDTACSSGLAAVQAACSALWAGEADTVLAGGLNIITDPDNYAGLGNGHFLSRTGQCKVWDQSADGYCRADGVGSVVIKRLEDAEADNDNILAVVLSAATNHSAEAISITHPHAGAQKENYTQVLHQAAVNPLDISYVELHGTGTQAGDAQEAESVLDIFAPRAHRRRADQPLHLGAVKSNIGHGEAAAGIASLLKVLLMYQKNEIPAHIGIPTVINPAIPTDLEQRQVYLPRT…	VPSVSSLRTSLIHQVTEETVDKTTATLKAISDIQHPDFLEAVHGHTMNNCGVATSSIWTDMAMTVGEHLYRRLVPGTDHVLMDLCDFEVQHAQVANTNSNTPQPLALEAHLDLPTRHMSLAWYDVNATTNQRADAPFATGSIKYPADPTGAAWSIEWSRITHLIQGRIEALQHLAAENKASTLSKPLAYALFKNVVDYAPRYRGMDRVVIHDHEAFSDITLTTDRHGTWHTPPHWIDSVSHLAGLVMNGSDASNTRDFFYVTPGCGSCRMTEPLIAGGKYRNYVRMFPMPDEAHMYAGDLYILREDKIIGVVEQLKFRRVPRLLMDRFFSPNKNAAAHAAPAPAPAAVPAVKKQPPTETIQPQAPKTEQKQDQLQLPNL	Li, Y., Chooi, Y.H., Sheng, Y., Valentine, J.S., and Tang, Y. (2011). Comparative characterization of fungal anthracenone and naphthacenedione biosynthetic pathways reveals an alpha-hydroxylation-dependent Claisen-like cyclization catalyzed by a dimanganese thioesterase. J Am Chem Soc 133, 15773-15785.
43	Aspergillus terreus	Eurotiomycetes	GedC	XP_001217072	.	geodin	V	MDFTPSTGTPGEFRRMKLTYFTNEFPSDDLPGLARQLHLHSKDRRHHILARFLQDATLAIREEVAQLPPALKDLLPPFESVLTFVEYPEMRKGPLCGSIDGVLLSTVELATFIGYFEEFPETYDFESAHTYLAGLGIGLLSAAAVSLSRTLADIAYVGSEVVRMAFRLGVLVDNVSEQLQPRELASHGTPDSWAYVLPNVTREAVQQELDVIHSGEGIPETGKIFVSAFSQSSVTVSGPPSRLKDLFRTSDFFRDRRFFSLPVFGGLCHAKHIYTETHVQQVVRTKPMDMLSARVLPRIPIFSPSSGSPFPAATATELFEGIISEILTQVIQWDNVIQGALDQINILSPSEFQVLVFRISLPIHDLMAAVNTELKGFQATTKEIMPWVSHTAKDRIPRE…	IAIVGMSCRLPGGATNTEKFWDVLEQGLDVYRTIPPDRFDVNTHYDPAGKRVNASHTPYGCFIEEPGLFDAPFFNMSPREAQQTDPMQRLALVTAYEALERAGYVPNRTPATNKHRIGTFYGQASDDYREVNTAQDVDTYFITGGCRAFGPGRINYFFKFWGPSYSIDTACSSSLATVEAACTSLWNGSTDTAVVGGVNVLTNSDAFAGLSRGHFLSKIPGACKTWDCNADGYCRADGVISLVMKRLEDAQADNDNILGVILGAATNHSADAVSITHPHAGAQAHLFRDVLRNAGVDSHDVSYVELHGTGTQAGDFEEMKSVTDVFAPLTKRRSPNQPLYVGAVKANVGHGEAVAGVTALLKVLLMLQKSVIPPHVGIKNSINPQIPKDLDKRNLHIPY…	DELPSGPRTSTVQKIVEESFDGRAARVVMQSDLMQSDLLEAAYGHKMNGCGVVTSSIHADVGFTLGQYVYKKLNPNTKVPAMNMASLEVLKGLVANKNTDKPQRFQVTVTTTDINSRILQLEWRNVHAHGPAEEPFASAKIYYCDASEWLLSWRPTLHLVQGRIQALERLAEAGIANRFSGRMAYNLFANSLVDYAGKYRGMQSVVMHELEAFADVTLTVEKAGTWTVPPYFIDSVAHLAGFIMNVSDAIDNQKNFCVTPGWNSMRFAAPLVAGGRYRSYVKMIPTVEDDSVYLGDVYILQNDMIIGMVGGIKFRRYPRLLLNRFFSPSDDSTAKTAAGETPPAPTTTAATAITAATSTT	Nielsen, M.T. et al. (2013). Heterologous Reconstitution of the Intact Geodin Gene Cluster in Aspergillus nidulans through a Simple and Versatile PCR Based Approach. PLoS One 8 e72871.
44	Penicillium aethiopicum	Eurotiomycetes	VrtA	ADI24926	.	viridicatumtoxin	V	MLHPTEVEKFPPTLLYFGNEFPNDDVNELFRRLQQHSKDRRFRLLNAYLEESILVLQDEVAKLPHHIKSRVPYFDNIVTLSEHGYLRDLGLGAAMESAFLLILQLGLFIGNHEAVDRELNLPKNVTTVAGLSVGLFSAAAIALSASLAEVVRNGAECLRVSFRLGVYAGDFSSSLEAPQPEGMLASWAHVVTGMTEESVQSELTRVNEDLGNPETSKVFISAADKSSVSVSGPPSRIKAAFLQSSDLRYSKSLPLPVYDGLCHATHIYSQDDVNTVLEISESLIPATRPFQLSVISSRTGVPFTATTASDLLSEIATELVMGTIYLDNIIEGIVRHIGAFPGAQSCRIDSFRTSIIFKGILEAIATDHPDLTIEKNDLVDWVHQDFGTRRRNDPANSKL…	LAIVGMACRMPGGANNVEEFWQLLEQGRDACTTVPPDRFDLETHYDPTGKTENAAQTPYGNFIDRPGYFDAAFFAMSPKEAEQTDPMQRLAIVTAYEAMEMAGLVIGRTQSTRRDRIGSYYGQASDDWRELNASQNIGTYAVPGGVRGFTVGRINYFFKLSGPCLCIDTACSSSMAAVHAACTALWAGDVDVALAGGVNIITDPDNYAGLGNAHFLSPTGQCKVWDKGADGYCRAEGIGSVVIKRLEDAEADNDNILAVVLSAATNHCADAISITHPHAGHQKDNCRRVLRKAGVSPMQVSYVEMHGTGTQAGDAIESESVLDVFAPLKPLRRPDQRLHLGAVKSNIGHGEAAAGISSLIKMLLMFQKNAIPPHIGIRTEMNPQLPKDLGRRNAGLVFE…	TLPAAGLRTSTIHQTTLETIDSMTATLHVLSDMQAPEFRAAVYGHTMNNCGVATSSIWTDMALAVGEYLYRKLVPQAKEVHMNVCDLEVLHAQVISKVKGCSQPLALEAHLDLDMQYMSLKWYNTNAATGERAPEWFASAAVRFENPDAWTAEWNRTGHLVLGRIETLRRLAADGVANRISKRLAYTLFKNVVDYSDWYRGIDDVIMNDYEAVANVTLIPDRHGTWHTPPHWIDSVCHLAGLIMNGSDASNTQDFFYVTPGSDSFRLLKPLAPGAKYISYVRMFPLSAEAGNMYAGDVYILKDDVIVGVLCQIRFRRVPRLLMDRFFSPPTADNAGVHGTPGSQRSQAPPAATHAATKSPQKTLQVPSGHVPNKASIVDTNHV	Chooi, Y.H., Cacho, R., and Tang, Y. (2010). Identification of the viridicatumtoxin and griseofulvin gene clusters from Penicillium aethiopicum. Chem Biol 17, 483-494.
45	Penicillium aethiopicum	Eurotiomycetes	GsfA	ADI24953	.	griseofulvin	V	MTSAKVLYFSGEIPQGDPEGDQRTLFRKLHLLSKERDHVVLASLLECVTLTLKDECSKLSPQYRDLLPPFESVLDLTDHVVQLRKTPLGGAIERVLVLVFQLGSLVAYHEAHPLEYNFTPASTVIIGRGSGLLSAAAIGLSPSIVMVPSIAKEIARISFRFGLVVDKVCRSLEVSSDEINSDGAWVYCVHGIGEKEARDAVNQFNEIKAYPSTNGASVFNVDDAGNSVSIGGPPKTLEALFSESNIFKKTKNVAMRKIQGMWHTDRVYGPEHVEQIVPKIESARELHVPLISPVSGDPFRETEAGPLLEQIMEEILMERVRWDMIIETVSKQLKQLMPKSVQLVSIQPSHYNQNMLERWKSELPDAAVSGLTMMPAILELALEQSPPKDTRSSKIAVVG…	IAVVGMSCRFPGSDTTEEFWERLMLGEDMHRHIPPDRFDVETHVDPTGKRHNTSKTSYGCFVDNPGLFDAMFFGMSPREAEQTDPMQRLALVTAYEALEKAGYVDGRGVIHRKRVGTFYGQASDDYREVNSGQEVGTYFIPGGCRAFGPGRINYFLNFWGPSFSVDTACSSSLAAIQAACSSLWSGDIDMAITGGMNILSNSDVYAGLSQGHFLSPTGGCKTWDEGADGYCRSDGVGSVVLKRLEDAEADNDNILAVVLSAATSHSAEAVSITHPHDAAQALLYNQIVRRAGIDPLEVGYVEMHGTGTQAGDPTEMRSVTSVFAPPHIQGSRPIPLHVGSVKANMGHGEAAAGIMAFVKTMLVFQNGIIPPHIGVKTGLNPALPDLDKAGVVIPFRAAN…	LPAVSGFRTSSIHRLYSENYDSSTAHLLGECNMTDLSLKGVIEGHAMNGYGVASSFLHAEMAFTLARRIQEKASLSTFTGMGINVTNFEYHDPVVKDASSLDPYPIVVDAEANLEMGEVQIKWFNPAIEKWYCHAIAYYEDPSTWLSNWSRTTRLVTSRIDALVAMSNKGMANKLTTSLAYTLFGKLVDYSSMYHTMQWVILNEDEAVAEVVFPADTQGDWAVPPHFIDGVVSLSGFILNGGTHFDNVNNFFITPSWKSMRFAKPLAPGGRYLTYVRMIPEGVDDKGRLGSYVGDVYILQDGEIVGVVEAILFRQWPRIMLNRFFQPVGMAPPAPRVEKKRDAGRGTLPSSSSLQEKTTATAVTAKITARFPGSVITPSRSAPI	Chooi, Y.H., Cacho, R., and Tang, Y. (2010). Identification of the viridicatumtoxin and griseofulvin gene clusters from Penicillium aethiopicum. Chem Biol 17, 483-494.
46	Pestalotiopsis fici	Sordariomycetes	PtaA	AGO59040	.	pestheic acid	V	MSDNSGSGTSPWGSLNTPVGPPKVTLAYFSNEFPPDDLNFIVRKLFDRTSKGPFCSIDGVLLCAIQFANLIGHYETTDHLFPFGSSIASVAGLGIGLVAAAAVSVTPSLADLPVAGAEAVRIAFRLGVLVDGVSQNLQPRDRSTTGTPDSWAYVIPDVSPEVVQKELDEIHSREKTPIPSKIFVSALSRTSVTISGPPARLRSLFRLSDFFRDRKFVALPVYGGLCHAGHIYEQRHVQEVVEKSVLDETHVRYSPSVRLFSTSTGKPFLSTSVTNLFEQVVGEILTQKIQWDKVVKGVLERIQELSATEVEVLVFRDSLPVHELVKALKSADSGLQTTTEDLLQWLHQSRERLQGPRGSLQSKIAIVGMSCRMPSGATDTEKFWELLEKGLDVHRKIPA…	IAIVGMSCRMPSGATDTEKFWELLEKGLDVHRKIPADRFDVETHHDPTGKRVNTSITPYGCFIDEPGLFDAGFFNMSPREAQQTDPMQRLALVTAYEALERAGYVANRTSATNLHRIGTFYGQASDDYREVNTAQEISTYFIPGGCRAFGPGRINYFFKFSGPSYSIDTACSSSLATIQAACTSLWNGDTDTVVAGGMNVLTNSDAFAGLGNGHFLSKTPNACKTWDCEADGYCRADGIGSIVMKRLEDAEADNDNILGVILGAGTNHSADAISITHPHAPSQAFLYRQILRDAALDPFDVSFVEMHGTGTQAGDSEEMQSVTEVFAPIANKRRTSKQPLHIGAVKSNVGHGEAVAGVTALIKVLLMFQKEAIPPHAGIKNSINPGFPKDLDKRNINIP…	DLPPSPISTSTVHRVIGETFDGTAGTVDIQSDLMQQDFHDAAYGHKMNNCGVVTSSIHADIVYTIGRYLHTKLKPGVKDIHMNISNLEVVKGLVAQKNRDVPQLIQVSISTEDISSGTAQVTWFNVLPDGGLDEPFATATLFYGKANDWLQSWIPTTHLVLGRVHELERLAEQGVANRFSRNMAYGLFARNLVDYADKYRGMQSVVLHGLEAFADVELTKEKGGTWTVPPFFIDSVAHLAGFIMNVSDAVDTANNFCVTPGWESMRFARPLLAGARYRSYVKMIPTEEDAGVFLGDVYIFQDNKIIGQVRGIKFRRYPRLLLDRFFSAPDAAKHGGKHAPAVKAAIPPALEKKSAVVVAQVPVVDKPPPTKENAVAAPAA	Xu, X. et al. (2014). Identification of the First Diphenyl Ether Gene Cluster for Pestheic Acid Biosynthesis in Plant Endophyte Pestalotiopsis fici. ChemBioChem 15 284-292.
47	Aspergillus nidulans	Eurotiomycetes	AusA	XP_681652	DMOA	austinol	VI	MGSLDDNTLQQVSVLFGPKYPEVELPAGHIRRYLSNQRNANWLHDAIRDLPSVWHDILRLWPAAEKLHGDARLRQLSAFLGGGTLRPDMAEPMNFLLVPATVLRHLVDFLELKEDKNYDVCDIQGFCVGFLAAIAAACWSDNEDEFGKVVSTVLRLAVYIGAAVDLDELCEQPARSIAVRWRTAQEHKLLTEVLTRYQGAYISCVTDENAVTVTVWDSQSVSFAKELEKHGLSVKTTTLRGRFHHSNHTQAVEDILQSCERNSRLCLPSKCHKRSLPRSNINGRVCEADSLFTVAVESILTTQANWKITVTATLDNMGQSDARSIIPIGAGQFVPRHARCRMLNIVEFNKGEHINGRRKMQSATALDVGVNVTAPETTAVPIAVTGMACRYPQADSVEE…	IAVTGMACRYPQADSVEELWRILDLGQCTVSPMPNSRLKSGSLQREPKGPFFGNYLARPDAFDHRFFGISAREAESMDPQQRVLLQVAYEAMESAGYCGLRRSKLPDDIGCYVGVGCDDYSENVGSRNATAFSATGTLQAFNSGRISHYFGWSGPSVTVDTACSSAAVAIHLACQAIRTNDCAIAVAGGVNIMTDPRWSQNLAGASFLSPTGASKAFDADANGYCRGEGAGLLVLRPLEAALRDGDPIHAVITGTSVNQGANCSPITVPDSNSQRSLYLKALSLSGLTPDVVGYVEAHGTGTQVGDPIEFESIRKTFSGPNRATKLYVGSIKDNIGHTETSSGVAGMLKTILMIQKRRIPKQANFRRLNPRITLNERNHIEIPTQSIDWEAEKRVAMVT…	QVPDQENVQEASLVRLLRQDGKEALFTINNKDNVFRMCTAGHAVANQNLCPASLYFELVVQAALLVSSTATKPTMYHIESLNICSPLVLGMPGAVLLQLTQQDESHGQWSFVLSTRDGLQDAVTHATGRVSLQAAGSNTGICARLSSLQRLLNLASWNSIATSPSSSGLKRSTVYQAFARAVNYADYYRGVEEVYAVGHEATGRVILPSSPTKCNPCDPILIDNFIQVAGIHVNCLSETHDDEVFVCSSVGDVLIGESFVRRDTAATVPWAVYSNYEPESKKKIVCDVFVLDHTTGALAVCMLSATFTGVSIQSLKRTLNRLSNHTARPTEAEQVSINVAAEATALSSTPVAHVS	Lo, H.C., Entwistle, R., Guo, C.J., Ahuja, M., Szewczyk, E., Hung, J.H., Chiang, Y.M., Oakley, B.R., and Wang, C.C. (2012). Two separate gene clusters encode the biosynthetic pathway for the meroterpenoids austinol and dehydroaustinol in Aspergillus nidulans. J Am Chem Soc 134, 4709-4720.
48	Penicillium brevicompactum	Eurotiomycetes	MpaC	ADY00130	5MOA	mycophenolic acid	VI	MNFHKGQPKEDLRVLFGPQCPDITDSITHIRDAISKDPTGLGFLTNILDELPSLWPTIAGAWPALKNVEGESQLLALGRLFEHESEDRVEASNLMMTPITVMRHIVDFWNLQDVATHPAFPSSSLSETEMPRIVDTQGFCVGLLAAIAVACSRNTQEFQYVASNAIRLSLCVGALVDLDEILCGSTTSLAVSAERVKQEIHDHGLRTKQLSLRGRFHHEAHREGIQHIMKLCTNDSRFKLPRSDALLTPLRSSQGGEIFQQEALLHTVALDSILCAKANWYDVVSALINSTEMTVDQSHLLSIGPEEFVPRSARSRSVARRELQSYAMQGFSNESPQPSTASLSNSVQTFDSRPQAAEASPIAITGMACRYPNADTLAQLWDLLELGRCTVKSPPESRF…	IAITGMACRYPNADTLAQLWDLLELGRCTVKSPPESRFHMSDLQREPKGPFWGHFLERPDVFDHRFFNISAREAESMDPQQRVALQVAYEAMESAGYLGWQPNGLSRDIGCYVGVGSEDYTENVASRNANAFSITGTLQSFIAGRISHHFGWSGPSISLDTACSSAAVAIHLACKALQTNDCKIALAGGVNVLTNPRVYQNLSAASFLSPSGACKPFDASADGYCRGEGAGLFVLRPLQDAIDNGDPILGVIAGSAVNQGSNNSPITVPDAEAQRSLYNKAMSLAGVSPDEVTYVEAHGTGTQVGDPIELDSLRRTFGGPQRRNSLHIGSIKGNIGHTETSSGAAGLLKTILMLQQQRIPRQANFNQLNPKVKSLTPDRLVIASESTEWASTERVAMVS…	SSGKQSAGQEAGLLCQLSESPDERLYHVNIQDALYRACTQGHAVLNQTLCPASMYMEMVLRAAASIFPTGNASEPAMSHIEDLTISSPLVLDPQGDVFLRLTSDGAGPTRPWLFSIFSSESNDHTSVHAEGTVCLHQERSRALARFQSMDRLLDSARSKTIEADPASNGLKGSTVYAALESVTNYGDYFRGVKKVFANGREASGLVSMMPSASETNCDPILLDNFLQVAGIHVNCLSDRRSSEVFVCNAIGETFVINSLLKQKNGASPSTWKVYTSYVRPSKTEIACDIYVMDCQTDTLSAAMMGVRFTSVSIRSLTRALAKLNNNVLETAEAQSVVEPAIPAEKSVVTATPSAPAADG	Regueira, T.B., Kildegaard, K.R., Hansen, B.G., Mortensen, U.H., Hertweck, C., and Nielsen, J. (2011). Molecular basis for mycophenolic acid biosynthesis in Penicillium brevicompactum. Appl Environ Microbiol 77, 3035-3043.
49	Aspergillus nidulans	Eurotiomycetes	PkbA	XP_664052 (manually curated)	3MOA	cichorine; aspercryptin B	VI	MAPAPSALVFGSQTTLPSVEAASRLRAALLLDPRLYRMRTSIESLPEIWPALAISDPALERVAGPAEKSLRQLCRWLSHSEFPDATEISELPATFVTPFTVILHTVLYMHYTDENGSRGHADVLRAVRNNGGVQGFCTGFLTAVSVATSPDLEALSRQASVALRLAVAIGAYIDLDLLDSDVSSVAVRSRAGKKGLEETLAQFPGAYISVITDELNATVTAPRASLDALSQSLASNGLSAKRFDLRGRFHHPAHQKALEGLYNLVASNPVFQFSHSELLAPVYSNIDGQLLSSDSIIDTLLQSILVQRCDWYASISTALHKRSNGEKTSVVQFSLVECIPPSVLRQARLSVQRITDVPVQNSPATVPAPLNAVRARIQTSEPIAIIGMGCKFPGADTLD…	IAIIGMGCKFPGADTLDEYWQLLAQGTSMCRTMPEERFKTSSLRRSPGEKLKFWGNFVNDVDAFDHRFFKKSSREAASMDPQQRLVLQVAYQTLESAEYSGLSGIKASRDVGCYLGLCASDYTDNVASHPPNAFSSLGTLRAFLSGKISHFFGWTGPSITYDTACSSSAVAIQAACRALQTGECSMALAGGVSLYTSPNFYQNLSAASFLSPTGPTKPFDAKGDGYCRGEGVGLVFLKPLSSALADHDNIMGVIAAAAVNQNQNSTAITVPHSESQIELYRKVVSEAGLHPHDVSFVEAHGTGTPVGDPIEFTSIRTVFGGSNRANPLAIASVKGNIGHTEGASGVASLIKTVLMLQRGLIPMQANHTTLNPKIAPLEQDKVIIPHTTQPWSANFKAAC…	QSTREETSVEEFLTFVKYKDSTKQQAEFRISTEHEKYSFFVKGHAVLAEPLCPAPLYIDLACKAGQMVYSDTSETLIIPSVEDLEIQAPLGVGDRVIILRLQQSPFLKTAWTFCFCSRPVMGNSAEEQLHASGTVVLRENDTKTAAEFSRFGRLVSSKRVQEMKSDPDCHILQGPVVYQLFSRVVSYADYYKGVQSVYASGAEVTGRIRLPPTVKDADTRRPLLVDNFIQTAGIHVNCLTDVGAKEVYVCTKVDRVQSAAAFTEDLANVDASWIVHSSYHPTSEKEVVNDIFVFNAATGELAMFILGAHFTRVQISSLGRVLSRANTADAAPIKVAVPVQSPALRAQPKRVLLPPLTKRSITRPTLE	Ahuja, M., Chiang, Y.M., Chang, S.L., Praseuth, M.B., Entwistle, R., Sanchez, J.F., Lo, H.C., Yeh, H.H., Oakley, B.R., and Wang, C.C. (2012). Illuminating the diversity of aromatic polyketide synthases in Aspergillus nidulans. J Am Chem Soc 134, 8212-8221.
50	Aspergillus niger	Eurotiomycetes	DtbA	SPB50640	2,4-dihydroxy-3,5,6-trimethylbenzaldehyde; 6-ethyl-2,4-dihydroxy-3,5-dimethylbenzaldehyde	.	VI	MAIMEQPALVIFGPQISWPSNSSAERIRRDLVQEPSLAPFADAIRKIPELWASLVEIEPRLRETQGRRNLEQLRDWVEIGSLPRRDSPDEILPNGFATPFTVIAQSIEYWRCFPRGGLQWLHSRSEAGPALEGMCTGFLTAIAAATSKDSTEFFTMAAIAVRLAACIGTFVDLNGNTSDGTGEARALVVRWSSPIQESCLLRILEEQPNAYVSVLKDETSRTITVPASEIPSTAEKLLMNGLRVHALELKGRFHHASNEDIANKLLQMCQLNADLHFPDAQGLLTTLRRNSDGRRLSKGPLHIIAIRSLLLDQVDWLSTMTSALESAVIKDKPPKILVFGSVNVVPHCLIQRSGARVCVSNDMIQPLSNITTTVKDFVPEPDMTKPGVKSLPDAPGCDN…	IAIVGMACRFPGADSAEEFWELLECGKSMLSVLPESRFPTKGLRRSADDTVFWGNFIQDPDQFDNRFFQISSREAASMDPQQRLILQVAYQALESSGYFDGQRKPTHTNIGCYLGVGSVDYEANIYSHQPNSYSALGSLKAFVSGRVSHYFGWTGPSITYDTACSSSVVALHSACKALLSGECTSALSGGVNVITNPALYQNLRAASFLSPTGATKAFDAAADGYSRGEGCGLFVLKRLENALADGDQVLGVIAASAVNQTQREYGTSITAPVSKSQQSLYRHVLSQAGLEPSDVTYIEAHGTGTPRGDPIECESIRTVFGSTNTGRQQTLYFGSVKGNIGHLEAGSGAAALFKSVLMLQKKKIPKHMNFNKLNPQIPPLEPEKLAIPTKTISWDAPFR…	ESSHTDDNDQHSKLLLFVQSRDREKGIAEFKVNANSDYFRACVSGHAVLGHSLCPASLYLELAAQAAVYICENESPVLPQVEDLQISAPLGLNPSATIKLLLSLKEPKVWRFSLLSTTGAEDIHHASGTIQVPANADFLVSESSLYERLIGADRCNSILQDASIKSINGLVYNVFGAVVDYKDFYQGVQRISATKSEASGVVSLPVAAAGIMQDSVYDPLALDNFLQVSGIHINCFRDFGRQEVYVCTSIGKLKVYQSLEKVRDQSWLVYSNTKQGGPGVLESDIFAFNKTTGSLMVALFGVRFAKVSVNSLTKTLSALNHGKPVQRLKDSTPPSTPLSNLGLGTSPKTELDGNVLLRL	Yeh, H-.H. et al. (2013). Engineering fungal non-reducing polyketide synthase by heterologous expression and domain swapping. Org Lett 15 756-759.
51	Aspergillus terreus	Eurotiomycetes	ATEG_03629	XP_001212807	5MOA	.	VI	MTPTLLLCGSQAIQWSEDYLSSLREMLLADSALQPLVHAIRDLPQLWATLLEADTALHKMPGKQTLDRFTRWLDGERLLEKDSPSDLNMIMSPLTVIMQLVEYISHLHQSNLTHLQILDGAKHGGIQGFCTGFLAAITLSISRDESDVAELGTVALRLATCIGAYVDLDQCNSSGFACLAVRWPTAADERKVKDILETYNGAYLSVRSDVASATLTVPRAAKSSIIDELSNIGAHVKDIPLSGRFHNQVNRELFAKLAALCKSTIGLQFPGHCRPLVPLRSNADGELLSGNEALHVAALNSLLLHVSDWHKTVSKAMDSLSQTTAEPEVSVLGLGDCIPRTIRQSRALHVSHIKTGSTQSHDDPYQYPGDSIAIVGMGCRFPGADSLEEYWKVIESATS…	IAIVGMGCRFPGADSLEEYWKVIESATSMLGDLPEGRFPKTNLRRDPNGKIPLNGNFLRHPDLWDHRFFKRSSREAASMDPQHRLALEVAYEALESAGYFAQRSPAKDIGCYMGVAASDYEDNVASHAPTAFSVLGMVRAFTSGKISHFFGLSGPSLVFDTACSSSLVAIHTACRALQANECSMALAGGVNVITSPTLHQNLGAANFLSPTGGSKSFDDRADGYCRGEGAGIVLLKRLDRAIAEKDRILGVIAGSAVNQNDNAYPVTVPVSMSQTALYRRVLDMSGLSPRPVSYVEAHGTGTPKGDPIECASIREVFGGQVNRKLYFGSVKANIGHAEAASGVAGLIKVLLMMQKRSIPPQALFASLNKSIPPLEPDNMAIAQRVTPWSEEFYAACVNN…	SKETQSVETKPKLVSFVKYLDSNRQTAEFSIGQDCEQYQALVRGHAVLANTLCPAALYVEMAAYAASLLVPDFSPSTYTSRVEDLHMQSPLAIDLKRGLRLVLSSSGSGTWQFIMQSFSLSDSDNATQHASGTVNISSLTSEKLQSRFSRYKRIVNYERCESLLSDSGTSAIQGSLVYKMFDKVVVYSDIFRGVSKIASRGHEVTGQVSLPSAGLELVKDSVCNPLVVDNFTQVAGLHVNSLDDCGSNEVYLCNGIEQIDACKPLDASGSWLVHSSFDRVGTRELVNDIFVFDASTKELVMTLFGLRFAKVPTASLKRALERANTVQNPVQTPSLKVTEPSANVPKAQPVSTYPKPMKP	Wang, M. (2014). Aryl-aldehyde Formation in Fungal Polyketides: Discovery and Characterization of a Distinct Biosynthetic Mechanism. Chem Biol 21 257-263.
52	Aspergillus terreus	Eurotiomycetes	Trt4	Q0C8A4	DMOA	terretonin	VI	MGSLQDAHPHRVSVLFGPKCPKTDRSVLHIRRYLSSHRNTGWLEDAVQALPSVWHDVTKVWPAAEKIPGFCVGYLAAVAACWETDQTEFPKAVATMLRIAVCIGAVVDLDELEKQRATSMAVRWKTSADYKLLTALLSRYPGAYIACVTDESAATVTIWESQAAALVKELESNGLVVKSTQLRGRFHHSDHTSVVQEFLKLCQEDNRFHLPNGNPAVGLPRSNIDGEVPTLQSLLSVANESILISQANWNLTVSATISSLQLTDAKSIVSIGAGQCIPRKARGRILHTVEPPDSHHNTNTTQDSDVTTNASPLTAGYVNGTGPAATATTVPIAVTGMACRYPQADSMEELWKILEQGHCTVSPMPKNRFKLDELQREPKGPFWGNFLSRPDTFDHRFFK…	MACRYPQADSMEELWKILEQGHCTVSPMPKNRFKLDELQREPKGPFWGNFLSRPDTFDHRFFKISAREAESMDPQQRLLLQVAYEAIESAGYCGLRASQLPQDVGCYVGVGTEDYSENVASRNATAFSATGTLQAFNSGRVSHYFGWTGPSVTIDTACSSAAVAIHLACQALQTNDCSMAVAGGVNVMTDPRWSQNLAAASFLSPTGASKAFDADANGYCRGEGAGLVVLRPLEAALRDGDPIHAVITGTSVNQGANCSPITVPDSNSQTTLYLKALSISGIKPDVVTYVEAHGTGTQVGDPIEFQSIRKTFAVPHRTERLYVGSIKDNIGHTETSSGVAGMLKTILMLQKRRIPKQANFTRLNPMITLQKEDQIFIPVESTDWKAEKRVAMVTNYGAA…	KREAGRTDEPSLVKLLNNDGNVYLFGVNVNDPLFRMCTAGHAVVDQNLCPASLYFELVVRGAVAVLPLENDPTMYHIAGLDISAPLVLDMPGSVFLELTQRGSGPGQFTFVLFTRDGNQDSVAHATGKISISSEANDSGISSRFGSLRRLVNPSRWGFIATSPSSSGLKRSTVYQAFRRVVNYADYYRGVEEVYAVGHEATGRVLLPSSPTNKASCDPILIDNFIQVAGIHVNCLSETLDEEVFVCSSVGDVIIGELFVRRDPGVSVPWIVYSSSERESMKKSLCDIFVVDEATGSLALCILSATFTCVSIQSLKRTLTRLNNKALASTGVDVVVPAVAVAPAAPAASAAMPDSSRSED	Matsuda, Y. et al. (2012). Terretonin Biosynthesis Requires Methylation as Essential Step for Cyclization. ChemBioChem 13 1738-1741.
53	Chaetomium globosum	Sordariomycetes	CHGG_10128	XP_001228055	5MOA	.	VI	MASPSLLVFGPQSSLLSEDWLVQLRSTLLGNRKLEGLVTAITQLESIWNDLALADPSFKGIPGQEHFRALSNWISSPGNSDPPAELSRLNLLLTPLTVIAHLVEYFNYLEVSGLSHEQLLNSTSINGGGFQGFCTGLLAAVTLSLAKDEGEAVKLSTSVLGLAVALGAYVDLDGCFANPPREFSCLSVRWKSSEESLSVFKAIEEHAEAYVSVNSDVLSATVTLPKQTQDELVAKLTDLGVTARPYPLSGRFHSSIHEEHVEKIVSLGNSNTKFRFPVACGLPNLVRDGTGSPIGNSTPLHEVIARSMLVQRSEWSSTIRSALPEPASTGTEAVVFGLVDCIPRSLVTEGGLTVTRPGFQKTGAYVYPEDAVAVVGLACRFPGADSLEEYWQLLLSKAS…	VAVVGLACRFPGADSLEEYWQLLLSKASMLGKLPTERFPTKGLRRTPKDDIPFIGNFLRDGYAFDNKFFNRSPREASAMDPQHKLILQVAYEALETAGYFSHGSSPSDVGCYVGVAASDYEDNVASHLPTAFSVLGMVRAFVSGKISHFFNLSGPSMVFDTACSSSAVAIHTRMPGSQEWGVLSWPSAGGVNVITSPVLHQNLAAANFLSPTGESKAFDARADGYCRGEGAGMVVLKKYSTALADGDHIYGIIAGSAVNQNDNCAAITVPVSKSQTALYKRVLKMGRMDPEKVSYVEAHGTGTPKGDPIECASIREVFGNQPSRKLHFGSVKASIGHTEAASGVAGLIKVLLMMHHRTIPPQASFQTLNPNIPPLGPSNMEIALTPRDWNGEFLAACVN…	PVPVAAIEAKPADMVSFSQYADDTGNLAIFNINQETSEFQAAIEGHRVLGHPLCPVSLYIEVATRAAALLHPNFSTETHASGVDALEIFTPLGLDTARQAQVTLLSIGEDEWEFTVHSFPLGDTASRKTRHATARIRITSLLDKSTAAMFARFQRLAKYEECEALFADGAAAGIQGPLVYKMFDKVVNYSGIYRGVLKIASKNQKVSGLVQLPDATAKGADMEKSACNPLAIDNFTQVAGLHVNGLDECGNDEVYICSQVDEIRALQSLKRPDGGSAGPWLVHANFSRQGDRELLNDIFVFDTSAKTLVMTILGVRFTKTNVNMLQKVLARANTAHSHQAQAKVEPPRTAAAQIKSAIS	Ishiuchi, K. et al. (2012). Establishing a New Methodology for Genome Mining and Biosynthesis of Polyketides and Peptides through Yeast Molecular Genetics. ChemBioChem 13 846-854.
54	Penicillium chrysogenum	Eurotiomycetes	AdrD	B6HV32	DMOA	andrastin	VI	MVDLSQTSPGRPVCLVFGPQIAEIDESLFYISRNIDENPALHFLKDVLRELPSLWSTISDTWAPLSSIPGAAQLTALADCVQGGPIATHENPTNVLLTPLTVIRQIIDAWKFKEKSQNKCRIMDAQGFCVGFLAAVAVACSNDAKEFADIASTMVRLAVCIGTAVDLDGISHGQARSVAVRWKSASENEQLNRLLTSSSTAYVSCFTDTNSATVTVAEDAVDDLIKELGSHGLSVKIIDLKGRFHHASHITAVQYLSSLCDTDDRLRLAGTGTCVLPLRSNVDGHLIGKISDIHKIALESILTKPSQWAMTVSAAVEHSRETNDDLSLAAIGTGQFVPRLVRNRVLDHTNNSLWDTKHEMLPNGIHKSSFPTESMQSTNMAAMAGTATPIAITGMGCRY…	IAITGMGCRYAQADSPEQLWEMLELGQCGVSALPNERFKMDKLRREPKGPFWGNYLANPDVFDHRFFGISAREADAMDPQQRLLLQVGYEAMESAGYCGLRNPNVPTDIGCYVGVGSDDYTENVGSTHANAFSATGTLQAFCTGRLSHYFGWTGPSVVVDTACSSAAVSIHLACKALQTNECSIAVAGGVNVMTSPRVTQNLAAASFLSPTGASKAFDATANGYCRGEGAGLVVLRPLADAIRNGDPILAVIGGSAVNQGSNCSPITVPDSNSQRSLYRKALLASGIPPEDVTYVEAHGTGTQVGDPIEFDSIRKAFGGPGRSEKLHVGSIKDNIGHTETASGVAGLLKTVLMMQKQQIPKQANFVQLNPKIPALDDAEIAIPTKSIHWPSAATSSSNA…	DKPTVPSSGGPKEFVQLLTKQPTECVFAINTKDHLYQECTQGHAVLDQNLCPASLYFEVIVRAAGLVRPENDTSPSMPHLQNLAISAPLVLNPTGNVLLSLTRARAGDSPWSFSLYTREPNTNLVTTHATGEISLHPFGQNTPLFVRLHSMNRLIDSSRVDSIANSRESSGLKGFAVYQAFRRVVNYADCYRGVERVFATEHEAAGIVNLLSSKTKDAACDPMLVDNFIQVAGIHVNCLSETNEDEVFVCTGVGEILIGEAFMTRDPKSSRSWGVYSNMDRSVKNKIACDTFVLDRETGKLAVTILSAEFTSVSIAGLARVLKKLNNQADDEKASPDLSLRNDSKVDVNPTPQNTAPVV	Matsuda, Y., Awakawa, T., and Abe, I. (2013). Reconstituted biosynthesis of fungal meroterpenoid andrastin A. Tetrahedron 69 8199-8204
55	Aspergillus novofumigatus	Eurotiomycetes	NvfA	XP_024677082	DMOA	novofumigatonin	VI	MEPSDTERCDVGILFGPQSSDMDEALSCIRSYVLEQPAVRYLVDLVLELPSLWPEIKNAWPALSQVPGEEQLVALGRFFNGGPFPASDEAMNVITTPVTVIRHIVEFYKVKETMKGFQARDVQGFCVGFLAATAVAASCDETAFRALVSKIIRLAVCIGGLVDLDELAVHRARSMAVRWDGEEDYDRLEQVLAAHPEAYIACVTDANRATLTVPKSLAPQMIQDLANHGLSVREIRLCGRFHHPDHTAAVEQMSRLCERDCRFQLPDASSLSLPLRSNINGEVIRTGQLHTIALQSILCFRSQWLITVTAALASITMTDESIRLVSIGPHQCVPRMAQSKLIRTVTSSPVDGCYEAINGTGAAPVRPIAVTGMACRYPQANSVEELWEMLELGKCAVKP…	IAVTGMACRYPQANSVEELWEMLELGKCAVKPLPNDRLKMVELLREPKGPYWGHYLEEPDMFDHRFFGISAREAATMDPQQRLLLQVAYEAMESAGYCGLRSSQIPRDVGCYVGVGSDDYTDNVGSHHANAYSAPGTLQAFNTGRISHYFGWSGPSVVVDTACSSAAVAIHLACQALRTKDCSVAIAGGVNVMTSPKVTQNLAAASFLSPTGASKAFDADADGYCRGEGAGLVVLRPLEDAISDVDPILAVITGTAVNQGSNCSPITVPVSESQMSLYGKSLAASGIAPEDVTYVEAHGTGTQVGDPIEFDSIRRMFGGRHRSEELYVGSIKDNIGHTETSSGVAGLVKTILMMQKGRIPKQANFSRLNPKIPAPEGDRIVIPKQSTDWKSARRVAMVT…	SAPIAEASSEPMGLVQVLEKRPSECLFSVNTKDPLYRTCTQGHAVVEQNLCPASLYLEMVVSAAGCLSSAGLITAMPHLQELSISAPLVLEPDGDVLLRLSQSPAEKTAWTFSLFTQAGQKAPVSHATGRISLHPFDSTSTILSRFRSLDRLMNPSRPDSIASLPSSSGLKGSAVYQAFRRVVNYADYYRGVESVFCVSTEATGRVFVPLSLSRESACDPILIDNFVQVAGVHVNCLADVPEDEVYVCSAVGEAFIGEVFMKRDPAAPQPWRVYSNYDRLSKGQVACDVFVMDQKSGQLAIAILAATFTSVSIRALTRTLAKLNNHQPSMLATNEPSAGHKEVNSILNVVDRPPPTAAT	Matsuda, Y. et al. (2018). Novofumigatonin biosynthesis involves a non-heme iron-dependent endoperoxide isomerase for orthoester formation. Nat Comm 9 2587.
56	Phoma sp. NG-25	Dothideomycetes	MPAS	Phn_06995	methylphloroacetophenone	usnic acid; cercosporamide	VI	MATPGLIAFGAISQRPGSDRLDEIRTLLQQQSALAPICHALKGLKALWKTLIREDASLRSLNGLVAAQQLSDWITGTITSKSLQDNGSLTQIPLTLLAHISQYVAYLCQGEESHEAIIESVARGGGVQGFCVGLLSALVVASASTEYDLGSLAATSVELAFCIGAYVDLDRRRLGQHSQTTTLAVRWQAPTTLQDVEAFVKKHPNTYIAITRDITDATIVTTDSDIQPLCEHLTNKGILFVDAGVSAQYHTARHRGTTEKILNVCKPVFTPSLNGTPLVRSNTNALPLMDDKAVQSALDCILVERADWYSTISAAADALIQANSNAFALAIGIDAIPRSVAKTIPVVKAKKFVAQEYDIPYAPKPALNSAPGYPKDAVAIVGMAGRFPGADNVEEYWNI…	VAIVGMAGRFPGADNVEEYWNILTAGKIMFSKAPESRFGPSARTSKGQIFWGNFLKNIDGFDHSFFKRSPREVASMDPQQRLLLELAYESLESSGYFSGSPLAQDVGVYIGGSCADYDFNVASHPATAYSAIGTLRSFMSGKLSHFFGWYGPSLVVDTACSASAVAIHAACTALRTGQCSQALAGGVNLMTAPYFYENFAAAHFLTPTGASKSFSADADGYCRGEGGGMVVLKLLSDALRNDDNILGVIGGIGLNQNDNCVPITVPHPVSQGDLYERVCSQAGVTAGDVSFVEAHGTGTPVGDPIEMESIRRVFGGPNRDAPLIVSSTKGNIGHLEAASGVTALIKSILQMEHRLVPRLPTFSRLNPKIPALEPDNLCVPTYNIPLTRERLVACVNNYG…	SKATVSSNVPLTEIPPVLIQLESKSSNSLRFAVDSRSEEYQQIVEGVRFAAEETAPVALYIELVNRAIILANDGKSLSPLSINNLRTSAPLGPVLGKKFQVELQQDALQWRFKITIENLSCAEGDVQQQAISSLHDEFNRTERLLSYGNVASLFDDPQSGYIRGSVMYKLLSRTSTYPQWYQGVTSVAALGTKVAARINRPTQIPPTVITKESTTELAVIESILQVLYLHANCLQETQLENVYKLTNLQRLQFAPRSDGSKLDGQTSWNVLAITNPIGNDLSYDVYVHDVQTEKIALVMLGVRLSSVGAVKPPVNNVPARVPEVPASRPEVAIKNSAPTAPKVIQERETPAPSVSKDAK	Liu, R., Hur, J-.S., and Kim, W. unpublished
57	Aspergillus nidulans	Eurotiomycetes	AfoE	XP_658638	.	asperfuranone	VII	MTRASASGSGHEASTVFLFGPHVGTFTKASMDKLVRPLSQSPQRDWILRTIADLPTYWDALAAKMPDIARDIDGPTSLSELDRWLRHSLDTAGLSVSDDESLPSILVGPLVVLIQLTQYWRHLEMIRDGSAPAVDLQAELVQQTQSGSRPTVILGFCAGLLAALSVASARNQAGFEEYGAVAVRLAMLIGALIDAQEVWDKASGKGSSASYAVAWRGQKQEDEMNRIIGDLSNDAYVAVRYDQARATVTASETIAPLLMKRLRAAGVTVAEVGIKGQIHSPNADRKQHTNALVELCASLPGLQYAEVSKLALQTYDNQGSGIPVSGSGNMTEMVVRSILVQQCRWFDTFSAVADALPDPYVVTFGLERCVPPTLMRTLGGRQVFYEDLPKDPEKPSFWL…	IAIVGMSVKTAGADDLDEFVAMLKTGQSQHIPITRDRLMHDMLFRENADADPKRKFYGCFFRDGDAFDHKFFKRSPRESAAMDPQSRIVLQAAYQAVEQSGYFVEDHNGYTPDGRDKMHVGVYLGSCGVDYEHNISCYDPNAFTATGALKSFITGRVSHHFGWTGPCMTFDTACSSSAVAIHTACRNLLSGECTAALAGGSNTVTNMNWFQNLAAGSFVSPTGQCKPFDDDADGYCRAEGAAFVYLKRLSDALRDGNQVIATIAASAVYQNENCTPLFVPNSPSLSHLFKDVMRQAKVTANDVSLVEAHGTGTPVGDPAEYESILAALGGPSRKKKLPIGSVKGHIGHTEGASGAIALVKIIMMMREGFIPPQASFKTMNKKIPVKADDNIEVVTRLRA…	QGQQAGTPQDPRTLPVWEFVGYQDDETRQARFRVNTSADKYNRYVLSHVIAQTAPICPGTLECDIVIEALFSLEPGWRQDGVQPVVREMINHSPICKDPSRVVYLDLTATNKRRTNWTVRIFSLDDDATKKTPEIHAEATVEMRSSSDQAHVREFANFERLVSHKQCTDLLRLSLDQDTDEGVEVLQGRNVYRAFSSIVDYGEVYRGVKYVVGKGTECAGRVQLPRSSRGDTWLDVPLSDSFSQVGGVWVNLMTDLPSSDMFIATGCELSMRSPRAPPREDADVWHVYARHSRQGDKAIMTDLFVFDAVSGQLVEIMLGVQYMRVAKASMSMMLARMTKDDSVLRTKALVPGPTPAAAFQAALKTAPEVRAS	Chiang, Y.M., Szewczyk, E., Davidson, A.D., Keller, N., Oakley, B.R., and Wang, C.C. (2009). A gene cluster containing two fungal polyketide synthases encodes the biosynthetic pathway for a polyketide, asperfuranone, in Aspergillus nidulans. J Am Chem Soc 131, 2965-2970.
58	Aspergillus nidulans	Eurotiomycetes	PkiA	XP_660990	6-hydroxy-7-methyl-3-nonylisoquinoline-5,8-dione	.	VII	MVTPAASQDPPAIPARQNASATAAMAVNAKDTVEQERNVVLLFGCQWLTFTASDFRQLRKAVLDNPELHWMLDVLSELPGYYRAAAGTSCVPSLRAIRGEEDLRELERWFRCDDLSTAKFPLCYTQLAPLLMMTHFVQYSQWLKMQPNGRNPVVEIVGFCIGLLSSIAVSATRMGSLKMYGSVAMRLAMLLGAMGDLQQAGEEYTSLAIGWKRPELEDELPAERALTEQSYITVQYDENRATIMAPRRSVAALQQTLQSAGFSANAVEYNGRYHWPGHEKSLTPLIHLCNTHSGLQLPDASELLHPPRANSTAEPVRSGCLHELVLRAVLAQQCLWHKTFSAVYREHLTTPSSIVVEFGPERCVPPTLFRRLPQRIVHFADVELPATISRDHELATRPP…	IAIVGMACRVAGADDLDEFWDLLCSGQSQHREMPRERYANYETPWRPEASHRSWLGNFVRDIDAFDHKFFRKSPREAMSQDPQQRLMLQVAYQALESAGYFSQPSPGKDIGCFIATCTVDYEHNVNCHPASAYAATGLLRSFLAGKLSHHFGWRGPSLCVDTACSGSAVALHHACRAILSGDCTAALVGGANAITSPLAYDNLAGASFLSPTGPCKPFDAKADGYCRGEGFAAIYIKKLSHAIADGDQVLATIASTAVEQNDNCTPIVVPDTASLAGLFKKVTQRAHLHSRDISIVEAHGTGTQAGDPAEYESVRDVLGGPRRVGNLALGSVKGLVGHTEGVSGIIALCKVVLMILNGQIPPQPGFHSLNPHIRAMPDDHIEIGTRVKPWEVGFRAALI…	RQTREYAPLLLPPYQFERTRHWMENKPLPLKYNQAQAVMEVSGHTAAKTAPIAPATLLLDYAIELLRSLPNNQRKIPRVFDVGSDAPLLLDSNREVWIEVSAEDDKRTWALRFQSQTKGGQSDSRLLHCTAHISMHDVRCSRLQTEFTQYARLVSHARCADLLTDPEVDDILQGRNVYRSFAEIVEYSEQYQGVKRLVGKGRESAGRVVKSYSGKTWADPFLCDSFSQCAGFWVNCMTDRAEDEVYVASGIEQWMRTPLYADMATARPDTWHVWARHQQSEGLYTSDVFVFTPDGELVEMFLGLRYSRVAKSLFTRLLRGSTLKVDCRTKDTAN	Ahuja, M., Chiang, Y.M., Chang, S.L., Praseuth, M.B., Entwistle, R., Sanchez, J.F., Lo, H.C., Yeh, H.H., Oakley, B.R., and Wang, C.C. (2012). Illuminating the diversity of aromatic polyketide synthases in Aspergillus nidulans. J Am Chem Soc 134, 8212-8221.
59	Aspergillus nidulans	Eurotiomycetes	PkdA	XP_658127	2-ethyl-4,6-dihydroxy-3,5-dimethylbenzaldehyde		VII	MASSSSSTQAENLILIFGPQDPNLNDAYLQSLRTNLLDSPFLQWIVHTLIQLPQEWQRIAPTHTELGSFQGQKYLQLLSEWMRKGTLPGNIFPLPNILVTPLVVTTHLAQYTKLLEQLNPAIATNDMLSGIVKHDIQTVGLCTGLLSSAAVASSATLAELEKHGAAAIRMAMAIGALVDAGDTEVEDGDKWQSLAVGWTTQNGDAELEGISKQFSHAYVSVISEARLATLTMLKNDANAIQRELTNAGFIYTKTALRGPFHCGSREDQAVSLMRLFDSDPSFQFPGASTLVFRTRAPDGEEFPLDRSLHGAAARAMLTDQADWHKLYTKLHESTNSHPGIVITFGSQRFIPQWFLRKLGPRLAHVLDLDVGSGHWPAPLYTLQDSGQDESIAVVGMACN…	IAVVGMACNFPGGSDLDEFWDTVCAAKSQCTEVPPERVDFDYEAWRENDTQRKWFGNFIREYDTFDHKFFQKSPREMISTDPQHRIMLQVAYQAVQQSGYFNRPGRSKHVGCYVGIGVTDYENNVACHPPTAYTATGNLKSFAAGKISHFFGWSGPGVTVDTACSSSALAIHLACKAILSGECDASLAGGVNVITSPEWYQNLDGASFLSPTGQCKPFDAAADGYCRGEGAGAVFLKRLSSAVEDGDQIVGVIRATSVNQNENCSAITAPSVRSLANVFNGVIRKARVDPKQISVVEAHGTGTQVGDRAEYDSIRTVLGGPGRAYPLSLGSVKGLIGHLECASGIAALIKVLLMVQNGIIPPQPGFSKINPKLEALPSDNIEIPTSLRPWNPGFRAALL…	AQKGLWTFVGYQDSDRCQARFQIHITSDEFQNYVSAHVIAQTAPICPSMFQQVIARDALATLVDGDMIPELEGMENDTPLCLDGSKSVWLVAERPSDRSSAWDFRITSSDSGNTTQHVSGRITFQTPKQSMQAFAAYERLVDHRRALALLNGQEAEQTIQGSRNIYKLFSNVVNYKEDGYRGLQKLAATSNESAGRIIKQDSSKSILGVGLGDTFCQVAGIFLNCMTDCDEGKMYLSNRVERWIRSPTVPLDLRPEQWEVYARHHQPSPKEYVSDIFVFDATNGKLVWVILGLHFVEVSIAGMSRFLTRLSGGQLEPQEKCLATVEFKEVPEPVFTKD	Ahuja, M., Chiang, Y.M., Chang, S.L., Praseuth, M.B., Entwistle, R., Sanchez, J.F., Lo, H.C., Yeh, H.H., Oakley, B.R., and Wang, C.C. (2012). Illuminating the diversity of aromatic polyketide synthases in Aspergillus nidulans. J Am Chem Soc 134, 8212-8221.
60	Aspergillus nidulans	Eurotiomycetes	PkfA	XP_660834	orsellinaldehyde	aspernidine A	VII	MQGSSHTLLAFGPQSLSFDKRALIKLRGDISSGRYGQWIQDTIAGLPGFWTALSEALPELRELLPPQERLQDLDRLLNHSIDDIEEGLSISNMILTPLVVLTHLTEYERYLATNQHTSDRTTATGFCTGLLSTFAIASSRNDQELAKYGAVALRLAMLVGALVDAEERRQELQGNGRSVSYSIAWMSEEQQQRLQEILGQRHPETYLSVRYDRARATLTSSGRAAADLAQELREIGLTVAQVRLQGRFHDPSESRKAYTDALADLCNRTPELQFAPTPAMSLAYPKIDNASLHEVAVRSMLVQHCDWYDTFKAAYPEVSSPARVVCFGSERCIPPTLAKRTVKIESQHQASDAFASLDQENMIAVVGMSIKTAGADDVDEFAQMLRTGTSQHQAIMEDD…	IAVVGMSIKTAGADDVDEFAQMLRTGTSQHQAIMEDDINFNTPWRTDKGSRTWYSNLIRDRSQFDHSFFKMSPREAAAMDPQHRLFLQAAYQAVEQSGYFLEPGHNETKLPEDSVGVFHVSCYDPNAYTATGNLRAFLAGRVSHHFGWTGPALTLDTACSSSAVAIHLACRSILSGECSAALAGGVAVMSSPFWFQNLGAASFLSPTGQCKPFDEKGDGYCRSEGIGCVMLKKMSAAVANNDQILGCIGASAVHQNQNCTAVVVPNKPSLAPLFKQVISKSGLTPADISLVEAHGTGTAVGDPAEYASIADALNVASRPSPLILGSVKGHIGHTEAAAGVVSLIKVLMMMNEGFIPPQASHTRLSPRITAATDKLRISTSLRPWETDQKAALVNSYGAS…	KPDGLWTFVGYEDNNRSRPRFLINSNSEKYLAMVEGHVMARTAAICPAGLEVDMAIEALFSLQPEWKERRLQPMLRDMVNSAPVCLDPIRKFWLQLSAADESCMLWDWNITSTREGSSSSLLHVKGSLQIRSPEDPLYRNDFARLERLVPYRQCTDILALAGAQPDDLDDEIHVLQGRNVYQGFSDVISYTPLYRSLRRLVGRGNESAGCVIRKRSHETWLDVPLSECFMQTGGIWVSCMTDRSPDDVFIATGCELWMRSPSLADVKEKGEDGTEKWHVLARHLRVSDKVYLTDVFVFDSRTGALTEVIMGTKFSRLPKTVMRKILSDFHPGNPSVHEKDIVTAAPKQPII	Ahuja, M., Chiang, Y.M., Chang, S.L., Praseuth, M.B., Entwistle, R., Sanchez, J.F., Lo, H.C., Yeh, H.H., Oakley, B.R., and Wang, C.C. (2012). Illuminating the diversity of aromatic polyketide synthases in Aspergillus nidulans. J Am Chem Soc 134, 8212-8221.
61	Aspergillus niger	Eurotiomycetes	AzaA	EHA28237	.	azanigerone A	VII	MVTTTRATNPTNTLLLFGPQALSFSTATFADIHARVVQTSENAWIKQTITSLPGLWDALVKEFPQYGALEGKQLLRDLDRWFETGTMEHAEPHLPNILLSPMVVITQLTEYVDYLKTMPHAADQQTETVGFCTGLLTALAASLAPDIKGIRQYGAIAIKLAMIIGGVVDVQDITSPNGPSKSLAVAWDSAETQDRLNQIIDQSPEAYISVEYDHNRATITTAARSISSLQQRLRNAGLIASQIGLRGRFHCACYEKDIEALSKFCDSVPSLCLPDAAVLALPTRSNDAGSFILSGKLHHCALRSILLDTSHWYQTLEVVRQSFLKSPSSMVVSFGPERCIPPSILKGLSSIVTTAAEYQPSYLHRDPELCNPNEIAVIGMSCKVAGADDVDEFWDLLCK…	IAVIGMSCKVAGADDVDEFWDLLCKAESQHQEVPKERFGFESAFREVDPTRKWYGNFINEHDCFDHKFFKKSAREIAATDPQQRQMLQVAYQAVEQSGYFTTPKSDKDRKIGCYIGVCAADYEYNVACHPPNAFMATGNLKSFVAGKISHWFGWTGPGLCIDTACSSSLVAVHQACQAILTGDCTAALAGGANIITHPLWYQNLAAASFLSPTGQCKPFDASADGYCRGEGFAAVFLKKMSAAIADGDMIIGSIKATAVNQNQNCTPVFVPNAPTLSDLFRDVLDRSQLTANQITVVEAHGTGTQVGDPAEYESIRNVLGGPSRSTPLLFGSVKGLVGHTECTSGAVSLVKTLLMQQHEAIPPQPSFDRLNPEIPVSESDNMQIATRFSPWTAEYRAAL…	CGPRDEEEPPKTLWSLIEASDKVARFQINTAAPKYVELVSGHVIANTAPICPATVEVDIVVEALRSLRPDFMDSNLQPQVLAVTNQSPICIDPNRSVWLECQAMDSNLVWEWRIVSDSLQEPGTSSSAHVLGKLAFLSGQDEVKQQESEFMRLERLIGHQRCVDLLNTTEADDIIQGRNIYTTFAGVVDYGEQYRGLKKIVGKGLESAGRVQKKPSEESWLDAHLGDCFSQVGGIWVNCMTDHNPDEMFIATGFEKWVRSPALRHGQPRPEIWDVLACHHRSSEQTYLTDIFIFDAEQGALTEVILGINYHKVAKASMSKILSRLSGTEAAPSSSTRAHPTSSSSPRLPGPFVPEDKSQ	Zabala, A.O., Xu, W., Chooi, Y.H., and Tang, Y. (2012). Characterization of a silent azaphilone gene cluster from Aspergillus niger ATCC 1015 reveals a hydroxylation-mediated pyran-ring formation. Chem Biol 19, 1049-1059.
62	Monascus pilosus	Eurotiomycetes	MpPKS5	AGN71604	.	rubropunctatin	VII	MVSRILRPVTGSTVLLFGPQALSFTKEDFNQIRTTVLETQGFSWIVDAVAGLPGHWKALAERIPKLQSILGEQLLENLKDWFTTGQVNEADFHLPNILLSPLVVITQLAQYCQYLELSQADDQSDPHAIQSNNIEALGFCTGLLSAVTVACSTNRRQFQKYGAVAIRLAMLVGAAADAEDALSDYGASKSMATAWNSPEAGAELSRVLQDFPEAYVSVWYDANRVTVTTAAKTFPALQQKLRLAGIIATEVGLRGRFHCDCYGNDIDSMIDFCDSHPAFQFPDASELVLQTRSNAGGNLITKGNLHQHALRLILLERSQWYQTFSTMHAARLQYKDSVLVSFGPERCIPPSLLRGLSAQIVNMADLAVHNTCVPGAISTLKYAHAVEKNDIAVIGMSCK…	IAVIGMSCKVAGADDLEEFWKLLCKGESQHQEVPKERFTFDTVFRELDTNRKWFGNFIRDHDVFDHKFFKKSPREIASTDPQQRHMLQIAYQAVEQSGYFCNPSVDKQIGCYIGVCAADYENNIACHAPNAFSATGNLKSFIAGKISHYFGWTGPGLTIDTACSSSAVAVHQACKAILSGECTAALAGGTNVMTHPLWFQNLAGASFLSPTGQCKPFDAHADGYCRGEGIAAVFLKKLSTAIEDGDQILGTIASTAVYQNQNCTPIFVPNSPSLSELFKDVTREAHLVPKQITVVEAHGTGTPVGDPAEYESILGVLGGSNRSTPLHFGSVKGLIGHTECTSGVISLIKVLLMINEGYIPPQASFTTMNPSIKALPEHNMKIATKLTPWNEDFRAALIN…	QPASPIEELPKGLLTFVGYQDKDQRTARFRINTMVPKYEELVSGHLIAQTAPICPATLEVDLAIEALYSLRPDLVKSTLQPQIHHVDNQAPICVNPERMVWLQLEAFDAERHSWNWKIESTGSQKASATTLHVTGKVFFRSVDDLQFQLDFARYERLVGYQRCLGILNSLDADDIIQGRNIYKTFAEIVDYGEMYRGLQKLVGQGNESAGRIVKRYSGETWLDTHLSDCFSQVGGIWVNCMTDRVPTDMYIANGFEQWLRSPKISCDYERPEIWDVYAYHHRSSEKAYITDIFIFDSTNGLLTEVILGINYAKVPKMSMSKLLSRLTADGVRQSHRAAPVSAPAKLTAPAAIPGPASAVK	Balakrishnan, B. et al. (2013). Genetic localization and in vivo characterization of a Monascus azaphilone pigment biosynthetic gene cluster. Appl Microbiol Biotechnol 97, 6337–6345.
63	Monascus purpureus	Eurotiomycetes	PksCT	BAD44749	.	citrinin	VII	MIDSTSHSNLRSKAFIFGPQDLSFDVRSFNKLHSQLQNHQWVLDALASLPKLWDNFAASDQKVQQSNTGKLLENLNAWISSGVAPEEAFPLPNVLLSPLVVIGQLVEYMTFLKAAFPDLGKKHDLPISIKEDTETFGLCTGTLCAFAVACSSNIADIQHYGAVAARLAMLVGAIVDTEEVLSDPEGKSVSFSASPEQTLTIVLQAYVSVIVDQRRATLTASKKTAPAIIERLKQEGAHVTSIALSGRFHWKKHQDAVSSLIQFCGLDPDLQLADATKMLLPSRSSSDGQYITTGKLHELALRAILLEQSEWYKTCRISYLSKFIMDDAAVICFGPERCMPPTLARKLGPRLTYVSEIDISSSRVPGQLLGGTQKLNLTDLPDERIAVIGMACRLPGAED…	IAVIGMACRLPGAEDHEGFWEILKTGQSQHREVPEDRFGMATAWREADKRKWYGNFIDNYDTFDHKFFKKSPREMASTDPQHRLMLQVAYQAVEQSGYFRNNGTNRRIGCFMGVGNVDYEDNIACYPANAYSATGNLKSFLAGKISHHFGWTGPSLTLDTACSSSSVAIHQACRSILSGECNGALAGGVNVITSPNWYHNLAGASFLSPTGQCKPFDAKGDGYCRGEGVGAVFLKRLSSAIADGDQVFGVIASTKVYQNQNCTAITVPNAISLSELFTDVVRQARLEPKDITLVEAHGTGTAVGDPAEYDGIRAVFGGPIRSDVLSLGSVKGLVGHTECASGVVSLIKTLLMIQQGFIPPQASFSSINPSLNAKAEEKIEISTRLKPWDAPFRAALINN…	AEQTAIIEAPKGLTTFVGYQDASQRSVRFRVNVTTEKFNRLLSGHIMANAAAVCPGMFQVEIALDALTSLRPEFQARSFIPELHDLRHYQPLVRDESRAVWIEAHCPNAEGLVWNWKLTASDDKGSGSVTHTSGTITFQAADSVQVKSEFEKLRRLIGRKRCLQLLDSNVADDILQGRNIYRAFTEVIDYKEIYRHVTKIAGRDNESAGRVIKTYDGETWLDTVLTDCFCQVAGIFVNLMTTKIDLSERGIFICDGIDRWLRAPNAGSNNTPSQVYEVFALHHCESDSKYLSDVFAFDAREGSLVEVALGISYQKVSISGIRRVLSKGMPAGLQPQVPTSPAAVAAIKTVSPPPVADSP	Shimizu, T., Kinoshita, H., Ishihara, S., Sakai, K., Nagai, S., and Nihira, T. (2005). Polyketide synthase gene responsible for citrinin biosynthesis in Monascus purpureus. Appl Environ Microbiol 71, 3453-3457.
64	Sarocladium strictum (formerly Acremonium strictum)	Sordariomycetes	MOS	CAN87161	3-methylorcinaldehyde	.	VII	MAAHGQTSKRGNNTLLLFGALVQSHDVSTLRSMRESIVVQHGEHSWLVDSIKALPQDFEAALPHLPFFDQATTTTIHQLLVDAVSSFLTGSFETLVSPLPAALLIPLAVATQLAHYVEYSRQSPTGLAEGKEALGFCTGILSAFAVASSHDVCDLAKYGAAAMRLGMLVGLVVDCEDAAAGQGRYRSVSAGWDSEEKHAAMLKIVQSFEEAYVSVHFDKNRATITTSPGTISNLTRQLQKEGLVASDMGLLGRFHFAGSTKPREVTVDQLVSFCNSPAGALFRLPDADSLRLATRINDRDGGLITQGSLHEHALQSILVKLAAWFETFSSATTTQANTGAQNGRARPQIVDFGPQNSVPHSLASTVDINSGNGKTRRVKPADAQSSANSTHTRPWLDTD…	IAIVGMSCKVPGAENLEEFWDLLVSGKSQHQEISGQEGGRFDFGDTAFRTAADQRRRWFANLVSNHDQFDHRFFKKSARESASMDPQQRHILQVAYQAVEGSGYFNKSSSSTPTNANIGCYVGLCLGDYESNVASHPATAFTATGNLQGFVSGKVSHYFGWTGPAVTVNTACSSSLVAVHLACQAILSGECEAALAGGSHIMTSATWFQNLAGGSFLSPTGACKPFDSKADGYCRGEGVGAVFLKRMSQAMADGDMVLGVVAATGVQQNQNCTPIFVPNAPSLENLFSRVMTKARVKPADISVVEGHGTGTAVGDPAEYDAIRKALGGTTHRSADKPLMLSSVKGLVGHMECTSGVIGMIKLLLMMNKGALPPQASFQSINPALGATPADHMFIPTRPQ…	AGGKKQSDAEKLPETILTFHSSDAVGAQKQARFRVNTMLEEYKQLLRGHMTLETAPILSATLQINLVIEAISSTQPEYKSSKSQPQIQDVVYQSPVCFNSANTLWVEVTNVSGQWMFQVFSTTTQELSPKSTRMVHTKGTVAFKNPGDAEIRRQLMSYERLFSHGRATDLLQNSNASTAPIDEMLGNQSIYRIFSEIVSYGPEFRGLQKMVSRGNETAGHVVHLKHQDSASTEAEPWFDPHLADTFCQLGGLWVNCMMPERERGNGHVYLANGIDQWIRGYPAASTDRPEAFNVFAVNKQASEQLTLTDVFVFNAADGALVEVILGIAYVKIARPSMEKLLARLTEPSWVAGGKTTPQTATKPAAAPVVADHTPRTTESASTVNGVNLDDRKPEGTALP…	Bailey, A.M., Cox, R.J., Harley, K., Lazarus, C.M., Simpson, T.J., and Skellam, E. (2007). Characterisation of 3-methylorcinaldehyde synthase (MOS) in Acremonium strictum: first observation of a reductive release mechanism during polyketide biosynthesis. Chem Commun, 4053-4055.
65	Aspergillus nidulans	Eurotiomycetes	PkhA	XP_659636	2,4-dihydroxy-6[(3E,5E,7E)-2-oxonona-3,5,7-trienyl]benzaldehyde	.	VII	MKPSSNICQATSFIFGGHIGPQTKNSLEKEIREVANGPNGGWILDTLAGMPRYWEAVTEKIPEVASTMQGVQLLSDLESWFRIGSDSVDSLAPDAELPDLWLGILMVIIQLDQYWRYLESRFADRAVDDLQGELIKEEKVEAVGFCAGMIAAVAIASSHTRQEFKKYGAVALRIAALMAILVGATEEWTKAMGKGRSVSFATAWRTRKQGDDMARIISKLSPDAYISVILDDSRATVTVSERLAPKLVRQLRAAGVTAIQLAFKGQLHSPTAERKRLTEAVVELCQSMPELRYPVAARLALPINQVSGQETDLVGMVLRSMLVNQLNWTSTTSMLTLNKEELSRVEFGLDRPLPPPVVRAFGAMLDYKEVDVPKHRQYDKGKEPVHDTESVQVAEPPLQ…	IAVVGMSIKVAGANDLEEFQQMLKTGHSQHQLVTNDHITPNMMFRNKVPNRKWYGNFVRDPDAFDHKFFKKSPRESMAIDPQGRLSLEAAYQALEQSGYFNELTMTSAAEQERKKHVGVYVGVCSYEYDSNVHCHPPSAFTTTGELRSFIPGRISHYFGWTGPSLTFDTACSSSTVALHNACRDLLSGEVPAALCGGVNILTSLQWTQNLAAGSFISPTGQCKPFDSGADGYCRGDGIAYVFLKKLSNAVADGNTVLGTICSTGVNQNLNTTPLFVPNVPSLSTLFNEVIRKARIARRDISLVECHGTGTPVGDPAEWQSIRNAVAGPRRDTVLPIGSVKGHVGHTEGASGLVSLIKVLMMMRGNFIPPQASFNTMSPGIHAQPSDNMEVVTALRSWPG…	GIAAQKGHVNNKSLEIWTFLGFQKQKKKTKLARFRINTSSDKYQRLFATHVIAKTAPIAPATLEIDMAIETLFSLNPEWRQSGFSPVIRDMLSHSPMCADSTREYFLDLVPLNPTETEWQWTIQSTGTSSANDKHAEGRIAMYSSSDPAALQEFGRWERIVTYAQCQAVLALGSQDEGVEALQGRNVYRAFEEVVDFGSVYRGVKYIVGQEKGESAGIVHKQHSGDTWLDVPKADCYGQIAGMYVNLLTDIPSSDMFVATGLELVMRSPKAQTVTDGRENGPNVWHVLARHARQGEKAYVTDVFVFDASTGALAEVILGLQYVRVPKATMSKILARMTTDKSFVRSTATASLLLPDRPQPHDGPITATV	Ahuja, M., Chiang, Y.M., Chang, S.L., Praseuth, M.B., Entwistle, R., Sanchez, J.F., Lo, H.C., Yeh, H.H., Oakley, B.R., and Wang, C.C. (2012). Illuminating the diversity of aromatic polyketide synthases in Aspergillus nidulans. J Am Chem Soc 134, 8212-8221.
66	Aspergillus nidulans	Eurotiomycetes	PkeA/dbaI	Q5AUX7	.	felinone A	VII	MLGHRDFTTLPLSRREFLLFGPLALSFDQAAFEHLRKTIVNSEEHRWALEVLGSLPQYYATIVNAFPGINGRNEVQLEDLKGALHSGKPLATSFPLPNTLLIPLVMVLHLTEYSRFLQEISEELESGIDLFDASRHNKETVGFCTGLLSAMAVSSAGSREDFRKYAAVAVRLGLLVGVVVDSHDISSAQGPSKSISASWNSAQKREDARRIMDEFPQAYISVYYDEDRATITAPASEISDLHRRLRASGIVTAEIGLNGCFHADCYLDQLDPIIQFCDSQPDFQLPDASKVVIPTRSNATGELIRDGALHQHALRSILVEPPQWFESFTAVRDACAEDEGAIIFSFGPERCVPPSLLRVLSQKVVTVEDLDVLKRYQYSYSENDIAVVGMSCKVAGANN…	IAVVGMSCKVAGANNLEEFWDLLCTGKSQHREVPKERFSFETVFRDVDSKRKWFGNFIDGHDQFDHKFFKKSPRESATMDPQQRHLLQIAYQAVEQSGYFHSANPDRQIGCYMGVCACDYENNIACHAPNAFSATGNLQGFIAGKVSHFFGWTGPGLTIDTACSSSAVAVHQACKAIITGECTAALAGGTHVMTNPLWFQNLAGASFLSTTGQCKPFDAKADGYCRGEGIATVFLKKLSAAVADGDQILGVITATAVQQNQNCTPIFVPNVPSLSDLFRVVVKQSRLQPSDVTVVEAHGTGTAVGDPAEYDSIRSVLGGSSREKTLALSSVKGLVGHIECTSGIVSLIKVLLMLQKRMIPPQASFTTINPAIKATPADKINIPTTVKTWDAEFCAALIN…	EEVKKEEAKVPNTLLTFVGYQDSERQQARFRVNTMIPKYDKLIRGHIIAQTAPICPATVQLDLVIESIRSIRPELASTEHEPQIHAVENLAPICVNPLRAVWVEVTADDVAQGTSWNFQVYSDDLQNGFSKTIHTTGRVIFRSISDVSLKYEFARFERHFRHQTCVELMRGGEVDEVLQNRNIYKMFAEIVDYGEDYRGLQKLVSKGNQSAGYVVKKYNPESWLDGHLADSFCQVGGIYVNCMTDRVPNDMFIANGIEQWMRSPKMRQQDPRPESYHVLATHHRPSDKAFLTDVFAFDSTTGVLIEVILGISYVKIPKASMSKLLSRLTVNDSASCPTNMPLLSKSASVNLFDAPENLSTPSLSVAPTQQSAPALSLS	Oakley, C.E. et al. (2017). Discovery of McrA, a master regulator of Aspergillus secondary metabolism. Mol Microbiol 103 347-365.
67	Penicillium stipitatum	Eurotiomycetes	TropA	DAA64703	3-methylorcinaldehyde	stipitatic acid	VII	MDPLASNFRGETVLLFGSQSLSFDANTFNAIRSSLEKEEYLRWIRHTVADLPSALNTALQHVPHLKGSEEWAFSAVQELNDWLDSGHQPNSLDPSALPNTILTPLVVILHLSQYMKYLISANDYQDDTLLSKRQQETCETLGLCTGLLSSLAVSSSRTRLQLERYGSVAIRLAMLIGLIVDARDRSTSHGPSQSTAALWHSEEQKEKLLEILAANPEAYISVYYDQNRATITIPTAQTATIRKDLASAGLTTTEIGLRGRFHWSGHEAEVDQLIKLCDIDKRFQFTQKTALVLPNRSFDSEPHVHQGPLHAMALWSILVNPPEWQKTVSAVYASTLVSTTAKVVSFGQERCVPPTILQNLDSRVFYMGDLEKTSSPRPRGDDIAIVGASIKVAGADDLE…	IAIVGASIKVAGADDLEEFWEILSKGISQHKEVPPERFTFDTVYRDRDPKTKWYGNFLNDPDKFDHKFFKKSPREAESMDPQQRLLLQIAYQALEKGGYFHNAGPDQRIGCYMGVCAVDYENNLACYAPNAFTATSHLRGFIAGKVSHYFGWTGPALTIDTACSSSAVAVHLACQAILKGECTAALAGGTQILTSPLWFQNLAGASFLSKTGQCKPFDSKADGYCRGEAVGAVFLKKMSAALADGDQILGVISGTAVQQNENCTPIVVPNKPSLSDMFQSVIEKARLQPDHITVVEAHGTGTAVGDPVEYASVRDTLGGSKRTKKLFLGSAKGLVGHCESASGIISLVKVLLMIQKGMIPPQASFNTLNPATKATPADGIEISRQLTEWNAPFRAALIN…	SAGGQRTDKAPDTILSFVGYQDSNKSHARFRLNTENREYQELMKAHLIVYTAPICPATVQMDIAIEGLKTLVPGIGSEVQPQIHNVDNQTPICADKSQSIWLDMKLADEPSKISWRFRFFGTSLDNDKMPSNKQADAGVTFTLGTLVVVPMEDEQTKLDLTRYDLLTGHKRCVELLHSTEAEEILQGRTIYKTFADIVDYGEQYRGLQRLIGHGNNSVGRVVRAYNPKTWFDAHLSDAYAQVVGIWLNCMTEHDAEELYVARGFEKWIRSPDIQPTSRPDSYDVLAYHKGPSRNSCLSDIFVFHPKTGQLIEAILGFQFVRIPRKGLAKLLTRLTRDETALATNAQSRAIPPPSTNTTQSSSQQT	Davison, J., Al Fahad, A., Cai, M., Song, Z., Yehia, S.Y., Lazarus, C.M., Bailey, A.M., Simpson, T.J., and Cox, R.J. (2012). Genetic, molecular, and biochemical basis of fungal tropolone biosynthesis. Proc Natl Acad Sci USA 109, 7642-7647.
68	Ascochyta fabae	Dothideomycetes	PksAC	MN052626	.	ascochitine	VII	MPHRLPSHGASLGLIFGPQAMNFDSNTFTTLRAKLVKDRHSQWAIDAIAALPAEWSAVSGNVAIFKQYDAGKALQNLNEWLKTGHVPPADIPFCNVLLAPMVVIDHVISYLEFLQSAFPDLDDDEELPASAKESLETLGLSLGTLSAFAVSSSSTLSEVKKHGATAIRLAMLVGAVGDAEDLAREPEEGALSFSAFWKSTELHDLLHTSLDAIPEAYISVAVDEKRSTITTSRSKASSHMQDLRSSGLYIAEVSIRGRFHWDGHESTLQELIQYCDRNLQFQFPDTSRIVLPSHSVTGGEYITQEDGSLHAIALRAILVDLSQWLETITGAYGSESSKGIKSVVCFGPERCVPSALVRRLGSKLTHVLDVDLPTSALPKQLLQSADVSSTNGVKIPASI…	IAVIGMACNVPGGEDMDEFWKILVAGKSQHEELPRGTGRFEFETPWREPYTKTKWYGNFIKDYDVFDHKFFKKGPREMLNTEPQHRLLLHAAYQTLEQSGYFSKPDYDKHIACFLGPGHVDYASSVNCYAPNAYTATGNLKSMCAGKISHHFGWTGPILTLDTACSSSCVAIHYACRSILSGEVSAALAGGSNVLSSVEWYENLSGAQFLSPTGQCKPFDAKADGYCRGDGIGLVFLKKLSTALADGDQVYGVIAGSKVYQNVGSTTITVPNADSLATLFKDITKQARIDPAKVSVVEAHGTGTPVGDPAEYEAICRIFGGSQRTDVLSLSSVKGLFGHTEGASGVCSLLKVLLMMHENAIPPQASFGSMNPGLKATTQDNIEVPTRLTPWKPNTQIAL…	EKSTTQAVETSKGFTSFAGYIDGNQRSLRYRINSNHETFQRHVNGHICAKLAAVWPSSIQIDMVLDALMNLRAEFKDLSYQPQISNIVHHRPLLLDNSKDYWLELVAKDDKGLTWDWNFSSSSGLGSKSTICTSGVCSFCSATDPNRLAEFQTLERLSSRRRCVELLEARDVENIMQGTANIYRAFSEVIEYTDDYRYVKKLVGHNNESAARVVKKHYGKTWLDYLLFDGLGQTAGMYVNLMADKANVSEKGIFMCETINRWLRSPTIRSHESLPTDWEVYAVHHPISDKKYVSDIFSFDARDGSLVEVVLGASYNKVPLPVMRGILGSQSSTTRLDAITANAEIPSQAGIGSQQPHLNF	Kim, W. et al. (2019). Identification of a polyketide synthase gene responsible for ascochitine biosynthesis in Ascochyta fabae and its abrogation in sister taxa. mSphere 4 e00622-19.
69	Penicillium chrysogenum	Eurotiomycetes	SorB	XP_002567553	.	sorbicillinoid	VII	MAENSGRGYQTPVHRDVFFSKSAPQSGNTADDIPNAASQPDTTSTMAMPSAKTLLLFGPGAMSLDQTYFSRILSFVKDDAASQWAVRAIEDIESGWDALSESIPKLQQTPGADHARRLAEWLRTGVITPRTTVANLPNAILGPLVIIAQLVEYLQYVESSQSANGDGKLFQLPSTAQTETVGCCLGVFSALVVSSSSSWAKFHHNAAAVLRKVFVLGALSDAQDISDVTGSSVSLIAFWRGGQSLSDLKKVLEICPGAYISVLYDDNRATVTTPSRIASDLKGHLSRAGFTASETEFHGRFHAGELYNNDLEALFSFCRKDPLFQLPDASSLILRTRVNSEKILADNDSLLEVASRAFLVEQFNWVKTFRSAVSSSLQDRTSKVIEFGPERCVPPTLLR…	IAVIGMSCQVAGAQDLEQYWNILLEGRSQHKNLVPNERFAMETVFRPGQDGEDRKWYGNFIDDYDAFDYKFFRKSPREVLHMDPQQRLILQTAYQAVAQSGYYHRPGADRRIGCYIGCVANDYENNISHTSPTAFSATGALRSYIAGKVSHYFGWTGPGMMLDTACSASTVAIDLACRAILSGDCSAALAGGTNFYSTPMFFQNLAAGSFLSPTGQCKPFDAKADGYCRGEAIGAVFLKKLSNAIADGDQILGVISATAINQNQNDTPIFVPNPSSLTNVFQNVVGKAGLEVNDISVVEAHGTGTPVGDPAEYDSIRQVFGGSVRAGLKPLQLGSVKGLIGHTEGASGVVALIKMLLMMQESRIPPQASFTSMSASIKASPADNMEITKAALPWEDESK…	ENGGVDQEAPAPGLYTFMGYGDKTETDCRFRINTTTKSYVDIVSGYTLGKTVQACPPIFGIDTAIQAITSVRLEVIAANELHPHIYNVLNHLPLVMDPTRAVFLEFERSGHAPEGWKFKLTSEADDSSKTVHLSGQLEFHRADDARSNFEFSRLERLVTHERCLRALESADDADEVIQGQSIYKVYSDLVSYAPKFRGLQRLVGRPSESAGRAVKRRSRDSWLDFALGETFSQVGSIWVNCLAPGRNTADDTVYIADGIEQWMRSPSLLRKISEGSYADHQSEWQILATHKRTEGDTFITDIFVFDSASRLLDEALLGVKFSARSMSELFTNVVIAAPPVPFPATIAPISSAPTENQYSSMTT	Salo, O. et al. (2016). Identification of a Polyketide Synthase Involved in Sorbicillin Biosynthesis by Penicillium chrysogenum. Appl Environ Microbiol 82 3971-3978.
70	Talaromyces marneffei	Eurotiomycetes	TmPKS11	QGA18724	.	mitorubin	VII	MRSLAQEGNRLLVFGPQALSAKGNDFRALQAKVAQLTWITHVITDLPNVWGDFVKEFPKYSLVSGETLLQKLIKWVDTGDIDLGTNNHLANIILSPLVIITHITEYLKYLQNGAPKTNHESSTETLGFCMGFLSALVVSVSNDSIDIERYGAAAIRLAMIIGGIVDAQDGLDAQGPSKSLATAWNSTKAAEELQQILVHFPEAYVSVSYDDQRATITTASKTVSTLQGQLRTAGIVANEIGLFGRFHNDWYAEDVDEIIDFVSSRPELVLPDATDLIYQTRSNSGTGLITSGKLHDHAIRTILVQHSNWYQTFKSIHDTQIKSLKTSVIAFGPEPCVPPSILREIKQNVIHASDIQAESIAPPPIVLPQQVKEDDIAVVGMSLKVAGADDTDEFWDLLC…	IAVVGMSLKVAGADDTDEFWDLLCAGQSQHREVPRNRIKFDNDWREVGPKRKYFGNFLNDHDIFDQKFFKKSAREAASTDPQQRILLHVAYQALEQAGYFNSPEQDKRIGCFIGECANDYADNVACHQPNAFTATGNLKSFIAGKVSHYFGWTGTGLTLDTACSSSLVAVHLACKAILSGECNAALAGGVNMMNSALWFQNLAAASFLSPTGQCKPFDANADGYCRGEAVGVVFLKSMSAAIANGDQIIGTISSTGVSQNQNCTPIFVPNAPSLSTLFQDVIQDAQVDPKKISVVEAHGTGTQVGDPAEYDSIRRVLGGANLRSKPLAFGSVKGLVGHTEASSGLVSLIKILLMIQNKTIPPQASHESLNPHLNATADDKMEIITKKTTWDEDYRAALI…	KQVVGGQAEEPKGLWSFIDYMDEKKRGARFRINTETDKYKELVSGHIIAQTAPICPATVEVDIAVEALISLYSNFATSGLQPRICNVDNQSPICIDSSRSVWLDVESQESAPNNWSWRIVSTGESSKASTVHVTGQIIFVSTDNAEWQLEFSRYERLIGHQRCVGLLNCDDADDIIQGRNIYRSFGEVVDYSAPYRGLQKLVGKGTESAGRVVKKYTGDSWLDALLSDAFSQVGGIWVNCMTDKDPGDMYIATGFEKWMRSPDITTDYKRPEAWDVFAYHQELPLEHSYLTDIFIFDSTNGKLTEVILGVNYHKVAKATMSKILARLSGLPTTSTSTNVKSSPAAAEGSSPVENGASG	Woo, P.C.Y. et al. (2012). First Discovery of Two Polyketide Synthase Genes for Mitorubrinic Acid and Mitorubrinol Yellow Pigment Biosynthesis and Implications in Virulence of Penicillium marneffei. PLoS Negl Trop Dis 6 e1871.
71	Armillaria mellea	Agaricomycetes	ArmB	AFL91703	orsellinic acid	dehydroarmillylorsellinate	VIII	MSPSLVVPVFAGHGTTAINSTSLRERAVTDASSSSGALLLDACYYAFNVELSTLSPSEASAVGINPDHFKDPKSLLLLPSHEHYFTNSVVTAATLFLVQTLRYLASVQASSSASFASTLQMNSEHGLGIVGFSSGILPACVVGSSETTLEFISNAVETFRLAFWIGVRLQVHKASVETPELLGESPLPWSLAFLSMSPAAAESAIQSFHKSFEGTPELRVTSVVSETSVTISGRPDILAAFAAQLPPSGPVHKTTVDALYHSSSHHDGVRSQVLADVIRRNIRFPTHADIKIPVRSTYSGELLNKSPEGSASFVEQVIDMILTQPVNWDKVTEALVRAAPEAEVVHLLNFGPGAGLTKGIERYFPSGKVSSIDLSTEAVHTSTLQMPSSVQEPIAICGM…	IAICGMSVNMPGAQSVAKLWEVLEKGINTVSEVPEHRFKVSDYNDPKKKSRTMAAHTGNFIDEPDAFDNKFFNISPREARSMDPQQRVLLHTAYEALEDAGYVPNSTPTNNPETFGCYVGVATNDYVQNLRNDIDVYYSTGTLRAFLSGRISYALQFSGPSIVVDTACSSSLIAVYQACRALMNRDCNAAVAGGVNVIGSPDMFLGLDRGHFLSPTGQCKAFDASADGYSRSEGCGIFVLKRLSDAVAENDQILGVIRGVEVNQSGNAYSITRPHAPTQENLFTQTLERSGLDASRISVVEAHGTGTQAGDPIELESIRGIFAKNRKTNNPLHITSVKANIGHLEAASGAAALAKLLLMLRHRTIPRLISLKNLNPRIKPLASDNVIIDTKQVAWAVPD…	APTKAFNPVNDFGMLQSWAQFPSAANSQTAIFETPISLLKTSITGHIVGDVPLCPASVYHELALAGIEASKAHLSLPLQGSHSALFNIDYVKPLVYSKDVARVVKTTIAMNTDGSGTFTVESYADSEPESVHCSGQFRPLLVADTTTKFNRMAPVVSRRTAAICSGEDDEAEVITTRTAYEIIFTRVVRYAKEYHTMKNVTISKNGMEGYAIVKLPKDHDRSKFVVHPVFMDTMLHVAGFLANMQGGDNDAYICSKVKSVKAVPSLINNDATYGVFVVNAWVESEGIMLSDAIAVDISEHGQIVAQLKGMCFKKLRLNTLQRSLAMHAGHTSPAPAPKRTVAAAPKPKITEVAPALGPRSSPAKRSV	Lackner, G., Bohnert, M., Wick, J., and Hoffmeister, D. (2013). Assembly of melleolide antibiotics involves a polyketide synthase with cross-coupling activity. Chem Biol 20, 1101-1106.
72	Stereum hirsutum	Agaricomycetes	ShPKS1	XP_007307184	orsellinic acid	sterin B(?)	VIII	MTSASQINVVLFGGQGTLAANLPEIRQRAVDDATTSSGSTLLSACHKAFHSELSSLNPATATSVDLDALDFPTPQSLITLPTHHRYLSNPVVSGTTLLLLHTLRYLAFVEASASAQSSSSSSFAALLDTNVTHGVGVLGFSSGILPAAVVATSSDTLQYINNAVQAFRVAFWIGVHTQLYKTSEGFYGSAIDGDSPPPWSIVFLGLGKQAAVEAIFRFSLSQPSNAPKLFVTSETAEDCVTISGRPDVLSAFAQSGLHSGTVQKTLVDTLYHSPAHLGGARERVLSDLADRGVQFPSFSDIKIPLRSTYTGELIRNDGVGASSLLEALVDMILTQPINWTKVAAATLAALPENEPVRILGIGPGTGIMRSLERTFGKRLTSSLDVSAVKSAATEKPHPT…	IAIVGMAVNMPGAPDVSMLWEVLEKGLNTISEIPENRFKVSDYAPDSSKNSKRSMAAHTGNFIDEPDAFDNRFFNISPREARSIDPQQRVLLHTAYEALEDSGYVPNSSLTNSPETFGCYIGVSTEDYVHNLENDIDVYYSTGTLRAFLSGRISYALKLSGPSIVIDTACSSSLVAIYQACRALGNHDCNGALAGGVNIMTSPDMFLGLDRGHFLSPTGQCQSFDSSADGYSRSEGAGVFVLKRLADAVAEGDHIYGVIRGVEVNQSGLARSITHPHSATQVSLFKQLLSRTGIDPNRVSVIEAHGTGTQAGDPNELQSIRSVFAVNRSPSNPLHVTSLKANIGHLEAASGAAGLAKLLLMLQHRTIPRQISLRNLNPKIEPLASDNTIIDTVATSWTV…	AVAPTAPLVNGFSMLHSWAQFPSENNGRVAVFGTPISQLAGYIVGHKVGGHALCPASVYHELALAGVESAKEHLQARFPDSYIALRAVDYAKPLVYVEGEERVVKTTVTLEKDGKGVFSVSSEVNGGSVTIHCSGKFKFTPVTETTIKFQRSSPSLLRQISAITSGKDEQSQTFTARTAYEVIFPRVVTYSKEYHSMKTLTVSSDGMDGYSLTTVPNDNRPRNFVIHPVFMDTMLHVAGFVANLQGESNDAYICTKVESVKAVPGLINPDAVYGVFISNAWVQSEGVMMADATAIEVEEPKRIVAQLKGMHFRKVRLDRLKRGLGMSGSHAASKSTSNPSAAPARVDTVAPAPTRPSTPPPSVAIDIPGDVTR	Braesel, J. et al. (2017). Biochemical and genetic basis of orsellinic acid biosynthesis and prenylation in a stereaceous basidiomycete. Fungal Genet Biol 98 12-19.
73	Taiwanofungus camphoratus (formerly Antrodia cinnamomea)	Agaricomycetes	PKS63787	KX683290	orsellinic acid	antroquinonol	VIII	MMNAITSVAFLFDGQGTPASFSALTTKHALRDVNLPVGNALVLACHAAFLHEFDSLSTDDRVSSGIDPHEFSAPFSLLDVSPHFQTNAIIANINLYLVQLLRFLANVEPSNLGLSDSGKDSTVSPELLGFSAGVFAATVIAASSDIPSFILNAVETFRLAFWLGFRCQTFAVSSLSAQGMNDLSAPWSLVLFGSTYAEIQEAVDHYNIKHASGTNIYITAVTNTTCISISGRPDAISEFRENYVPSSSTTSRFAAIHTLYHSPELEPVKAHVMEDLARRHVRFPMYEDLKRPLRSPINGELIDATHKGTDYPLVEAIVDMTLLHPVRFDRVVDAICSDISSRKLSLQFVNVGPGSGLWRSVARATRDLGVSTADWTSLADTDPYSSSLSQAVPSNVPRQ…	IAIVGMAVNFPGAPDAEGLWKVLENGLNTVSEVPANRFGVSAYTNAPKGSKRTMKTKLGSFLDNADVFDNAFFRMSPREARSMDPQQRVLLHVAYHALENAGYVPNATPCFNPDTFATYVGVATNDYVQNLRNDIDVYYSTGTLQAFLSGKVSYAFGFSGPSMVIDTACSSSMVAIHQACRSLAIGDCSAAIAGGVNVKASPDMYLGLDRAHFLSATGQCRPWDASADGYCRAEGCGMFVLKRLSDALAENDSILCVIRGVELNQCGQAESITHPHAPTQIELFKKVLASTGVHPSRISVVEAHGTGTQAGDPTELESLRAVLAVNRSSDNPLHVTSVKANIGHAEAASGAAALAKLILMMRKRVIPAVISLKQLNPRIPELSIDGTCIDTEPTTWTTM…	PGVEVHTPSTQFSLLGSCVSVPSHEGDVALFETTIDRLANLIEGHEVAGHALCPASVYHELALAAAHTLLEKIGTTDQDMALDLSEIVYAHPLVYSPRVPRTVRIEVAPLSSGDKHSGKFNISSWIGDSRGEGQPHCSGFFDKRSANHTASKLSLSKTMINRRRESARSGSNRSETFYTHTAYNIIFSRVVKYASAYHTMKSITVDANGVDAFAVIQLPSESASGRFVVHPIFMDTLLHAAGFVINCNAGDNEAFICSQVDRVKGLPALIKTSATYGVYCNIGFMSDTLAVADAYAIELDGADGTVVAHMKRMRFRKLRKNGFSTLLSMAAQDPAHAHAATPRHSSRQSAAHAPSSKENANTSSKKESGIEAQ	Yu, P-.W. et al. (2017). Identification of the orsellinic acid synthase PKS63787 for the biosynthesis of antroquinonols in Antrodia cinnamomea. Appl Microbiol Biotechnol 101 4701–4711.
74	Moniliophthora roreri	Agaricomycetes	MrPKS15	ESK96613	orsellinic acid	.	VIII	MAPTTTFINVPVFAGHGTTAMAASSTREQAIADASHPSGALLLSSFHRAFLRERASLSSEDLDDLALPDFSTPQEFLSIIGEQPISNSLQSNLSLLLVQALRYLAHVEAGSLSESLNPFTEFLVSNVDHKVGVAGFSSGILPACAVACSQDSLSFIKHAVELFRFAFWLGLRSQQYQTKATRELTKSHGEKTRQFWSRVIMGQSESEVRAAIDIFAVQNPTLPQIYITAISDDTTFTVSGRPDALSAFIETLPSTSRIFNLTVDTLYHSPCHQDGLRAQVLADVTRRGVIFPTLDNLIFPLRSTSTGELVNESNDGTTLLENILDMIVVQPVKWHLVTDALSKAPPVDIPIRLLNFGPGTGLTRSMVKAFSKDIVSTQDLTSENAAKRLEGATTEGQIP…	IAIVGMALNMPGAPSAAKLWELLENGINTVSEVPSERFNISEYNKPSDPKSRRAMKAHTGNFMADPSLFDAKFFRISPREAKSMDPQQRILLQTAYEALENAGYVPNATPTFQQDTFGCYVGVATDDYVQNLRDEIDVYYSTGTLRAFLSGRISYAMGFSGPSIVIDTACSSSCVSVYQACRALSNGDCNAAVAGGVNVIASPDMMIGLDRAHFLSPTGQCKPFDASADGYSRSEGCGLFVLKRLSDAVAENDNILGVIRGVEVNQSGNAHSITHPHAPTQVKLFERLLEKTGVDRHRINVIEAHGTGTQAGDPNELESIRKTFATGRPKSNPLHITSVKANIGHLEAASGSAGLAKLLLMLRHRTIPRLISLKNLNPLIAPLDLDNTAIDTAACEWAP…	PAQQSVDTINQFSLLRSWVQRPSTANGNVAIVEVPISVLSKLISGHQVGEHPLCPASVYHELAMAAIKLATTNKPGHYIALRDIDYAKPLVHAENDTRNIRTVVSIPDGSWKVISHSSDESVHCTGKFSWDNVGKAALKFQQYRPILSREIASVIDNVDSELFSTRTMYDIIFPRVVHYSKEYHSARCLTVHPSGMEGHATVKIPHASTPGQYVVHPVFMDTLLHVAGFVANMRAGANDAFICSQVDSVKVVPELVNNDATYDVFCRNAWLPEEGLILADAYAVTTGTSPKIVAHLKRMHFRKVRLASLKRALKHAQGGSTAPTRTAAKSASSVVAAKTSASPAQVKVRGKGEDILDQVRKAVADTCDVPMTS	Harvey, C.J.B. et al. (2018). HEx: A heterologous expression platform for the discovery of fungal natural products. Sci Adv 4 eaar5459.
75	Coprinopsis cinerea	Agaricomycetes	CcPKS1	XP_001835415	orsellinic acid	.	VIII	MEFSPALMATDGTLITGRSKHPWQAIFAHRKLLPHLDPDMSLEARPERLTPPTAAGKEFVNLHQSEGIFPLRSVPRSVSEAVCSTYQPTSAIAVVGMAFRTPGGSDVESLWEVLTSGTSTLSQIPSSRFDYGDYVERALPGRSMAVSTGNFLEDVDFFDNELFAISPREARVMDPQQRLLLHVASEALQDAGYVPGASPTFDPETFGVFVGAATSDYVHNLRENIDLHYSTGTLSALLSGRISYAMSFGGPSIVVDTACSSSGVALYQAVRSLQSGDSNAALAGGVNVISSPDLFLGLDAGRFLTQSGQPRPFDANAEGYSRAEGCVLFVLKRLEDAVRENDRILGVIDAIEVNQSGRASSITRTHAPTQTALLKKLLVRAQVDPRDVHVIEAHAAGTK…	IAVVGMAFRTPGGSDVESLWEVLTSGTSTLSQIPSSRFDYGDYVERALPGRSMAVSTGNFLEDVDFFDNELFAISPREARVMDPQQRLLLHVASEALQDAGYVPGASPTFDPETFGVFVGAATSDYVHNLRENIDLHYSTGTLSALLSGRISYAMSFGGPSIVVDTACSSSGVALYQAVRSLQSGDSNAALAGGVNVISSPDLFLGLDAGRFLTQSGQPRPFDANAEGYSRAEGCVLFVLKRLEDAVRENDRILGVIDAIEVNQSGRASSITRTHAPTQTALLKKLLVRAQVDPRDVHVIEAHAAGTKVGDTTEIQAIRNVFDTGDRNHRPLYLTSIKANLGHLEAASGATSLIKVLLMLRHQTIPRQIGVATLNPALTEPPTHPILVPNEPIRWTAET…	SFSRHRRITVTTAFRGFCVQRPAQDNRYTARFVLPVEHYSEMIRGHQVKGFPLCPASIYFDIAINGVFEVGGYLRHHDPRTVRLEGVKFVRPLVSDGRAEVFILTVVLESSTQTRYSFTIGSAATSAQHEVTLHAQGYFNDSSSAQTSAELSSLLPFTASRIEALHNDHNSDLDVLLPSTIYDVIFPRIVCYAQEYRAFDRVVVAADRREAYGVMKLPEKTFQGTFVVHPVYLDAMVHIAGFLVNMRATEQSAYLCTDVGSLTLLREAFEYDAVYSVYCSLGASESSADAVEVGTVVMASRMGIKSIVARVEGARFQRISLGGFVKSLSTTADTVSTASPTLSAVDTLVSSIDPPPDSCIPDLKQLLSSTLHIP	Lackner, G., Misiek, M., Braesel, J., and Hoffmeister, D. (2012). Genome mining reveals the evolutionary origin and biosynthetic potential of basidiomycete polyketide synthases. Fungal Genet Biol 49, 996-1003.
76	Sparassis crispa	Agaricomycetes	ScPKS1	XP_027611839	orsellinic acid	sparassol(?)	VIII	MTQSLPYNAFLFDGQGTPASFAPQTIATALRDAELPLGSALLLACHQAFLHEFQSLSPDEQSVSGLDIPRFSSPRALLHISLDLRSNAIVANTHLFLVQVLRYLAAAGVSSPGSSGFSTEASNFIGFSSGMFAATVVAASQDIPSFLVNAVETFRLAFWLGLRSQQFASSTLSLQPSSDASAPWSFVFFGAPRDEVQRAVDSYNQNQPSGPVLHLTAVTHATCVSVSGRPEALSEFRANHLLSTSSKSAAIHTLYHSSQTGEVKDRIMADIARRNIRFPTYDALKHSLRSTVDGEIISGANHGFSPTLVEAIVDMTMLHPVNFDRVIAAISSDPAVKDRSLRLMNIGPGTSLWRGMARSLQDLDITVVDWTSIADSEGPSNPVPRALVDSAPSREPIAI…	IAIIGMAVNLPGAPDINGLWEVLEKGLNTVSEIPKRRFDVSKYTTPSKDLKRVMKTRFGNFIESPDAFDNVFFRVSPREARSMDPQQRVLLQVTYHALENAGYVPNATPCFNPDTFATYVGVATNDYVQNLRNDIDVYYSTGTLQSFLSGKVSYAFGFSGPSLVIDTACSSSMVSIYQACRALNNGDCNAAIAGGVNVIASPDMYFGLDRAHFLSSTGQCRPWDSSADGYCRSEGCGMFVLKRLSDALAEQDNILGVIRGIEVNQSANAESITHPHVPTQTQLFKKLLASTGIQPSRISVIEAHGTGTKAGDPTELESLRNVFAVNRTAENQLHITSVKANIGHAEAASGAAGLAKLLLMMRKRTIPAVISLKQLNPRIPELSIDGTCIDTRLTPWSAP…	PVTKAAAPPRFSLLGTCISVPPPDVEEAAVFETPIEILSHLIEGHLVAGFALCPASVYHELALGAAHILLEKTGKLDPDVVLDLSEIVYANPLVYSSEVRRTIRVEVTPYERDEKHTGKFTIGSWVDTPSDNQAHCSGFFVKRSATYASSKLALSKTMIERRIQPMQNGSPASETFFTQTAYNVIFSRVVQYSKAYHTMKSVTIDPNGVDAFAVVKLPPEASSGQFVVHPIFMDTLLHVAGFVINCNAGQNEAFICSQVDKAKAIPELINPSTTYGVYCNIGFLSETLAVADAYAIELDGTAGNVVAHMKRMRFRKLRMPGFKSLLARVARGSSQTHAAPAISQPGNRVPAATQGWEDKLIGLIAETCDVNVAD	Kiyama, R. et al. (2018). Genome sequence of the cauliflower mushroom Sparassis crispa (Hanabiratake) and its association with beneficial usage. Sci Rep 8 s41598.
77	Gloeophyllum trabeum	Agaricomycetes	GtPKS1	XP_007866703.1 (manually curated)	orsellinic acid	trametin(?)	VIII	MSSVVVHTPRFADVPVFAGQGTAAASSPQTREQALRDAESASGTLLLTACYQAFLTEFASLSPTEMEQVDIDPADFDTVQSLLAALPARYQRNTVFATTTLFLIQSLRYLAHIESLSTEKKTSPFADYLKSNAAQGLGVLGFSSGILPACVVGTSNTTVSYIAHAVEAYRLAFWIGVRCQLYRVAALEAEDAPGKECTLPWSLVFMGMNKKVAQDAIEEFQRKNTGLSPLYITAVMDDSSVTISGRPDVLAKFSAELPSGSSVHMTSITTLYHAPSHKEGVRSEILHDVIRRGIHFPTFAEIVFPIRSTYTGQLIDESCDVAAGYGTLVEAAVDMIVAQPVNWDIVVDEVIKALPAEGRIALLNLGPGAGMARSMERAFPKDKVVSIDISTRVAREASK…	IAVVGMAVNMPGAPNTNQLWEVLEKGINTISEVPSDRFDVRDYNDPKDPKTNRQMKAHTGNFLSNADQFDNKFFKISPREARSMDPQQRVLLHVAYEALENAGYVPNATETFAQDSFGCYIGVATNDYVQNLRNDIDVYYSTGTLRAFLSGRISYAFQWSGPSLVIDTACSSSMVAIYQACRALMNRDCNAALAGGVNVISSPDMFLGLDRGHFLSPTGQCKAFDASADGYSRSEGCGLFVLKRLSDAIAEGDNIMGVIRGIDVNQSGNAHSITHPHAPTQATLFKRVLEATGIDPTRINVVEAHGTGTQAGDPNELESIRSIFAIRRAKENPLHITSIKANIGHLEAASGSAGLAKLLLMLRHRAIPRQVSLKNLNPRIAPLEADNTIIDREMVPWEP…	TLTSSARLVSESSMLHAWAQEPSAANGNVAIFETPIEMLAGSIRGHSVGGMPLCPASVYIEQVLAGVQLAREHLGLGSTGHHLVVKDVQFAHPLVYAEGVARLVKTKITLDDGAESGNFTVSSSVDGAEESVHVHGTFRLETNTKTTTKFGRVAPVIHRQMATVATPVGPGYETFSTRTAYEVIFPRVVDYSREYHTMQSLTVDPSGMEGYAVVKLPADHFRGRFIVHPVFMDTLLHVAGFVANMQGGINDAYICSQVDSVKVIPDLVDNDATYGVFCRNAWLADEGVMLADAYAVELTGAKRIVGHLKGMHFRRVRLTSLKKGLQMASGRPAEVTPSRVTFAPSKPSSHKVVSRTPSSSSTSSSTVHDVQAAV	Lackner, G., Misiek, M., Braesel, J., and Hoffmeister, D. (2012). Genome mining reveals the evolutionary origin and biosynthetic potential of basidiomycete polyketide synthases. Fungal Genet Biol 49, 996-1003.
78	Aspergillus stellatus (= Emericella variicolor)	Eurotiomycetes	AndM	A0A097ZPE0	DMOA	anditomin	VI	MEASQGIAVLFGPQSADIEEAVSCIQAFVRENPSATYLIDIIQSLPSIWPAIQDSWVPLAQIDGKRQLETLGSLFGGGAATVPPKSSNILITPLTVLQHIVELCRLRKRGSSLQIKDVQGFCVGFLAATAVASAHDETQFRSIVAKVIRLAVCVGALVDLNELERGRAASLAVRWSGEEGYSCMEKVLAAHPEAYISCLTDTNRATITVPQELQRDIIREMANQGLSVRSIPLCGRFHHPDHAPAVRQLMQLCRSDDRFQLPDSKTLQFPLRSNIDAELVPEGPLHDIALQSILCLQSKWHATVSAALESLTERNGNVPIAAIGPEQCLPRTARSRLRQTWGSTLVPMGTGHTVNGNLTPSRATSPADSSSELIPTVQPIAITGMSCRYPQADSVEALW…	IAITGMSCRYPQADSVEALWELLELGKCAVGPLPNKRFRMDELLREPNGPFWGNYLEEPDVFDHRFFGISAREAATMDPQQRLLLQVAYEAMESAGYCGIRSSQVPEDVGCYIGVGSDDYTDNVGSTHANAYSAPGTLQAFNTGRISHHFGWSGPSVVVDTACSSAAVAIHMACQGLYTGDCSIAVAGGVNVMTSPKVTQNLAAASFLSPTGASKAFDASADGYCRGEGAGLVVLRPLDQALQNGDPVLGIITGTAVNQGSNCSPITVPVSRSQMSLYRKALSASGVSPDDVTYVEAHGTGTQVGDPIEMDSIRNTFGGTHRTEQLYVGSIKDNVGHTETSSGVAGLIKTILMLQKQTIPKQANFSRLNPKIPALDMDNVVIPTRSTDWKVSTRVAMVT…	SSAPKDAGPEEAKKLVQLLKQQSGECLFTINTKDLLYQTCTKGHAVVNQNLCPASLYLEMVISAASHVCPVELSSTMPHVQNLCILAPLVLNPQGELQLRLSQQNGERDQWTFSLFTQQGQTSTVHATGTIWLHAITNSSAIVSRFRSLNRLMIPSRPDSIENSPRSSGLKGAAIYQSFRRVVNYAEYYRGVENVFALTNEATGQVKIDTALVKDSCCDPILIDNFIQVAGIHVNCLSEMSEDEVYVCSAVGEIFIGEAFMQRDCGASLSWRVYSNYDRLSRNQVACDVFVMNQESGQLAIAIMGATFTGVSIRALTRTLARLNNQQSSAPEVHDAPIPQDTVRADAMPAATPAPLP	Matsuda, Y. et al. (2014). Complete Biosynthetic Pathway of Anditomin: Nature’s Sophisticated Synthetic Route to a Complex Fungal Meroterpenoid. J Am Chem Soc 136 15326-15336.
79	Penicillium brasilianum (formerly P. paraherquei)	Eurotiomycetes	PrhL	A0A1E1FFN8	DMOA	paraherquonin	VI	MGSLGDLPLNRISVLFGSKYSEIDRSALHIRRYLSTHRAATWLEGAVEDLPSVWQDVTKVWPAGEGIHGEARLQQLSAFLRGEGLPSNMEDPMNYLLMPITVLRHLVDFHEFKEAGVNCDIKSMQGFCAGYLAAVAACWEKDQSEFSKVVATMVRTAIFIGAAVDLDELATQRATSIAVRWKTAEAYKPFAATLGRYPGAYMACITDESSVTVTVWEDQAAALVQELERNGLLVKDTRLRGRFHHADHLSAAQDILKLCQQDSRFQLPDTCPAEELPRSNADGDLPTLKSLLSAAIQSILITQADWNLTVSNTLNSLDSSDAKCILSIGAGQFLPRQARSQILNITDSSRGDNLVNGDHDSMTITNGASFVADSINGTAPVPTSIPIAVTGLACRYPQA…	IAVTGLACRYPQADCVEELWKILEQGLCTVSRMPESRLKPDRLQRKPDGPFWGNFISRPDAFDHRFFKISAREAESMDPQQRLLLQVAYEAMESAGYCGLRATNLPEDVGCYVGVGTEDYSENVGSRNATAFSATGTLQAFNSGRVSHHFGWTGPSVTVDTACSSAAVAIHLACQALQTSDCSVAVAGGVNVMTDPRWSQNLAAASFLSPTGASKAFDANANGYCRGEGAGLVILRPLEAALRDGDPIHAVITGTSVNQGANCSPITVPDSNSQRSLYMKALSLSGLKPEVVSYVEAHGTGTQVGDPIEFESIRKTFAVPSRTERLYVGSIKDNIGHTETSSGVAGLLKTILMLQKGKIPKQANFTQLNPKITVNQEDKMSIPTSSILWKTQKRVAMVT…	QISKHEEPLTEGLKLVQLLKNEGKVSLFRINDNDPMFRMCTAGHAVVEQNLCPASLYFELVARAATTTLPKGTDPTMYHLADLNISAPLVLDMPGSVLLELTQRDSTPGQWAFVLFTREDTLQSVTHATGTISLSPGANNTGISSRFSSLKRLLNPAHWDSIATSPSSSGLKRSTVYQAFRRAVTYAEYYRGVESVYALGHEATGRVNLPSSPTKNSPCDPILIDNFIQVAGIHVNCLSETHDDEVFVCSSVGDVIIGESFVKRDPSVATPWVVYSNYEQESRKKALCDVFVVDEATGSLALCVLAATFTSVSIQSLRRTLTRLTNKGVSPVPVDIAVAAEVAPAVPAASLIT	Matsuda, Y. et al. (2016). Discovery of Key Dioxygenases that Diverged the Paraherquonin and Acetoxydehydroaustin Pathways in Penicillium brasilianum. J Am Chem Soc 138 12671-12677.
80	Passalora fulva (formerly Cladosporium fulvum)	Dothideomycetes	ClaG	P0CU67.1	emodin	cladofulvin	V	MTTNHLENKVHAATESLFYFSNEFPKRDLQDLFRQAHTRSKLAQHKCLAQFIQDATQTVKQEIQGLSMKLQHLFKPLESVLTWAEDHELREGALSGAIDGVLLIVAQMTTLIGYLENNTAKMDDIATASLAGLGVGLLTACAVSSASTIADLSATGADAVRTAFRLGVHVYYVSQTLEALDPSARPETWAYVINNVTPTEAQEQLDTLYANSTQPATSKVFISALSRSSVTVSGPPARLKALVTGSEFFRTSRYIALPVYGGLCHAPHVYGQDDVDMVMQSRAFSVQKAPATHLKSVWSTSSGYPYLVEDSKSLFASVVAELLTKAICWDSVVSSIVKYTGLTDASEMIIYNYGNSIPLNELESALKSSPAKLKVVNSNLLSWMGHNSPTSVKPRNTLQ…	LAIVGMSCRLPGGATSNELFWDVLRRGVDTSQVIPADRFDVATHYDPAGKQLNKSMTQYGCFIDEPGLFDAPFFNMSPREAQTVDPQMRLALVTAYEALEQAGYVANRTASTRLERIGTYYGQAADDYREVNQGQEVSTYYIPGGCRAFGPGRINYFFKFAGPSYSIDTACSSGLAAVEVACQALWRGDVDTAVTGGVNILTNPDGFTGLCSGHFLSKGHNACKTWDATADGYCRADGVGSLVIKRLEDAEDDNDNILGVILGAGTNHSAQAVSITHPHAGHQAYLARQVLRQAGVDPLDVSYVELHGTGTQAGDSEEMQGILDVYAPLSKRRSQSQPLHIGAVKANMGHSESSAGTTALVKVLLMLQNNVIPPHIGITTEMNPKFGHDFKKRNLHIPF…	LPSVSELHTSTVQQIVEQVFDTDTGSCTVVIESDMMQPDFLAAAHGHRMNDCGVATSSIHGDIAFTLAEHIHKKLGVHGKDTRYNVANLQVTKALVARKNTANPQVIRVTASTTDVRSGIDLVWQNINANGDSAEPFATSSIHAGISTDWISSWSSLTHLVRDRIETLDRLVAEGKANRLSHNMAYTLFASNLVDYADKYRGMQSVVMHGLEGCADVELSTKESGVWTVPPYFIDSVAHLAGFIMNCSDAIDAKKFFCITPGWKTMRFARPLVPGARYQSYVKMIPTVEDDTAYFGDVYILQDGVIIGLVEGIEFHRYRRILLERLFSAPDSTNLDDTTETKDISSSTQHSVPVSRQVPPAAKSSAQTVFESSLPFAVPGPRK	Griffiths, S. et al. (2016). Elucidation of cladofulvin biosynthesis reveals a cytochrome P450 monooxygenase required for anthraquinone dimerization. Proc Natl Acad Sci USA 113 6851-6856
81	Talaromyces marneffei	Eurotiomycetes	TmPKS3	XP_002149769/D7RJM7	.	monascorubin	VII	MVSRIVNPSQGNTVLLFGPQALSFDQEAFLKLRATILGSPAYQWVLNVVDELPIVWTSLLKHNPRLEAIDGAKELHSLVDWIKFGDIRGDCFPLPNILLSPLVVITQLTQYANYIQEHPDVRKSDKTQTLGFCTGILSALAVSSSADETGFAKYGSVAVRLAMVIGAVVDAQDAPTERGPSKSLATAWNSANGEDELKRILAEFSDAYISVSYDQRRATVTTSTKTIAALQKELRGAGIIANEVGLVGRFHSDSHRKDLDSVIDFTNTQLDFQFPELSELHLPTSFTTQIEDLANSKLHHAALRQILVDKSEWHQLFESVQEKSLSDKASLLLSFGPERPVPPSIMRVLSSQVIHIADVNGKTIQQPNTNPHLIGDNDIAVVGMSLKVAGADDVEEFWD…	IAVVGMSLKVAGADDVEEFWDLLLRGESQHQEVPKERITFETIFRDVDPKRKWFGNFIRDHDAFDHKFFKKSPREIGSTDPQQRHMLQCAYQAVEQSGYFRSKNVNKKVGCYVGVCAADYENNIACHAPNAFSATGNLKSFIAGKISHYFGWTGPGLTIDTACSSSAVAVHQACRAILSGECSAALAGGTNIMTNPLWFQNLAGASFLSQTGQCKPFDAKADGYCRGEGIAAVFLKKLSSAIEDGDQILATIAGSAVYQNQNCTPIFVPNAPSLSDLFRNVVAQARLEPKQITVVEAHGTGTAVGDPAEYESIHNVLGGINRTTALQLSSVKGLIGHTECTSGLISLVKTVLMIQEARIPAQASFSSINPHIHHSPDHNMEIPTKVLTWNENFRAALIN…	EVVKTTVEELPKTLLTFVGHQDTQKRQPRFRINTMIPKYEELVTGHVIANTAAICPATVEVDLAIEGLRTLYPGVTDTMQPQIHSVDNQAPICVDPSRSVWLEYEALDDAAHTWNFKIYSTGNGKAATTTHVTGKLIFRGLDDPQAQADFSRYERFVSHERCVALLKTDDADDVIQGRNIYKTFGEIVDYGEQYRGLQKLVGKGTESAGRVVMKPSTETWLDAHLSDAFSQVGGIWVNCMTDREPADMYIANGFEQWIRSPKVKSTVERPASWDVFALHQKHGDKAYVTDIFIFNGLTGDLTEVILGINYAKVAKMSMSKLLSRLTPNGSGVGSAAPSA	Woo, P.C.Y. et al. (2014). The biosynthetic pathway for a thousand-year-old natural food colorant and citrinin in Penicillium marneffei. Sci Rep 4 srep06728
82	Fusarium graminearum	Sordariomycetes	FgPKS3/PGL1	XP_011328597.1	5-deoxybostrycoidin	.	IV	MAVNAVVASFRTGLLVADTARRVDHSQNMDQSWALLVPGQKASEGVEEFCNESDLPLTSRPYISAYAPNGITVSGPPQRLIELAQYLAGKSITSKSIPIRGAYHAPHLYSQENARGIIASLMLNKATALSEQITLLSSTGIKPDERSFTTLLEDAVAQVLIHPLRWTSIFKEVQASLEDASSEKFTVVPFGTNAEYLIYTALKKTSLRPLVPDTIAPSQKIPVGDIPDSGTAKPKLAIVAMSGRFPGAKDNEAYWDLLYKGLDVHKPVPSLRWDQKTHVDPTGKAKNTSATPFGCWLDEPGQFDARFFNISPREAPQVDPAQRLALMTAYEAIEQAGIVPDATPSTRPDRVGVFYGVTSNDWIETNSAQNIDTYFIPGGNRAFIPGRINYFFKFSGPSY…	LAIVAMSGRFPGAKDNEAYWDLLYKGLDVHKPVPSLRWDQKTHVDPTGKAKNTSATPFGCWLDEPGQFDARFFNISPREAPQVDPAQRLALMTAYEAIEQAGIVPDATPSTRPDRVGVFYGVTSNDWIETNSAQNIDTYFIPGGNRAFIPGRINYFFKFSGPSYAVDTACSSSLAGIHLACNALWQNDVDTAIAGGTNVLANPDFHAGLDRGHFLSRTGNCKTFDDGADGYCRGEGIATIIMKRLDDALAENDPILGVVLGAYTNHSAESESITRPHAGAQQAIFNKILNQADVDPYTVGYVEMHGTGTQAGDATEMLSVLDTFAPPVSGSRPSRPNDQKLYIGSAKANIGHGEAASGACSVIKVLQMMQKNTIVPHCGIKTKINHRFPTDLEERNIRI…	KLESTTIHRVVEEEGDSNKIHIIVEADIARKDLSPLVQGHEVDGIPLCTPSVYADIGLTLGKYLLEKYQPQNRDNMVVVSDMTVSKALILRGDGSKQPIQAHAEADWLSQSVAIKFMSFDNKGNLQEHSACVVRYKDRTHQKTLQSEAQQTKRKIQNLRDQVTTDESARFNRPMVYRMIRPLARFHDDYRAIDEVVLNSETLEASSKISFGTVKREGDYHTHPAVIDSLTQSCGFAMNCNDHTDIDVDVYMNHGWGSLELFEALDFEKEYTTYTQMHAGEDKLWYGDVTVFDGDRVVAFFGQIAIQGVPRRVLKVILSIESGKKGQPQRPVQDKPQTTSKPSATPSPKPTQNK	Frandsen, R.J.N. et al. (2016). Black perithecial pigmentation in Fusarium species is due to the accumulation of 5-deoxybostrycoidin-based melanin. Sci Rep 6 srep26206 et al. 2016
outgroup	Penicillium expansum	Eurotiomycetes	PatK	A0A075TRC0.1	6MSAS	patulin	PR-PKS	AVVGMACRVAGGNHNPELLWQSLLSQKSAVGEIPEMRWEPYYRRDPRNAKELKKTTSRGYFLDRLEDFDCQFFGISPKEAEQMDPQQRVSLEVASEALEDAGIPAKSLSGSDTAVFWGVNSDDYSKLVLEDLPNVEAWMGIGTAYCGVPNRISYHLNLMGPSTAVDAACASSLVAVHHGVQAIRLGESQVAIVGGVNALCGPGLTRVLDKAGAISSDGSCKSFDDDAHGYARGEGAGALVLKSLHRALLDHDNVLAVIKGSAVAQDGKTNGIMAPNAKAQQLAARTALNVAGVDPSTVRYVEAHATSTPLGDPTEISAIAGVYGTNRPADDPCYIGSIKPNIGHLEAGAGVMGFIKAILTIQKGVLPPQANLTNLNSRIDWKTAGVKVVQEATPWPSSD…	HCRGAEVNWAAQMPGRWATGLPTTTWMHKPIWRKIETAPLHTGLTHDVEKHTLLGQRIPVPGTDTFVYTSRLDNETKPFPGSHPLHGTEIVPAAGLINTFLKGTGGQMLQNVVLRVPVAINAPRSVQVVVQQDQVKVVSRLISSDPSLSDDDASWVTHTTAYWDRKVLGSADRIDLAAVKARLTTKLADNFSIDYLDKVGVSAMGFPWAVTEHYRDTKQMLARVDVNPAVLGDDPLPWDSSSWAPVLDAATSVGSTVFQTAALRMPAQIERVEIFTSEDPPKISYLFVEEASDSVPTSHVSVLSETGEVLAKFTAMRFSEIEGTPGVSGSMESLVHQIAWPPATPAEEPLLITKVILVSPDATARAQY	MHSVSPSTYPSGGTSPAPADTPGTEYSEYEFSNDVAVVGMACRVAGGNHNPELLWQSLLSQKSAVGEIPEMRWEPYYRRDPRNAKELKKTTSRGYFLDRLEDFDCQFFGISPKEAEQMDPQQRVSLEVASEALEDAGIPAKSLSGSDTAVFWGVNSDDYSKLVLEDLPNVEAWMGIGTAYCGVPNRISYHLNLMGPSTAVDAACASSLVAVHHGVQAIRLGESQVAIVGGVNALCGPGLTRVLDKAGAISSDGSCKSFDDDAHGYARGEGAGALVLKSLHRALLDHDNVLAVIKGSAVAQDGKTNGIMAPNAKAQQLAARTALNVAGVDPSTVRYVEAHATSTPLGDPTEISAIAGVYGTNRPADDPCYIGSIKPNIGHLEAGAGVMGFIKAILTIQKG…	Tannous, J. et al. (2014). Sequencing, physical organization and kinetic expression of the patulin biosynthetic gene cluster from Penicillium expansum. Int J Food Microbiol 189 51-60.
					Abbreviation
					3MOA: 3-methylorsellinic acid
					5MOA: 3-methylorsellinic acid
					DMOA: 3,5-dimethylorsellinic acid
					6MSAS: 6-methylsalicylic acid
					T4HN: 1,3,6,8-tetrahydroxynaphthalene

## Sheet: lichen_PKS
Dataset S2. NR-PKS found in the six Cladonia spp. and Stereocaulon alpinum (worksheet 2)
No.	Species	PKS type	PKS families	BigSCAPE GCF	Gene ID	Domain_completeness	Domain architecture (fragmented parts in parenthesis)	NR-PKS_Groups	PKS	KS domain	PT domain	PKS annotations by other research groups (NCBI accession)
1	Cladonia macilenta	NR	PKS27	FAM_00222_1	Cma_00003	full	SAT-KS-AT-PT-ACP-TE	I	MAPQRLFLFGDQTVEKVPSIRNLVKLSQNSPALQRFLQEATDVVQREVAELDTDNRKLFFAFDDLLSLAEQHAKAPDQTEVVPTTLITIVRLGELMLHVEADPAILDCSLAEVYMLGFCTGLLPAVAAVLAKTITDLHKIGLEIIAISVRLGNGIAARSRLIEATPGTWAYSIVGATAQQTQPILDKFHADKGFPVHRHAFLGVISRTWTTIFGPPSVLTELWTYSPELGLAPKLKLAANGAVHAPHLPVLDVDSIIGDSVTLAMPYPPDARIISTTTCVPYVAKDVRALLHQMILDIGQNTLRLTETVGTLVKNILSAGNEVDVIVVGPTAHTRMLQGALQESSIRTNLITEPKIVPPAEILRGGTGKVAIVGMSGRFPGSESINEFWENLQRGTDFH…	VAIVGMSGRFPGSESINEFWENLQRGTDFHQKIPTSRFNLDEHYDPTGALKSSLTTQHGCFLENPGLFDCRLFNISPREALQMDPVQRLLLMTSYEAMEMAGYTPGGNPSADPKRVATYMAQTTDDWREINQAQGVDIYYVPGIVRAFTPGRINYHFKWEGPSYSVDTACSGSTTTVQLACRALLSRECDTALAGGGQVNATPASFAGCGRGGFLSPTGGCKTFSEEADGYCRGEGVGVVVLKRLEDAVNDNDKILAVISGSTRTYSAEAVSITQPHLESQVKILKKVLQQASMDPLDIGYIEMHGTGTKWGDSTEMQSVTEVFGVARSRDHPLAVGAVKANVGHSEAGAGITSIIKCVLLLQKGGPIPPQPGMPLTLNPKFPPLDKAHIKIADGIMEL…	ATSHRKFLGATCLHYVDKESYENDEIAVMFSAHTSEPKFFDTIQGHLVDNTAICPASVFCDMALTAARYTYMTGKLGQQEPDMSVCSMDITHPLVVPRKNHEQIVEVLATKPTGNNRSSILISFKSREGSAQHEHGSCIVKFGNDDGWKNAFSRTIPLVRKRMHDLVKSGIAGLSHRLQRPVVYKLFSSLVEYSDTYQGLEEVFLDSEYGDAAAQVKLRPIAGTGEFTLSPYWMDAIVHLAGFVLNGDIGLPKGLAFISAGFEEFRLFEKLSEDRTYTSYVFMQPGTKKDLLVGDVYVFEGDNLVALCAGLFFHKMQKKVLRIIFGLDDNSSPSQQIPDQNDTVTSRKLQTQSNSAGEVEKTLSQSHSNSIKLASA	.
2	Cladonia macilenta	R (HR)	PKS47	FAM_00222_1	Cma_00004	full	KS-AT-DH-ER-KR-ACP	.	MIKDRANDGHSVAVIGIACRFPGEAYNGERFWEMICKGRSAYSEPDRFNVNAFHSGTKTKLNTSKPRGGHFLRQDVAEFDANFFSISETEASAMDPQARIMLEIAYEAFENAGLSLEKIAGTDTSCYIGNFTTDYREMLLRDPDFAPLYTLSGSGQELISNRISWFYDLRGPSFTLGTACSSSLVALHQACQSIRTGESSVSIVGGSNLLLNPDMFMMLSNMQFLAQDGTCKSFDANGDGYGRGEGFAAVILKRVHHAVRDGDVIRAVIRGTGVNQDGKTKGITVPSAEAQANLIRSTYLHAGIDFAHTHYFEAHGTGTRAGDPLELQGISNXLGPCRAQGQAILVGSVKSNIGHLEATAGLAGLIKAIYILEQGLIPPSIRFSNPNPQIPFDEWNISV…	VAVIGIACRFPGEAYNGERFWEMICKGRSAYSEPDRFNVNAFHSGTKTKLNTSKPRGGHFLRQDVAEFDANFFSISETEASAMDPQARIMLEIAYEAFENAGLSLEKIAGTDTSCYIGNFTTDYREMLLRDPDFAPLYTLSGSGQELISNRISWFYDLRGPSFTLGTACSSSLVALHQACQSIRTGESSVSIVGGSNLLLNPDMFMMLSNMQFLAQDGTCKSFDANGDGYGRGEGFAAVILKRVHHAVRDGDVIRAVIRGTGVNQDGKTKGITVPSAEAQANLIRSTYLHAGIDFAHTHYFEAHGTGTRAGDPLELQGISNXLGPCRAQGQAILVGSVKSNIGHLEATAGLAGLIKAIYILEQGLIPPSIRFSNPNPQIPFDEWNISVPTKLIEFPVHG…	.	.
3	Cladonia macilenta	NR	PKS1	FAM_00222_2	Cma_00017	full	SAT-KS-AT-PT-ACP-ACP-cMT-TE	IX	MHIRGKVHNPENAELAQELCQLCDRNEILQLPNASDLQAXVRSNKTGDLLTSGSLTHEIVSVILASRCEWYSLLTELAKDLDLSGRRTHTFATFGIGDCIPLSPFHKHQLQITKFEVQALVAEAMYKVRSNRLEDDYAYPRDAVAIIGASCRLPGANSMEELWDLISSGSSKAREVPTDRFDIHGSFRASQDRKFTEKRKFYGNFVDNVENYDHAFFRTNPKEALNMDPQQRVLLELAFQAMDSSGYLGTHQRESGDHVGCFIGASFAEYLDNTNAHPPTAYTSTGMIRAFLCGRLSYYFGWSGPSEVLDTACSSSLVAINRAVKAVQTGECTMALTGGVNLMTGINNFMDLAKAGFLSPTGQCKPFDQAADGYCRSEGGGLVVLKLLKQALADGDQIL…	VAIIGASCRLPGANSMEELWDLISSGSSKAREVPTDRFDIHGSFRASQDRKFTEKRKFYGNFVDNVENYDHAFFRTNPKEALNMDPQQRVLLELAFQAMDSSGYLGTHQRESGDHVGCFIGASFAEYLDNTNAHPPTAYTSTGMIRAFLCGRLSYYFGWSGPSEVLDTACSSSLVAINRAVKAVQTGECTMALTGGVNLMTGINNFMDLAKAGFLSPTGQCKPFDQAADGYCRSEGGGLVVLKLLKQALADGDQILGVIPGCATNQGGLSSSITIPHSPAQKKLYQTILHQARMKPDQVTYVEAHGTGTQAGDPLEVASIREVFGGPHRTDLVNIGSLKGNIGHAETAAGVASLLKVLAMIRHASIPPLANHKSLNPKIPSLETDKMTISSKVNRWEAQ…	IVEKPQEEPKAPLKLVNVGKGVGKSDRSKEFDIFIGIQRFTKIVSGHAVRQRPLCPASMYMECAAMGLQLLQGDIGAGSLGFRDLSFQAALGVDLARVASLTLEKANDSQSWDFMIKSSSKADPKSRSSTHAKGKIVLTSEPDFRTYERLIACSIKELESKPNTEKLMCNRAYGLFSQVVHYAEFLQGISHITMGGTEARADIDLSADAKFGLEESTVMQYCDTVAIDTFIQVVGLLINSSDLVTSEDVYVATGVDNVSMSSACDFNRHRSWTVYTKYTTTGEGQAAGDIFVMTRDGTLAMIITGAQFTKLLISKLERFLDSANAKPSQVTPMANKILPQVAEPKSSETTSSATSVGSATPS	.
4	Cladonia macilenta	R (PKS-NRPS hybrid)	PKS40	FAM_00119_1	Cma_00696	full	KS-AT-DH-KR-ACP-C-A-PCP-R	.	MAYVIPPAEPIAIVGSSCRFPGNSTSPSELWKLLSSPKDLSKEVPESRFNIAGFYHPDGEHHGTTNAAKSYWLEEDHRVFDASFFNITPKEAEAIDPQQKILLEVVYEAMETAGFSLQEYSGKNVSVFVGTMTADYDGLTQKDEQTSSQYCATGTSRAIISNRISYFFNWHGASMTIDTACSSSLVAIHQAVLSLRAGESSVACVAGANLMLGPENFIAEASLHMLSPTGKSRMWDAKADGYARGEGVAAVFLKTLSKALADGDTIEGIIRETGVNSDGRTKGITMPSSEAQAALIEDTYHKSGLDPRSSFDRCQFFEAHGTGTQAGDPREAGAIYKAFFDKAKTEEHHVEDTEVLLVGSIKTVIGHTEGAAGIAGVLKVALAMKHQLIPPNQHFETLN…	EPIAIVGSSCRFPGNSTSPSELWKLLSSPKDLSKEVPESRFNIAGFYHPDGEHHGTTNAAKSYWLEEDHRVFDASFFNITPKEAEAIDPQQKILLEVVYEAMETAGFSLQEYSGKNVSVFVGTMTADYDGLTQKDEQTSSQYCATGTSRAIISNRISYFFNWHGASMTIDTACSSSLVAIHQAVLSLRAGESSVACVAGANLMLGPENFIAEASLHMLSPTGKSRMWDAKADGYARGEGVAAVFLKTLSKALADGDTIEGIIRETGVNSDGRTKGITMPSSEAQAALIEDTYHKSGLDPRSSFDRCQFFEAHGTGTQAGDPREAGAIYKAFFDKAKTEEHHVEDTEVLLVGSIKTVIGHTEGAAGIAGVLKVALAMKHQLIPPNQHFETLNPRIKPFYK…	.	.
5	Cladonia macilenta	NR	PKS2	FAM_00119_2	Cma_00712	full	SAT-KS-AT-PT-ACP-cMT-TE	IX	MANAFNSPSLLVFGAVSKAPKADYLTRLRLYLSANEDLILFKKAIIELPKLWEMYTSHNKNLKALDHGLSSLKALSEWVHVGTTHKLTEPKFSILILPLLTIIEFVQYVQYLQKSQLSHRSVLSHVEKGAGVQGYSAGLLVACAVAVSEDETELVKIACRILRLAVGIGAYGDLGGLQVSEGPLTAVSARLAEDDQMNKIAREFPALEIVAITDPKRLTYVGSASEIENLYAYARRNNIKIHPLHLGGRMHSSENIGLAHELIACCKLNEALRLPRACRFRVGVRSNHLGTTVTQGTLNEAIISAILEEPCHWYRVMNAAAEDLRLTQRTSHQIIQFGLSDFVPLSTYISAGLKIAKFDAFSFGNDLSTTQADVTEGYRAPADAIAVVGMACRFPGANT…	IAVVGMACRFPGANTTDEFWDLLASGRSMAQEVPKERIDIRGNFRATQDSRWVGRTKFFGNFISDVDAFDNAFFNTNTKEAVAMDPQQRLLLETAYQAVESSGYLSSHRRADRDKVGVYIGASFKDSVEHAASHAPNAYTSTGNIAAFLAGKVSHYFNWSGPAEVIDTACSASAVAIKNACEAIRRNECSMALAGGVNIMTTPTNFMDLARAGFLSPTGQCKPFDSAADGYCRAEGVGLIFLKGLTKAEEDGDLVLGVIPGIASNQGSQPSAITIPYSPAQIALNQQILSQAAIRPEEVSYVEAHGTGTQAGDPLEIESIRNVYGGKNRETLHIGSVKGNIGHTETAAGVAGVIKALLMIDKGSLPACANHHKLNPKIPALEPDHMAINTILMPWKPAF…	PAATIQEREDNTRSKLVTPRGDKGVFNVHIECPRFANIVAGHSILGLPLCPAALYLECVAAAAEEILPDRATMESLCFEYLRIVKPLGLDPCRSFFLTLNQDTESGTWLFKVYSNLVDTPTDEAALHVQGQFNFFSSQDLSKWWPRNHYQRNVDQNLKAFSARSDTEKLKQGLVYKLFSRVVKYNDLLQGISIISLSMSDSNLEALAEIAIPEDTNKEYSIAIDFCDASKLVTFLQVAGLLVNCSELHCNMDEYFITTGIDSIIISTDCDFKNRSSWTVYTTITPLDGRKATADVYILIDGTRLVATMVGVQFTKLPVERIRVIVETANDSKRDVPMSFEGNDSTVGLSGGAAE	.
6	Cladonia macilenta	NR	PKS21	FAM_00014	Cma_00871	full	SAT-KS-AT-PT-ACP-TE	IV	MAAPLSLYLFGDQDSQFRDDLGALLLVGGNPVLNTFFDRAALSLRQEIQALPWSQRDQFPSFCNFLDLLAIDTSKPLHPALQLALSSVHHFAVFLCRKHSEIESSKFDGSWYTSGFGTGLLAAAAVSCFSTFERFLPIALDTVLVSFRVGLLAADIRDQILIDKESLACWRVRVETGKSEAVLSQLEELCTQKRLRTWSRPYVCCLSDDSVLLSGPPTLLEDFVRTYNLDASESAVYAPFHASQLYSQNDVERIIHSFSPTLASVTSKLTLLSHRDGKALPPQTLHSLLAVAVSAVLREHVGSFDVLCGIKDVIQSQLAQPCTLISIGTPNGLRLAAMLDSTKLSLDGVIHVNNESIVSHASAPQQTRQPKIAITGFSGRFPEAENLHRFWDVLRGGID…	IAITGFSGRFPEAENLHRFWDVLRGGIDTHSETPKSRWDVETHVDSTLKRKNTSGTPYGCWLNNPGLFDRSFFSISPREAPQMDPAQRLALMCAYEAVEMSGIVPDATPSTMKSRVGVFIGSTSNDWCETNSAQDVDTYFIPGGNRAFIPGRINYCFKFSGPSFSIDTACSSSLAATHLACNALWRNDIDCAIVGGTNVLTNPDVTAGLDRGHFLSRTGNCKTFDDGADGYCRGESVGIVVLKRLHDAQADNDPIHGCILAAVTNHSAEAESITRPHVGAQQALFSDVLAKGGVHPNDISYVEMHGTGTQAGDGREMASVSQTFAPWPQGDPRSRRTDLHVGSVKANVGHGESAAGVTALIKVLLMMQNNEIPPHCGIKTRINRTFPSDLEERRIRIAK…	LNTTSCQKVVSLESLGDGFLVITESDLQSNDLRPVVGGHKVNGVAVCIGAVYADMAFSCAEAILKTFQGKEGITNTAILVNDMDMQEALIISDSPEPQIVRVEAKYSQKHKKVEIEIKSASNGGQTYKVHAKATVVFHDRRQEKQNLHLQMGSTGTLIETLKRNATSGLTERFTTAMAYRMVASLAHYDESHKGVKEAYLNSQTQEAHAVISTAARNRLPGNFTAHPCVFDSILQLATFVLNANENSRFDLEVYVVRGWDGLFIDGILSPEKEYETYVKMTAQDKDVSLGDIAIRQGGNTIGCIKGVRVQRVPRRLMDVMFKQKTDVATTLQSANDSLTVQAKASGMSKKTEGPSKLDQS	.
7	Cladonia macilenta	R (HR)	PKS38	FAM_00023	Cma_01700	partial	(KS)-AT-DH-cMT-ER-KR-ACP	.	MVIKTACSSAGIGLHEALEAIRQKKITAALITGSNLIMAPGMTISMSLLGSLSPEGSSKSFDASADGYARGEAVSALYIKRLDEAIKDGNPIRAVIRSSATNVDGKTNGISMPNGEAHEALIRQAYGAIGLDLSATAMVEAHGTGTKVGDPIEAGAIGRCFGETGIYLGASKPNLGHSEGAAAITSVMKAALSLENRTILPNIKFKDPHPKISWEAHKLVVPVEPSPWPENKAERISVNSYGIGGSNVHFVIDSAASFGITKARTASNTVSRPQRPRKKLLLFSANHEESLQRVAANIEGYINAHPNRIDDIAYTLAQRREHLKLRNFSVFKGPSEPFEASARTKYQGPSQAAFIFTXQGAQWVHMGRELMYDYPAFLDNIRSMDSVLRSLKHAPSWSI…	PVAICGMAMRLPGGIRNDNDLYKFLLNKGDARSTIGEDRYNVDGYYSPYGQDGTISTKQGYFLNDIDYSNLDLSMFSFSAAEAEQLDPNHRLVLEVVREAFESSGEVEWRKKNIGTYVGLFTEDWQEMAHKDNQEYNTHRILGGTDFALPNRIAYEYDLKGPRMVIKTACSSAGIGLHEALEAIRQKKITAALITGSNLIMAPGMTISMSLLGSLSPEGSSKSFDASADGYARGEAVSALYIKRLDEAIKDGNPIRAVIRSSATNVDGKTNGISMPNGEAHEALIRQAYGAIGLDLSATAMVEAHGTGTKVGDPIEAGAIGRCFGETGIYLGASKPNLGHSEGAAAITSVMKAALSLENRTILPNIKFKDPHPKISWEAHKLVVPVEPSPWPENKAERI…	.	.
8	Cladonia macilenta	R (PKS-NRPS hybrid)	similar to Swainsonine PKS (SwnK)	FAM_00153	Cma_02330	full	A-PCP-KS-AT-ACP	.	MVPAPTEVHRTLIDDFNATDNEEFLGKRLDEVFESIAARYGSSIAVIDREARLTYKQLNESANHLARRLVALGVHRGDVVGMALERTIQLPIAIMAILKSGAAFVPIDIHYPAKRIRDMIEIAEPRAILTGTLLPPVLRPWKHLCHNAQHLGNQTATNTANLSANIHPRDPAYIIYTSGSTGRPKGMXISHGAAANYXLSLRERQPGCGSHDRFLAVSTISFDMGIGETFLPLISGAQLVLAPADAGKNPRDVIALLNAHQITMMQATPAMWQMLLDCGWKRASVGLKAIVGGELLTRRLANRLLQHVISAWNVYGPSEITYGVVWKVSEQGEILVGQPIANGRVYLLDEEMKPVPLGEDGRLYFGGGSVSNGYRRNPELTKERFLSNPFHKGTLFRSD…	IAIVSMACRLPGGVETPEDFWSLLRDGTDAITEIPKDRWDADAIYDADPDAAGKSYCRHGGFLASVGSSDPAFFGISPVEARSMHPSHHLMLEICHEAFQRAGHTTQSLMNSETGVFIGISENASTDQGYGPEFDGYSLTGSASATISGRLSYLYGLRGASMTIDTACSSSLVATHLACNALRQGECDMAIAGGVNLILNPGIHIEFSRLRGLSPDGRCRAFSADTQGTGFSEGAAAIVLKRLRDAQRDGDIVHAVLRASAVGHAGRTSGLTAPSTSSQVRLIRRSLRAAGLEPSDIDVVEAHGTATKLGDPIEGAALAEVFRSSHAGGTPLWIGSSKSNIGHTGAAAGVVGVVKMVLAMREGLIPRTLHVSKPTPAVDWMGGTMALACEQQFWAASIR…	.	.
9	Cladonia macilenta	R (HR)	PKS48	FAM_00021	Cma_02753	full	KS-AT-DH-cMT-ER-KR-ACP	.	MAPGILLSEPAHNYSHTSPDFSSGCSTPDTRTDAFRQEIVEPIAVVGLSLKFPQDATSPESFWKMIMEKRCAMTEIPADRLETDSFYGTDKSRNDTISVRGGHFLEEAPALFDAPFFSITSAEAASMDVQQRALLETAYRALENAGMPLEKVNGSKTSVHTGSFADDYRLMTLKDQEGLPKHAATGASISILANRLSWFFNFSGPSVHLDSACSSSMMALDMACQGLRNGDSNMALVAGSNTIWALEPYLILANMNFLSPDSRCYSFDHRANGYARGEGFGVLILKRLADAIEDGDSIRAVIRSTGSNSDGRTPGITQPSRDAQERLIKETYEKAGLDLRATRFFEAHGTGTPVGDPIEAGAIGGAFGKYRSPDEPLYVGAVKSNVGHLEGASGVAGVI…	EPIAVVGLSLKFPQDATSPESFWKMIMEKRCAMTEIPADRLETDSFYGTDKSRNDTISVRGGHFLEEAPALFDAPFFSITSAEAASMDVQQRALLETAYRALENAGMPLEKVNGSKTSVHTGSFADDYRLMTLKDQEGLPKHAATGASISILANRLSWFFNFSGPSVHLDSACSSSMMALDMACQGLRNGDSNMALVAGSNTIWALEPYLILANMNFLSPDSRCYSFDHRANGYARGEGFGVLILKRLADAIEDGDSIRAVIRSTGSNSDGRTPGITQPSRDAQERLIKETYEKAGLDLRATRFFEAHGTGTPVGDPIEAGAIGGAFGKYRSPDEPLYVGAVKSNVGHLEGASGVAGVIKTILALEKGIIPPNSNFEQLNPKIDAPSLNLRFPTQAMPW…	.	.
10	Cladonia macilenta	R (HR)	similar to sorbicillin PKS (SorA)	FAM_00159	Cma_03710	full	KS-AT-DH-cMT-ER-KR-ACP	.	MGSTGNGIENDWTVEPIAIIGMSSKFAGDAINTEKLWRMLAEGRSGWTPFPPSRFRSEGVYHPNNERLNSTHVRGAHFLEENVGLFDAAFFSYSSETASLLDPQYRLQLESVYEAVENAGLPLAQIAGSNTSVFTGVFVHDYRDGLLRDPDNLPRLMATGTGVPMMSNRISHFFDLRGASMTIETACSSGMVATHQAIQSLRTGEADMSIVGCANLTLNPDMFKALGSAGFLSGDGKSNAFDSRASGYGRGEGVATLVVKRLKDARAAGDPIRAVIRESLLNQDGKTETITTPSLEAQEALIRGCYSKAGLDPRDTQYFEAHGTGTQAGDTVEARAIANVFGSGREPLLIGSIKTNVGHTEAASGLASIIKTVLAMEKGMIPPSINFEKPNPKLALEDW…	EPIAIIGMSSKFAGDAINTEKLWRMLAEGRSGWTPFPPSRFRSEGVYHPNNERLNSTHVRGAHFLEENVGLFDAAFFSYSSETASLLDPQYRLQLESVYEAVENAGLPLAQIAGSNTSVFTGVFVHDYRDGLLRDPDNLPRLMATGTGVPMMSNRISHFFDLRGASMTIETACSSGMVATHQAIQSLRTGEADMSIVGCANLTLNPDMFKALGSAGFLSGDGKSNAFDSRASGYGRGEGVATLVVKRLKDARAAGDPIRAVIRESLLNQDGKTETITTPSLEAQEALIRGCYSKAGLDPRDTQYFEAHGTGTQAGDTVEARAIANVFGSGREPLLIGSIKTNVGHTEAASGLASIIKTVLAMEKGMIPPSINFEKPNPKLALEDWNLRLVKDLQKWPAA…	.	.
11	Cladonia macilenta	NR	similar to sorbicillin PKS (SorB)	FAM_00159	Cma_03711	full	SAT-KS-AT-PT-ACP-cMT-R	VII	MAPPMTQSMPAARTLLLFGPGAMSFDEPYFCRIISFVKGDAASQWALHAIEDVETCWDSLSESIPKLQRTLGIDHAQKLAKWLRTGVITPQSTVADLPNAILGPLVIIAQLVEYLQHVKSSSQSGSGDGQNFHVPSRPQTETVGCCLGIFSALVVSSSSSWAQFYHNAAAVLRAVFVLGALSDAQDATDAAGPSTSLIAFWRGGQSVSDLKKALDKYPEAYISVLYDENRATVTTSTSISSALKNHLQTVGITANNSEFHGRFHAGQLYESDLRALFTFCKNLPTFQLPDASCLVLPTRVNSVNLMTDGENLLETASRAFLVEQFNWIKTFRSAVSSSLQDRKSRVIEFGPERCVPPTLLRRLNSQVTHFDFAHSISSLGGVSSSNLAPGVADNDIAVI…	IAVIGMSCNVAGAQDIEQYWKILMEGRSQHKELVPNDRFVMETIFRPYEKGDEEKKWYGNFIDDYDAFDYKFFKKSPREVLHMDPQQRLILQAAYQAVAQSGYYHNSGSDSRIGCYIGVVANDYENNISHTSPNAFSATGALRSYIAGKVSHYFGWTGPGMTLDTACSASTVGINLACQAILSGECSAALAGGTNFYSTPMFFQNLAAGSFLSSTGQCKPFDAKADGYCRGEAIGAVFLKRVTNAIADGDQIMGVISATAINQNLNTTPIFVPNPHSLTNLFRTVITKSGLNVNDISVVEAHGTGTPVGDPAEYDSIRQVFGGSARAGLKPLQVGSVKGLIGHSEGASGVVALVKILLMMQRGRIPPQASFKSMSPSIKALPSDNMEVTKTTIPWADDF…	SDETGGVDVEAPPTGLYTLLSYQNEGVDECRFRINTTVKQYVDVVSGHVLGKKAQTCPPMFEIDLAIQAITSIRAELAETKRLHPQIYNIVNQCPIFMDPSRTLFLEFERLSTDTDSWNFKFISTLEGAGETMHMSGQLYFQSPDDSRSCLEFSRFERLVTHERCLRALESSDDAEEVIQGRSIYKVFSDIXDYSDEFRGLQKLVGRPNESAARVLRKRSGDSWLDFALGEAFAQVGSIWANCMARNRCTTDDTVYIGSGIEQWMRSPDVLRKMSEGFYDXDRQKEWHVLAQHKHTNPGDSFITDIFIXDSASGSLEEIILGIQYTPVSMGQLLTKPIAPAPVAPMANGIVSSKSPVVPVTATAPRFTPAENNTSRLQ	.
12	Cladonia macilenta	NR	PKS22	FAM_00030	Cma_04306	full	SAT-KS-AT-PT-ACP-ACP-TE	II	MNVFLFGDQTADXNSNLIGKLRQKDNPVLTSFLEKANVALREEISQQPGLVRKTIPSFSTLLDLVQWFSESGVSSPAIESAICTTCQIACLISYVHSTPDRIDPSNSRIIGLCTGLLAAIVASSFRSFSDLPTLGTALVRIAFRVGLVVAGSREWLQQGPRGQDSWSVAVAESSEETMNATLRQFHIDKNISTLNEAYISAVNSHSLTISGPPSTLQTLADSVPSFASLRQVQLPIHGPYHADHLYSERALHQLLHSFHDVLGSYKPRVPLFSSFTGKLITASDTFRLVEVALEEILRRPLHWNHVIEGTCSEMEAIGVSECKVFPVGSIDSARSLIASXKKRKSDYVTSLDDSFWASTYTKASSQPSGKFADSNIAIVGMAGRFPNAANHELFWELLE…	IAIVGMAGRFPNAANHELFWELLEKGTDTHKLIPKDRFDEAHIDPTGQRKNTSHTPYGCFMDEPGLFDPRFFRMSPREATQTDPMHRLALLTAYEALEMSGFVPNRTASTRLHRVGTFYGQTSDDWREIQEGQDIDTYFIPGGVRAFAPGRINYYFKFSGPSFSVDTACSSSFAALQLAVTSLRAGDCDTAVTGGMNVLTNPDIFSGLSRGQFLSKTGNCQTFDNEADGYCRGEAVASVVLKRLEDAEADKDNILGVILASATNHSADAISITHPHAPTQQHLYKQLLNRAAIDAHDVCYVEMHGTGTQAGDGTEMESVTNVFADPSHKRRSDQPLHLGAVKANIGHGEAASGVSALIKVLLMMEKNAIPPNCGIKHGMNQGFPRDLEARNVHIPLRVT…	KLSTASVQKVIEETVHDSEASVTIESDISEPTLKAAVRGHLVNGTALCPSSLYADMAFTIADYLHQLLKPSCKVPALSCRSMEVDKPLIVASGSEQQLLRAHGSADIKTGQVKVHFYSVTPEGKKKTDHAKCLVSYTDSEAMLSSWQRYSYLIRPRIEALLDGVNTGTAEKIRRNMAYALFGSFVQYDASYRGMEEVALDFDEYEATAKVVFQTKEEDLNFLCNPYWIDSVGHLSGFVLNVREALGEKSQVFVSHGWESMCFARPLQRDKTYRSYVKMQPAGGKMMAGNVILFDEDEIVGVIEELRFQCIPRTLLNTFLPPPGDLTRKPAAAATPKSALKNADNAKPKA	.
13	Cladonia macilenta	R (HR)	.	FAM_00218	Cma_04575	full	KS-AT-DH-cMT-ER-KR-ACP	.	MATNGSHSAPQSRWGSEVPPSKCFEPIALVGMGCRWPQXTTQPSELWDFLRSGEAAYRPFPAERMNVDAFYHEKRGRPGSFYTRGGCFLTSDPYEFDHTFFGINPQEATTMDPAQRKLLETVYEAFEASGTPMEKVSGSKTGCFIGNFNRDFSIMQYRDAEFPEPYAVTGGGDAILSNRVNYVFNLKGPSLTIDTACSSSLYALHLACSAIQNDECDGAIVAGSNLILTPETQIFSSALGAVSPTSRCHTFDAAADGYARADGVGALYIKSLAKAVKDNDPIRAIIRGTAVNSNGKTGGITHPSWEGQAAAIRQAYERSGVDHAITAYIECHGTGTPVGDPLEMTAIGSVFAEGRSPSNSLLVGSIKSNIGHTEAASGIAGIMKAVLAIENGVIPPTVG…	IALVGMGCRWPQXTTQPSELWDFLRSGEAAYRPFPAERMNVDAFYHEKRGRPGSFYTRGGCFLTSDPYEFDHTFFGINPQEATTMDPAQRKLLETVYEAFEASGTPMEKVSGSKTGCFIGNFNRDFSIMQYRDAEFPEPYAVTGGGDAILSNRVNYVFNLKGPSLTIDTACSSSLYALHLACSAIQNDECDGAIVAGSNLILTPETQIFSSALGAVSPTSRCHTFDAAADGYARADGVGALYIKSLAKAVKDNDPIRAIIRGTAVNSNGKTGGITHPSWEGQAAAIRQAYERSGVDHAITAYIECHGTGTPVGDPLEMTAIGSVFAEGRSPSNSLLVGSIKSNIGHTEAASGIAGIMKAVLAIENGVIPPTVGFKNLNPQIDLKDGRLKIVTENTPWPD…	.	.
14	Cladonia macilenta	R (HR)	PKS45	FAM_00165	Cma_04766	partial	(KS)-AT-DH-ER-KR-ACP	.	MPSCEAQVSMMNAAYAQARLDPVDTGYVEAHGPGTKVGDPIEIEAISTALAKSRSPSNPLVVGSVKANIGHLESASGLASLIKAVLCLEKGLVPPSTNFMCENKELMLKERNLRVATELQPWPTGTVRRASVNSFGYGGTNAHVILDAHYCGYQALGPSCHSPIMNGTASSLAKHELISQEYQSRNERVFVFSHRTKAGVLQMAENVRNHLRAKIETSNNKGFLEALAHTINSRRTAMDWRLAVTARDLETLADSLDLQKVRPRRAVPNPXIGFVFTGQGAQWFAMGRELISKYRVFRNSLLYADNHFKKLGASWSLIVELLKPAETSRLNSAAIGQPLCTALQCALVDLLASWKINPVSVTGHSSGEIAAAYACCSVTFESALTTSYHRGYLASTMLE…	PIAIVGMACRLPGGSSNPEKLWNMVASGRSGWSSIPAERFTQSSFEHPSSDVGGTFKSQGGHFLEEDISLFDAPFFNISPLEAKAMDPQMRLQLEVAYEALENGGVTLEKVSGTNTSVYVGVFSDDYSNMMLTDPETLPAHHVVGTGKAIFANRISYYFNLKGPSLALDTGCSASLVALHQACQGLRAGESKQAIVGGTNLILSPKTMISLSNLGGGPLLFIMPSCEAQVSMMNAAYAQARLDPVDTGYVEAHGPGTKVGDPIEIEAISTALAKSRSPSNPLVVGSVKANIGHLESASGLASLIKAVLCLEKGLVPPSTNFMCENKELMLKERNLRVATELQPWPTGTVRRASVNSFGYGGTNAHVILD	.	.
15	Cladonia macilenta	NR	.	FAM_00166	Cma_04865	full	SAT-KS-AT-PT-ACP-ACP-TE	VI	MPLPSLLIFGPQTSLPSKVYLLQLREVLLSEPRLESFINAIRALPDLWTILIKKDPRLNRTNGLDSIRRLLLWIDGEIEVSADYEERPNTLTMPFTIIIHLIQYFYYFDNDIDYPSQSKVIHSVQHAGVQGFCTGMLTAVAVACSKNEQDVNAFGAVAMRLAFCAGAYADLDSVLHVETVSLAVRWRSDTGHDRVREILKGYNDAYISVIADETDVTVTVAKTHMAALSQELSEEGMSVIRTGLEGRYHFPKNEDSVNRIMGLCESQHGLCLPDSRDLLAPVRSNTTSQLVTQGSLNQQTLRCIIHELANWHATFFAAASHLGQSGDDLILSFGTTKSIPSSFAKQLSSNIIEAKIVEARSWALSPRKTFGDRFIPSSVKNLSPPASKNSLYNENAIAV…	IAVIGMACKFPGADSIEEFWQLLSSGSSRLDEMPDDRFSTEGLRRTPDGKFRFFGNFVRDIQAFDHRFFKKSSREAASMDPQQRLILQCAYEALESSGHFGKLASPIPDDTGCFIGVCTNDYNDNVASHKPNAYSSLGTLRAFIAGKISHYFGWSGPSLTFDTACSSSAVAIHDACRSLQGDECSQAVAGGINLFTTPYFYENLVAASFLSPTGQTKPFDAKADGYCRGEGAGLVVMKKLSTAIADGDTVMGVISASRINQNSNAVGITVPHSPSQAALYKRAVNIAGVDPKTVSYVEAHGTGTPVGDPREIASIREVFGGPARTNTLHVSSVKGNIGHLEAASGVASLIKTLLMIKHSTIPVQASFSSLNPAIPALEPDHLAIPTRTQPWDAKLKVAC…	SITPTDKEPIDENTLMTFIQYRDQAKRESEYSVNTRCKQWKAHVSGHAVLSEPLCPAPIYIELLTRAANQLRGSGDAGSHIPLIEDIEIKAPLGLAQDRRVTMIMIESEDSALSWGFEVTSQPLDEESSPISHATGNITLQPKSGALLKDFSRYERIIGYERFATFRADPKSEALQGSMVYKNFSRVVNYADYYKGVRGVFSRNEEAVGRVVPPPQNVEGLSGTITAPLALDSFIQVSGIHVNNLEECPPNQVYVCTKLDRIQISPAFKADDLEDLSWDIYTNFTKSGDRSISNDIYVFDASTRGLVLIVMGAFFTRVSISSLTKVLSQANNKTFGTTSPKSPAGESTRSPAKGKPALQVRP	.
16	Cladonia macilenta	NR	PKS13	FAM_00089	Cma_04909	full	SAT-KS-AT-PT-ACP-ACP-TE	II	MQIFLFGDQNVDCHFFLKHIFCLKENLVLSSFLRRVSIALREEINCQPHRPSHEAIPIFDSVQELVERHYTSDNSDPAVESAVICLAQLSHFICLFEEVQASQPNLSSSDLLSSHLIGACTGLIAASAVASADSLITLLPLAVEAVRVAYRTGCLVRDVAGRLVGPPDAFDSWSTVVGVTDKEVAEVVLEEWNQIHGTTLSNRLWISAYAPNSITISGPLSKRCRLLAESDVFSPAQQVDVSVHGPYHASHLYTIDDVDEIIGATSQAAFGRSKVYSPVYSNVTGQPFATSSANELLKQCLFEVLCEPLRLDRLIGELSSGFVASLNCTCKIHAIGPSDLTSSLVSAVKSSGVVQVVVADHHTWLSRECKIAPSSVKILSSDIAIVGMAGRFPDAADHE…	IAIVGMAGRFPDAADHEKFWTLLEKGLDVHRTVPTDRYDVTTHTDPTLQRKNTSHTPYGNFIEKPGLFDARFFHMSPREAAQTDPMQRLELTTAYEAMEMAGIVPGRTASTKHNRVGTFYGMTSDDWREINAAQEIDTYFISGGVRAFGSGRINYYFKFSGPSFVIDTACSSSFAAIQLACTSLQARDCDTAFTGGANVLTNPDIFSGLSRGHFLSKTGNCNTFDNEADGYCRGEGVATIILKRLEDAMADKDPILGVIRATATNHSAEAVSITHPHVGAQQSLFRKILRDANTNPGDVSYVEMHGTGTQAGDTVEMESVSNVFAPAGLRRSPVQTLYLGSVKSNIGHGEAASGVCALIKALLMMQNSAIPPHCGIKGIINQKFPNDLGARNICIATEK…	KLRTTSVHRIIQEEVQQETATVIAESDLAHPLLHQVVAGHSVNGTGLCPSSLYADMALTLADYTYKLLRPEVKQVAMNVRSMENPSPLLVKTSSELQHQPVRIMTTVDLGRREAATQVTSLSDCGKKNSIHAECVVAFEDASEWASTWERSAFLVRTRVDLLEKKSMDGKVHRLLKGMVYKLFASLVDYSDIYQGLEEVVLDTINLEANARIELQAGSKDGNFYLPPYFIDSIGHLAGFVMNGNDGLDAKNQVFISHGWETMRLPTTLQDGKTYYSWVKMQPLAGNTKTFAGDVYLFDEERKIIGVIGGLKFQCIPRQLLNTFIPPAKTPTTQAKAPQMSAVISQGLSDTANGNAK	.
17	Cladonia macilenta	R (PKS-NRPS hybrid)	PKS41	FAM_00168	Cma_05485	partial	(KS)-AT-DH-cMT-KR-ACP-C-A-PCP-R	.	MVLARIPVSSHGTGTQAGDPKEAAAIHQCFGQHVAGSENPMYVGSVKTVIGHLEGSAGLAGILKGSAMIQRGFLAPNLHFNRLNPGIEPYYHGLHVMTQLSAWPMLPEGVPRRVSVNSFGFGGTNAHAILEQYQTPAAPAPQVLLFTPFVFSAVSEVSLVAQLQAYSNHLKTHHDDIDASNLAWTLHSRRSQLSTKSTFSALTIEQLTSKIDSKLAEVSQNADATLGTRSSTKATPRLLGVFTGQGAQWAAMGAHLIRSSDFVRKRIQHLEQSLATLPLSDRPAWELQDEMLAGDDTSRIGEAALSQPLCTAIQIILVNLLRAAGITFAAVVGHSSGEIAAAYTAGFISDHDAIRIAYYRGLFARLAGNELTGQKGAMLAVGTSWEDAQDLVNLPGFEE…	EPIAIVGSACRFPGGATSPSMLWKLLESPHDVYMDIPEDRFNATTFYHPDGNHHGTTNVRQSYLLQEDVRVFDAAFFNISPNEADSMDPQQRLLLETVYEALEAGGHTLEALRGSDTGVYAGTMTADYNDTLTRDHNTMTKYFSTGTNRAIISNRVSYFFDWHGPSMTIDTACSSSLIAVHQGVKALXXXXXXXXXXSHGTGTQAGDPKEAAAIHQCFGQHVAGSENPMYVGSVKTVIGHLEGSAGLAGILKGSAMIQRGFLAPNLHFNRLNPGIEPYYHGLHVMTQLSAWPMLPEGVPRRVSVNSFGFGGTNAHAILEQ	.	.
18	Cladonia macilenta	R (HR)	PKS4	FAM_00213	Cma_05503	full	KS-AT-DH-cMT-ER-KR-ACP	.	MHDHSSGPEITGSRVDFNGHANGYANGSFTGSDTGLSNGHDASRNGALNGNAHQTHSYTSESRILNGNTAEASQSLNGHRIGSTNLNGNAKITSDHVVEPVAIVGMAMRLPGGIHNADDFWDLLINKRNGQCRVPKDRYNIDAWYGPGKAGHVGTQYGYFLEDLDLSHIDASFWSMTKQEAELMDPQQRLILEVVYEALENAGEKNWRGKNIGCYVGIFGEDWLDMDSKDVQNMHMYRLTGYGDYVTANRVSYEFDFKGPSMTIRTACSSSLTGLHEACQALYHGDCTSAIVGGTNVIMTPRMTIAMTEQGVISPTGSCKSFDASADGYARGEAVSALYIKKLSDAISDGDPIRAVIRSTCINNDGKTVGLTSPSTEAHETLIRRGHELAGIKDLSKTA…	PVAIVGMAMRLPGGIHNADDFWDLLINKRNGQCRVPKDRYNIDAWYGPGKAGHVGTQYGYFLEDLDLSHIDASFWSMTKQEAELMDPQQRLILEVVYEALENAGEKNWRGKNIGCYVGIFGEDWLDMDSKDVQNMHMYRLTGYGDYVTANRVSYEFDFKGPSMTIRTACSSSLTGLHEACQALYHGDCTSAIVGGTNVIMTPRMTIAMTEQGVISPTGSCKSFDASADGYARGEAVSALYIKKLSDAISDGDPIRAVIRSTCINNDGKTVGLTSPSTEAHETLIRRGHELAGIKDLSKTAMIECHGTGTKIGDPIETKAVANVFGHYGIYIGSVKPNLGHSEGASGMSSVIKMVLALEHRTIPPNINFKKGNPQIPWEEAKLKVPVTATPWPEDRAERV…	.	.
19	Cladonia macilenta	NR	PKS34	FAM_00227	Cma_06164	full	SAT-KS-AT-PT-ACP-ACP-R	IV	MADQMTLYLFGDQTYDTQTDWKDLLRHRHNPVLEDFLVKAYNRIRKDLFKLPNEIREGLPRFTCLDDLVLRKQGGKQCIPLDMAVTCMYQLGFFISQADPWHYRADNSLMLGVCTGTLAAAAVSCSRSVLELVPMAVDAVAVAFRTGMHVMEVAERVGSSDASDQSWSIIVPGLASAAMVHRLCKQSILPLTSKPYISAYAPNGITLSGPPGSLAQFTSSDNFKDSTYKSIQIFGPYHASHLHSQDDVEEIVGSLGLRSADACPNQVPVLPSSGATVEGGNYTTLLKAAVEQILLRPIRWSGVLEGLQIHLQGVGSKKFGIVPIGTKADQLIYTGLKQMSLSGLSLSTPAQSKPCSREDASYSSPSQPKLAIIGMSGRFPGAKDNEAFWDLLYQGLDVH…	LAIIGMSGRFPGAKDNEAFWDLLYQGLDVHKPVPASRWNVKTHVDLTETRKNTSATPFGCWLDNPELFDARFFNISPREAPQIDPAQRLALMTAYEAIEQAGIVPDATPSTRRDRVGVFYGVTGMDWMETNSPQNVDTYFIPGGNQAFIPGRINYCFKFSGPSFAVNTACSSSLAGIHLACNSLWRGEIDTAISGGTNVLTNPDMTAGLDKGHFLSRTGNCKTFDDSADGYCRGEGIGTVIIKRLDDAIADNDPILAVILGANTNHSAXSDSITRPHVGAQRAVFSKILNQGAVDPYTVGYVEMHGTGTQAGDAGEMSSTLDSFAPPLNQVKKGRSSDQALYLGSAKANIGHGESASGVSSLIKVLLMMQKNMIVPHCGIKTRINQKFPTDLQERNVNI…	TISTTSKLESTTIHRIVEEISESDKVRIIVESDILRKDLAPLMEGHEVDGVPLCTPAVYAEIAMSLGSYLLERYRPNQEENNVDVSDMTISKALISRASATQQLLQIHTDVDWSSNTAAIKFMSFDNQQKLQEHSRCLVRFKDRSLLQKCQRDAAHVKQKMQTLRDGIATGATDRYNRTMFYRSIRPLAKFHEDSRAVDELVMDSKTLEASSRLNFSGVKKDGKYHTHPAIIDALTQAPGFTMNCNDSNDLDVEVFMNHGWGSFQIFEPISFEKEYTTYTRMVEGADRVWHGNVMIFDGERVVAHFGEFQMQGVPRRVLKVILSIESGNKSQKQQRTQDKQPTPKAPTPSLGATQRSAPIS	.
20	Cladonia macilenta	NR	PKS31	FAM_00129	Cma_06590	partial	SAT-KS-AT-(PT-ACP)-ACP-TE	III	MEFCQVFLFGDLTVPFEEDLRQLLHIKGNGSLSSFLDQAGFALREEFGHLASRQQELLPRFTTLIDLLFKLNESAGAPALRSALLCLYQIGQFIRYYGEGSRAFPNADNSYLIGICTGSFAAAAISISLTLFELIPAGVEAVLVAFRTGLCSLELRDDIEKPISGTSSSWSAVVAAQEGQAIKLIETISPKKSIPRNSRPYLSAVTPKNVTISGPPSVLKELMTANSLDPHYLPIESPYHAPILFGSLEIEKIMSRLDDSSIQPYKPRIALLSAASGEIIVAKDYKALLRRVVSETLCDQVRWDSILRSLGEGNFPARGFKECMICPVTSNAAHLLQSALSRKTQMNVVINHVFNQSISKTLPARPTGKFEESKIAIIGFSGRFPESASNEEFWELLHA…	IAIIGFSGRFPESASNEEFWELLHAGRDVHRTIPEDRFDWKTHFDATGKRKNTSRVQYGCFIKEPGMFDARFFNMSPRESENTDPAQRLAITTTYEALEMAGLVLNRTPSTQQDRVGVFFGITSDDWREVNSGQDIDTYFIPGGNRAFVPGRISYFFRFSGPSISIDTACSSSFAAIQTACSYLWKGDVDTAVAGGTNVLTNPDNFAGLDRGHFLSTTGNCNTFDDGASGYCRSDAVGSVILKRLEDAQSDHDPIFGVIAGATTNHCGQTDSITRPHEGDQRSVFNRIMRHANVNPLDISYVEMHGTGTQAGDATEMNSVLSTFVPGRERMPRYPLYLGSAKANIGHAESASGVSSLIKVLIMMKENEIPPHCGIKTKINSTYPLDLKERNVIIASKPT…	.	.
21	Cladonia macilenta	NR	PKS17	FAM_00055	Cma_06832	full	SAT-KS-AT-PT-ACP	V	MELVYFSNEFPRDDLQDLFRRLHNHSKDKHHPILAQFINETTWAVKDEVRRLPTELKQLIPPFENVLSWAENTELREGLICGAVDGVLLVVVQLATYIGYAENHPEELSDFANTCLAGLGIGLLASTSVSLSSKLADLPLVGADAVRLAFRMGIHVQSVSENLEARELSESPDTWAYVVHNVDPAAAQKELDAMHCREEIPDTGRIFISAVSRTSVTVSGPPARLKALFNKSEFFRESKFIALPVYGGLCHASHIYGAQDTQSIVHGSSLNTLGTKSWPVIPVYSTSTGLPYPAKSAAELFECVVSELLTHAIYWDYVIRGLLDRVKCTDASEAVLYCFGNSIPLNDLNTALKNSMPHLDVSINDLMPWSSQVAPRDTTPRSTKQSKLAIVGMSCRLPG…	LAIVGMSCRLPGGATNTEKFWELLEKGLDVSRRIPADRFDVDTHYDPTGKQLNKSMTQYGCFIDEPGLFDAPFFNMSPREAQVVDPQMRLALVTAYEALEHAGYVGNRTAATQLQRIGTYYGQAADDYREVNQGQEVSTYYIPGGCRAFGPGRINYFFKFAGPSYSIDTACSSGLAAIEVACQALWNGEIDTAVTGGVNVLTNPDGFTGLCNGHFLTKGHNACKTWDATADGYCRADGIGSLVIKRLEDAKVDNDNILGVILGAGTNHSAEAVSITHPHAGHQAYLSRQVLRQAGVDPFDVSYVELHGTGTQAGDHEEMQGILEVYAPLTKRRSKDQPLHIGAVKANLGHSESAAGTTALIKVLLMLQKNAIPPHVGIKTEINPRFPRDFDKRNLHIAL…	EIQTSTVQQIVEGTFNGSAGTVAIQSDLMQPDFLAXAHGHSMNNCGVVTSSIHADIAYTLGDYIYRKLHPKAKDVKMNIANLVVTKGLIAQNNNKTPQLIQVTATTADIRSGVVDLTWQNVDNDGNVHEPFATANIVYGDASEWLSSWTSIAHLIHGRIEALERLAAEGKANRFSRNMAYTLFASNLVDYAEKYRGMQSVVMHELEGFADVQLTTKESGVWTVPPYFIDSVAHLAGFIMNCSDAMDTQNNYCVTPGWKSMRFAMPLVPGAKYRSYVKMIPTVEDPSIYLGDVYIMQDNVIMGMVGGIQFRRYPRILLSRFFSPPDKMAAMDSKPKAAASQAPVSAPAAPKAAALEPKPALT	.
22	Cladonia macilenta	R (HR)	.	FAM_00201	Cma_06919	partial	KS-AT-(DH-ER-KR-ACP)	.	MAPGIVADSHLVHHVVENSFFQPGARDHSNRLGIQSQEPIAIIGMGCRLPGGIESPPKLWDLLSERRSTQSTIPKSRFNIDGFYHPDLERHGSITAQGGYFLEEDLREFDNEFFGINNLEAAYMDPEQRKLLEVVFECFENAGTTLDDVSGASVGCYVGKFTYDYLTIQNKDPEYMHRYHATGMSTSILANRVSHVFNLQGPSLVLDTACSSALYCLHTACNALIADECESAIVAGANLIQSPEQHIATMKAGVLSPTSTCHTFDVAADGYGRGESVGALYIKKLSKAVHDGDTIRAIIRATAVNSNGNTPGITLPSAVMQEAVIRKSYQRAGLSPDDTDYVECHGTGTQVGDAIEVEALSRVFSRSTDQPLLIGSIKPSVGHSEAASAISSIIKVVLA…	PIAIIGMGCRLPGGIESPPKLWDLLSERRSTQSTIPKSRFNIDGFYHPDLERHGSITAQGGYFLEEDLREFDNEFFGINNLEAAYMDPEQRKLLEVVFECFENAGTTLDDVSGASVGCYVGKFTYDYLTIQNKDPEYMHRYHATGMSTSILANRVSHVFNLQGPSLVLDTACSSALYCLHTACNALIADECESAIVAGANLIQSPEQHIATMKAGVLSPTSTCHTFDVAADGYGRGESVGALYIKKLSKAVHDGDTIRAIIRATAVNSNGNTPGITLPSAVMQEAVIRKSYQRAGLSPDDTDYVECHGTGTQVGDAIEVEALSRVFSRSTDQPLLIGSIKPSVGHSEAASAISSIIKVVLALEKGEIPATYGVNKVNPKIKTDEWNIRIVTEKIKWPEK…	.	.
23	Cladonia macilenta	NR	PKS16	FAM_00061	Cma_07102	full	SAT-KS-AT-PT-ACP-ACP-TE	I	MTLPNNVILFGDQTVDPCPIIKQLYRQSRDSLTLEALFRQSYDAVRREIATLEYSDRVLFPAFNSIQGLAERQAESHNEAVSTVLHCIAQLGLLLIYADQDDSLFNASPSRTYLVGLCTGMLPAAALAASSSTSQLLRLAPDVVLMALRLGLEANRRSAQIEASTESWASVVPGMAPQEQQAALAQFNDEFMIPTSKQAYXSAESDSAATISGPPSTLVSLFSSSDSFRKARRIKLPITAAFHASHLRLPDVENIIGSLSHSDEYPLRNDVVIVSTRSGKPITAQSLGDALQHIILDILQEPMRWSSVVDEMINNLKDQHTILTSAGPVRAADSLRQRLASAGVEVLRNTEMQPQGGQPTKPRSSDIAIIGFAARLPESETLEEAWKLLEDGRDVHKKI…	IAIIGFAARLPESETLEEAWKLLEDGRDVHKKIPSDRFDVNTHCDPSGKIKNTTHTPYGCFLDRPGFFDARLFNMSPREASQTDPAQRLLLLTTYEALEMAGYTPDGTPSTAGDRIGTFFGQTLDDYREANASQNIEMYYVSGGIRAFGPGRLNFHFKWEGPSYCVDAACSSSTLSIQMAMSSLRAHECDTAVAGGTNVLTGVDMFSGLSRGSFLSPTGSCKTFDNDADGYCRGDGVGSVILKRLDDAIADGDNIQAVIKSAATNHSAHAVSITHPHAGAQQNLMRQVLRDADVEPSDIDYVEMHGTGTQAGDATEFASVTNVISGRTRDNPLHVGAVKANIGHAEAAAGTNSLVKVLMMMRKNAIPPHVGIKGRINESFPPLDKINVRINRTMTPFVA…	SFSTTCLQVVENENFTQDSASVTFSSQLSEPKLNAAVRGHLVSGIGLCPSSVYADVAFTAAWYIASRMTPSDPVPAMDLSTMEVFRPLVVNSNETSQLLKVSASRNSNEQVVNIKISSQDGKGRQEHAHCTVMYGDGQQWMDEWQRNAYLFESRIAKLTQPSSPGIHRMLKEMIYKQFQTVVTYSPEYHNIDEIFMDCDLNETAANIKLQSMAGSGEFIYSPYWIDTIAHLAGFILNANVKTPADTVFISHGWQSFRIAAPLSAEKAYRGYVRMQPSNGRGVMAGDVYIFDGEEIVVVCKGIKFQQMKRTTLQSLLGVSTAVSTAATSISKPIAAKATRPHPVTVRK	.
24	Cladonia macilenta	NR	PKS15	FAM_00111	Cma_07359	full	SAT-KS-AT-PT-ACP-ACP-TE	II	MAGMRFLLFGDQSSFDQAHIQKQVVESRENPFLSLFYRKASDALRHEIAQLSPLERAVIPTFTTIAELNDRTTSKDAHEGVQNALQCISQLAHYIEYTSALHGQTEDSTKSCVVGLSAGLLAAAAVACSPEITALIPLAVEVVLIAFRVGLLVRTAAKHIEVTRTEDSAASWSFVIPGMTQPEAQAALSTFNQSKNSPQCNRAYISAFTADSVTISGPPTTLEHLWDSSFENTSKRIDLPVYGPYHAPHLHRGVDMAEILCSSDPRRSRTLANYRLVLPLMSTSAGTCYEGSQDAPSVFAGVVNDILGRVFKVQDVVDGCMNLVTTSNCNQCELISIGPNNSENMFVKALNSGTNIDFSCHVKVPTLGRSRVMSEAPRTSRKPKLAIVGMAGRFPDAAD…	LAIVGMAGRFPDAADHEKFWDLLEAGLDVHRRIPKDRFDVDKHFDPNGKIRNTSHTPYGCFIEEPGLFDPRFFNMSPREATQTDPMHRLGLASAYEALEMAGYVPNRTPSTKLDRIGTFYGQTSDDWREINEAQDIDTYFITAGVRAFAPGRINYYFKFSGPSFSIDTACSSSAAALQLACTSLWAGDCDTAVTGGLNVMTNSDIFAGLSRGQFLSKTGNCQTFDNDADGYCRGDGIGSLVIKRLDDALFDNDRILGVILETATNHSSNAISITHPHAPTQEQLFKKVLDDAGLDPHEVNYVEMHGTGTQAGDGTEMKSVTNIFAPVSRTGTRKKPLHLGSVKANVGHGEAVSGVTAMIKCLLMLQKNAIPPHCGIKKTINQGFPQDLNARNVHIAFKP…	KLSTTTCHKVVSEVVDVDKATVVIESDISRPDLLAAISGHVVNGTALCPSSIYGDMAMTIGEYLYKLLRPGTQAVHMNVCDMEVFKPFIANDDGGKGQTLRLTATTPDITTERANLVFSSGSGKTETQHAKCHVDFGSGSAWLAEWQRSAYLISGRVEGLKKAAHTGGAHRMLRGMAYKLFGAFVEYDSKYRGMEEVILDSPALEATAHIAFQTTEADGNFVCSPYWIDSACHLAGFIVNANDAVDSSKQVYVSHGWESMRFAEPLVASKTYRSYVKMQPLAGNMVAGDVYIFDEDRIIGMCGALKFQCIPRTLLNTFLPPKGIAAQKAPASRPAPITTKAVKKAIAKPKA	.
25	Cladonia macilenta	NR	PKS9	FAM_00134	Cma_07383	full	SAT-KS-AT-PT-ACP-cMT-TE	VI	MSTLNHCADDVCKEAPVALFGPEVTRWTQESLLSLRSTLLQNTHLRFLIETLVSLPSLWPLLEEHYNPAGREKLQQLSDLATGKTTLDPKSFSNVHLAALTLVSHVVELVSMAEEADHGYQTMGQAPRLGGFHAVQGFCIGFLSAAALSCSSDWTEFERHASNALRLAVCIGAIVDAEDELHDPIGRATAISVRWKKDSDRTNLEATLHRFPDAYVSCITDEKTLTATLPRRDQSNFCSQLSKANISTNAIGINGCFHHSRHAHAAQILKELCAGNKELQLPGAEKLHLPLRSTADAQIITTGALNDVALDLILCRKAHWFQTVKLTLANLPGVDHVKLVLFGKEPFVPRSLSASKANLTNGISHHKEAEDASASHHANVDQPHHVEEIAVIGMACRFP…	IAVIGMACRFPEADSLEEYWQLISSGGTAFKELPVERFNPTDIGREPKVANFWGNFLRHPDEFDHRFFGISGREANTMDPQQRLALQVAYEALESSGCCSLPAEKQATDVGCYLGVGSVDYEGNVASENANAFSATGTLRAFISGRISHFLGWTGPSITFDTACSSSAVAIHSACKALLAKECSMALAGGVNVITSPDLYQNLSAASFLSPKGPSKAFDASANGYCRGEGAGMLVLKSLSRAVADGDSILGVIAGSAVNQSSNRSPITVPDSQSQKALYNQALSSGRITPKEVTYVEAHGTGTPVGDPIEYESIRLAFAGPGRSEELFLGSVKDNIGHAEGASGAAGIIKALLMMHYRTIPKQANFKTLNPGIEYTVTDKITVPKSNLPWVSKRRVALV…	YVAKPSRSIPTSVVKESTLVSLVKDDVSEVLFTVDTSNVVFDLAARGHAVTGSSICPASMYIELAAKCAVMISDGIAGKLPQIEDLNMSAPLGLSAGVDVSMRICKSTKEMWDFAVFSHPRTDFGETEHANGRIALIATDDPFLAIRMKLLKRLARSSRSDEIIRSPLATGISGPMVYKMFMDVVEYASYYRGVTSLSGLDNEAVGFVTASTNRPLSMDPGVCDPISLDNFLQVAGIHVNCLSKRKSDEVFMCTAIEEIVFSEFYMANRAEKRSWTVYTRYETTSKSNLMNDIFIYDSESETLVLIILGAKFRSVPFKSLTRSLTKLNDKTPNNNPINADAKDLAYRRSKAPLS	.
26	Cladonia macilenta	NR	PKS25	FAM_00191	Cma_07449	full	SAT-KS-AT-PT-ACP-ACP-TE	VIII	MTDTTEMRRIVTFAGLGSNCMFSEHVLALAMEDSSTLEARLLLEACHSIFKTAFATANLKEIFSANIDLEDFMTPESLIQPPARYRRNSIIQHVYLYLAQLLRYMRFSKDSHSKVLGLAGFCAGLLPSAVIATTRTTTELLSRGQDFFYVALYLGIRSEGYKQAMIRNEPCSPTLPWSVIVEGLSAQQAQELLQEHTRQVPESYIYVSAINSSNCVTLSGRGDHLDRFSRQGLPSRCKARATKVYCLYHDRRHLSMVREEVLGDLRHNESLFSSPLQLVNPLFSGIDGKPIKFGKLVTFGDFCETLLEMILLEPVNWVAMEDNILTSVRKSVEATESPHEIMNFGPGYGMSRANVTLSDHVKVLDATVNPNIASHTGPELPPSDAIAIVGMGLDLPGAP…	IAIVGMGLDLPGAPDASTLWRNLKEALNSCTEIPASRFHVEDFYQKDTGRTLNTKYGNFMENPFLFDNELFKISPREASSIDPQQRVMLQTAYRALEDAGYVPDSTPSFSRKTFGCFIGNATMDYTDNLRDEIDVYYSPGTLRAFQSGRISYAFKWSGPSITLDTACSSSITAMHQASRALLSGDCRAALVGGVNVITSPDMYLGLDRAHFLSPTGQCKSFDESADGYCRSEGCVAFVLKKVDDAMAEGDQILGIIRGVEINQSGNARSITHSHAPTQEDLFDRILEKTKIHPHQITVAETHGTGTQTGDVSELIGIRKAFCTGRDPSNHLHLTSIKANIGHSEAASGGAALAKLLLMMKHQEIPPQISLNTLNHKIQELGTDGAVISRDGALWPRPS	AVLTRERGSQTSYAFLSRIVRPLSETTSHAIFETPIAVFAEYILGHTVCGYALCPASVYHEIALSAAKHLKLHDLQVDQVWSLSDVTFVAPLIYSEGSSAIVGTSIEPTNQPRTTFSFKIFSRTPESDSQRQTIHCQGQVKIRSLTAQKNAKLLAIVKRKKSYFFHPDRSETQEIFLKKAIYEKIFTRVVTYSEMYQMVQSIRIDQNEALAVCQYPKTTGKDISRFNTILMDVLLHVAGFVANLNVENGEVCICKEVRTMTLLRDTLPSEEKFEIHCSNLELESESLIMADAYATDTQGVIAVFKGMSFQRMKFDRMTQAMHLAHRKSGDLVESSVNEGFEQPVSSPLTLRYPKTPEESQISVRDLVAKTCNL	.
27	Cladonia macilenta	R (HR)	PKS10	FAM_00286	Cma_07652	partial	(KS)-AT-DH-ER-KR-(ACP)	.	MSFKGGHFLEEDVGRFDAPFFSITPSEAKVMDPQQRMMLEVTYEAVENAGIAIKDIAGSRTSCFVGDFSSRDYENNINRDVESSAMYQLSGNTMSIMSNRLSYFFDLKSPSMTVDTACSSSLVALHLACQSIRTKESQMAIVGGINLMLSPDMSLSLDAPHLLSPDSRSYAFDNRANGYARGEGLAVVLLKPLDAALKDNDMIRAIILGSGCNHDGKTKGLHLPNTDAQEQLIRDTYSNSGLDLADTAYCEAHGTGTPVGDPLEARALGATIGRARQERSPLLLGSVKTNIGHLEGGAGLAGVIKAVLALEKGFIPPSVNFDEPTSRIPFKDWNLEVVTRPTPWPEGIRRVSVNSFGFGGTNAHVVLGDSANHLKSLRLSNGEVDGYVLVPHGEKDTSC…	PIAIIGMGCRMPGDATSPEKLWKLISVGRTAWSETPADRWTMSSYQHPHTERKGTVSVPMSFKGGHFLEEDVGRFDAPFFSITPSEAKVMDPQQRMMLEVTYEAVENAGIAIKDIAGSRTSCFVGDFSSRDYENNINRDVESSAMYQLSGNTMSIMSNRLSYFFDLKSPSMTVDTACSSSLVALHLACQSIRTKESQMAIVGGINLMLSPDMSLSLDAPHLLSPDSRSYAFDNRANGYARGEGLAVVLLKPLDAALKDNDMIRAIILGSGCNHDGKTKGLHLPNTDAQEQLIRDTYSNSGLDLADTAYCEAHGTGTPVGDPLEARALGATIGRARQERSPLLLGSVKTNIGHLEGGAGLAGVIKAVLALEKGFIPPSVNFDEPTSRIPFKDWNLEVVTR…	.	.
28	Cladonia macilenta	NR	PKS24	FAM_00343	Cma_07721	full	SAT-KS-AT-PT-ACP-TE	VIII	MTNKARVVLFGGQGSSHIFSAAASHCAVDDARQSTAGALFISRCHAAFLEDCLSIDIKLRNTINLNLADFHDPKDLLTPQQSLHANPIIQATTLCLYQLLHYLATLDRLDLNPTDLTSQVLETTGICSGLLSAAVVATSDDITKFICHGVAAFRLAFWTALRSVRHCSAIEGVPETPTQWSLIVMGLSCDELEMKMEMFQRQECRPAIKVSAISSPTVLSITGPNSDLRVLQDWLGPAISTRYAEIYAWYHGGKQLESVLEDVLDDLEKHKISFPTSHDLRAPLRSSSDGVLFDKDTSSSKGLARWVVQQMLINSVDWPKTSSGIAAALSRVIEGQEGSGPQIVSFGPSSESLFINLKAHSLSHKLQYQDLSIFKASQATSSHHSQDDIAIVGMGIHYP…	IAIVGMGIHYPKGHGEDELWDTLSRGLNAVTEVPNSRFEIARYRAAGDSAKSRSMVTQHGAFLDDIWTFDHSFFNITPREAKSMDPQQRILLHTVQSALDDAGYVPDATPTFQRATIGCYIGVATGDYTDNLRDDIDVFYSPGTLRAFHSGRISFVHKFSGPSIVTDTACSSSLVSIFQACRAIQNGDCTAAVAXGVNAICSPDMYLGLSRGHFLSPTGGCKPFDATADGYCRAEGCGVFVLKRLSDAITENDQIRGVIKGVEVNQSGNAHSITHPHSETQALLFQQLFGKSKVDPATVSVVEAHGTGTQAGDVREIASLQTVFRDSRPIGRPLLISSIKGNIGHCEAASGAAGLAKLLLMLRKGKVPKQAGLSKLNPKLSGLEDAGMLIPTENLEWRQ…	STVDQVVASDNTGFKLLPRLISGLSTEGMVHFETTTRELGSLICGHDVGGTPICPASVYHEICLEAAQLILDLPKDYILVVSNMKFASPLTHRSLSDTKTVQVQLHRSNKSYSAEVEVQVVENPGSRLTPCASTTIIGQHQNSIELRWLREAALVKRQALYFDTTRKHSTFQKKLLYENIFSRVVKYSEDYQTLTDLSVSSATLEGIGTFELPSNSYTANCIISPAFTDTLLHTAGFIANLSIKPTEICICSQVEAIEILYKDIDPAQTFTIYSHLFEATKASFLADAIVTNSAGRTVAVARGMEFKRLQLTSFQRLLHSSTESVPESMEPQKALAVNAEEIALAGEQTLVSSPNGYATPKTATNGHDIVK	.
29	Cladonia macilenta	NR	PKS33	FAM_00138	Cma_08224	full	SAT-KS-AT-PT-ACP-ACP-TE	IV	MSELCHIYLFGDDTFDYSKALSNLVHSNNDPLVISFFETTYAALHAEIRVLPHHQRQECGRFANFSELAAHALAGTLHPSLEQALACAYQLASFISEHSQNRTYPKASTSHVIGLCTGSLAAAAVCSSTTVSNLLPAAVHSVVVAFRTGLCAVEVGRAISPEGGFTGHWSVLCPRLRLEEAYGAIKAFSEVTHLPVTSQPFVSAHSDSGATISGPPSTLVVMRQSQFFTNTNTIPLSIKAPYHAPHLFSDDDVEMILSTTLPDCWAAQLAAIPTISSATGESIWAGDFRSLLRAAINDILLKPLRWDMLSQRLASIAGSLRGVPVILHQVAVSADGAVRAALKQGGHDARLILDQSRSTPHATAKMESGSSSTGRPDKSKIAVIGVSGRFPDAEDLQSF…	IAVIGVSGRFPDAEDLQSFWDLLYEGRDVHKVVPPLRWDAKTHVDPTGKSKNTSATPFGCWLDHPEVFDAKFFNISPREAPQIDPAQRLALLTAYEAIEQAGTVPGATPSTQKDRVGVFFGVTSNDWMETNSAQNIDAYFIPGGNRAFIPGRINYFFNFSGPSFSVDTACSSSLASMHTACNALWRGEIDTAIAGGTNVLTNPDFTAGLDKGHFLSRTGNCKTFDDDADGYCRGEGVATVILKRLEDALADGDPIQAVILGAYTNHSAEAESITRPHIGAQKDIFHKVLDSAGVDPCDVGYVEMHGTGTQVGDGAEFRSVVDTFAPENTRVKRSVEQPLYVGSAKANIGHGEAASGVVSLAKLLLMMKNNTIPPHCGIKSKINHTFPKDLEKRQVFIAN…	KLESTTIHKIVEEAIHDNQGKIIVESDISRADLNPMVQGHKVNGVPLCTPSVYADIALSLGAYLQNRYWPQMKSRGVVVSEMVIEKALIATPRGPQLLRTAVDLVGNTNSAKCCFLTVDASGKKKAQHAKCNIRFADPGEVQNLQRQVPTLKARIGSLRKDLATGKTYIFNKPMIYKMVATLADFDPKYRALDEIVLDSSTMQASSVANFAGIKEEGDFHTNPAYIDALSQSAGFVMNANDRSNLDVEVFVNHGWESFQLFAELSPKKSYQTHVAMSESSGKMWRGDIVVLDGEEVVALFKGIALQGVARRLLHYILSTESTAQSGSSDPKDAVKAAKPVSKATQQPGETQKPSK	.
30	Cladonia macilenta	NR	PKS18	FAM_00139	Cma_08374	full	SAT-KS-AT-PT-ACP	V	MPLAGAEVVRLAFRLGVLVDEVSQNLQSRQTLEAGPGDSWAYVVPDVTADEVQRELDAIHTTEKIHEASKIFLSALSQTSVTVSGPPARLKHIFLKSDFFRDRRSIALPVYAGLCHAKHVYSKDHVNSIIQTSSLDLLNAKLAPRMPVFSTSTGRPFNPKSAKELFQNIIEEILTQAIQWXHVIQGIVQRAKDVAASECQLLVFRTSLPIHDLVTALNSDLEQCKTTTKDLIPWITRSDPRSSKANGTASSKIAIVGMSCRMPGGATDTEKFWQLLESGLDVHRRIPADRFDVXSHYDPTGKRVNTSHTPYGCFIDEPGLFDAPFFNMSPREAEQTDPMQRLAIVTAYEALERAGYVANRTAATRLERIGTFYGQASDDYREVNTAQEVSTYFIPGGCR…	IAIVGMSCRMPGGATDTEKFWQLLESGLDVHRRIPADRFDVXSHYDPTGKRVNTSHTPYGCFIDEPGLFDAPFFNMSPREAEQTDPMQRLAIVTAYEALERAGYVANRTAATRLERIGTFYGQASDDYREVNTAQEVSTYFIPGGCRAFGPGRINYFFKFAGPSYSIDSACSSSLATIQSACTALWNGDLDTAVVGGMNVLTNSDAFAGLSHGHFLTKTSNACKTWDSEADGYCRADAVASLVMKRLEDAEADNDNILGVVLSAGTNHSANAVSITHPHAGHQAYLGRLVLNRAGVDPLDVGYVEMHGTGTQAGDAEEIQSVTEVFSPSTGGKRRSAKNPLYIGAVKANVGHSEAAAGVTAVLKVLLMLQKNAIVPHVGIKNSLNPLFPKFIDGRHVQI…	SFSTTTVQSILEESFGDAAGTVLMQSDLSQRVFRAAAWGHKMNNCGVVTSSIHADIAFTLGNYLYKKLRPNSTPRDLNITNLEVLKGLVANXNPXTPQLIQVRASTEDIDSNMATLMWYNVHNNLPAEEPFASAALLYETATVWMSSWISMTHLIQGRIQDLQRLADSELANRFSNSMAYKLFASNLVDYAPVYRGMQSVVLYGLEAFAEVTLATDGGHGGNYTVPPHFIDSVAHLAGFVMNVSDALDTELKYAVTPGWRSLRFAKPLVPGGKYTSYVKMIPTEDDPTVFFGDVYVLQDGQIMGMCGGIQFRRYPRILLSRFFSAPDDSSAPPLAHATKAARPKNIKPAAAVPASAAKPEAAP	.
31	Cladonia macilenta	R (PKS-NRPS hybrid)	PKS5	FAM_00280	Cma_08414	full	KS-AT-DH-ER-KR-C-A-PCP	.	MTAMYRRATELSDMNSSSSLHSRSSSRSDAHTSVTSAPSSHGEGGGRLDDPTAIIGLACRVPGAQNSTKLWENIVEQKDLQKKIPADRFNVDAFYHPNGANKSTTNARYGYFLDQDISLFDPEFFRISGKEAEAMDPQQRMLLEVVYEALEDAGITLDEISGTQSSVFCGSFTNDYKDMVNKDLGYYSKYTATGTGNAILSNRISFFYNLHGASVTIDTACSSSLISFHLGNKSVQEDDADYSIVVGSSLHFDPNMFITMTDFGFLSSDGRCRAFDASGKGYVRGEGICAVVLKRKSRAELDGNKIRCIIRGSDINHDGTKEGITVPNSAAQEALIRKTYKNAGLDTKDTQYFEAHGTGTQAGDPRETRAIGAVFAQDRDSPLHVGSVKTNIGHLEGAS…	DPTAIIGLACRVPGAQNSTKLWENIVEQKDLQKKIPADRFNVDAFYHPNGANKSTTNARYGYFLDQDISLFDPEFFRISGKEAEAMDPQQRMLLEVVYEALEDAGITLDEISGTQSSVFCGSFTNDYKDMVNKDLGYYSKYTATGTGNAILSNRISFFYNLHGASVTIDTACSSSLISFHLGNKSVQEDDADYSIVVGSSLHFDPNMFITMTDFGFLSSDGRCRAFDASGKGYVRGEGICAVVLKRKSRAELDGNKIRCIIRGSDINHDGTKEGITVPNSAAQEALIRKTYKNAGLDTKDTQYFEAHGTGTQAGDPRETRAIGAVFAQDRDSPLHVGSVKTNIGHLEGASGLAGIIKTTMALENRKIPPNMLFNNPNPNIDFENWKIAVPTKTLDWESP…	.	.
32	Cladonia macilenta	R (HR)	.	FAM_00208	Cma_09511	full	KS-AT-DH-ER-KR-ACP	.	MVMAKDTCQLGKKRSDTVFDSPDAQDPVAVIGLSCRLPGCNNSPTALWEFLKRGECARTEPPESRFNLKGHNDASKKPNTMRTPGGMFLENIDLRDIDAQFFRLSQVEAISMDPQQRQLLEVMYEGLENAGISLEELKGKSVGCFVSSYSSDYGDSQSRDPEDKPLASTVGVGRAMLSNRISHFLDIHGPSMTIDTACSGGLVAVDVACHYLKTGEIEAAIVSGCNLYLSPEHTMDQSMSGAVSITGRCHTFDAKADGYVKAEAVNSIIIKRLEDAVRNRDPIRAVIRGSATNSNGRTAGIVSPSSNLQSLAICRAYASAGISEFNSTSYLECHGTGTPVGDPIEVAGVSSVFRATRSPDKPLIIGSIKSNIGHSEPAAGLSGLLKTVLALENGVIPGN…	DPVAVIGLSCRLPGCNNSPTALWEFLKRGECARTEPPESRFNLKGHNDASKKPNTMRTPGGMFLENIDLRDIDAQFFRLSQVEAISMDPQQRQLLEVMYEGLENAGISLEELKGKSVGCFVSSYSSDYGDSQSRDPEDKPLASTVGVGRAMLSNRISHFLDIHGPSMTIDTACSGGLVAVDVACHYLKTGEIEAAIVSGCNLYLSPEHTMDQSMSGAVSITGRCHTFDAKADGYVKAEAVNSIIIKRLEDAVRNRDPIRAVIRGSATNSNGRTAGIVSPSSNLQSLAICRAYASAGISEFNSTSYLECHGTGTPVGDPIEVAGVSSVFRATRSPDKPLIIGSIKSNIGHSEPAAGLSGLLKTVLALENGVIPGNPTFEVANPEIDFLAQRVHASKEALP…	.	.
33	Cladonia macilenta	R (PR)	PKS42	FAM_00207	Cma_09542	full	KS-AT-DH-cMT-KR-ACP	.	MAESIAVIGIGCRFPGGADTPSKLWSIINHPCDLRRKPSASRFNIDPFYHPVGTHHGTTNTTKSYWLEDNDRSNVAQFDAGFFNIQPGEAKAMDPQQRLLMEVVYDSLCAAGQPMEKLRGSDTAVYVGSMCDDYNTMLNRDWETLPRYTATGLERGILANRLSYFFDWHGPSVSIDTACSSSLVALDYAVQTIRSGRSKVAVAAGTSLILSPVMYISESNLSMLSPNGRCAMWDVAADGYARGEGVAAVIVKMLSQAIADNDPIDCVIRETGVNQDGRTPGLTIPSSLAQAALIRQCYAKAGLDPINNPQDRPQFFQAHSTGTKAGDPQEAEAISSALFPAGSRATMSSEKLLVGSIKTVLGHSEGTAGLASVISTSLALKHGVVPPNLHFDNLSPKVA…	ESIAVIGIGCRFPGGADTPSKLWSIINHPCDLRRKPSASRFNIDPFYHPVGTHHGTTNTTKSYWLEDNDRSNVAQFDAGFFNIQPGEAKAMDPQQRLLMEVVYDSLCAAGQPMEKLRGSDTAVYVGSMCDDYNTMLNRDWETLPRYTATGLERGILANRLSYFFDWHGPSVSIDTACSSSLVALDYAVQTIRSGRSKVAVAAGTSLILSPVMYISESNLSMLSPNGRCAMWDVAADGYARGEGVAAVIVKMLSQAIADNDPIDCVIRETGVNQDGRTPGLTIPSSLAQAALIRQCYAKAGLDPINNPQDRPQFFQAHSTGTKAGDPQEAEAISSALFPAGSRATMSSEKLLVGSIKTVLGHSEGTAGLASVISTSLALKHGVVPPNLHFDNLSPKVAPF…	.	.
34	Cladonia macilenta	R (PR)	PKS6	FAM_00149_1	Cma_10060	full	KS-AT-DH-KR-ACP	.	MCPSTDNGIAIIGMSCRVAGANSPPELWDNLVSSKDVQSEITRFNVQGYYHPDGGPRKGLTNVRRAYMLDDDTIDKFDNAFFHVTPVEAEAMDPQQRMLLEIAYETVENAGITLDAFRGSDTAVFAGMEGCDYHTIAARDIDATPRYLATGTSTCMAANRLSYFFNLSGPSMSVDTACSSSMAALHQAVRMLQHGDSKMALVCSAKLILNPDMFPSSSELGFLSPSGKCQCFDEAADGYGRGEGVLALLLKPLDLALADQDPIRAVIRGTRLNQDGRTQGITMPSADAQLRNMTSLYQEINLDPARIQYLEAHGTGTAAGDPIEFSAINAVFGPSRETVEPLVVGSVKSCIGHLEASSALASIIKVTVCLERGLIPPQLHFEHPNPKIDFRYARIPTSV…	IAIIGMSCRVAGANSPPELWDNLVSSKDVQSEITRFNVQGYYHPDGGPRKGLTNVRRAYMLDDDTIDKFDNAFFHVTPVEAEAMDPQQRMLLEIAYETVENAGITLDAFRGSDTAVFAGMEGCDYHTIAARDIDATPRYLATGTSTCMAANRLSYFFNLSGPSMSVDTACSSSMAALHQAVRMLQHGDSKMALVCSAKLILNPDMFPSSSELGFLSPSGKCQCFDEAADGYGRGEGVLALLLKPLDLALADQDPIRAVIRGTRLNQDGRTQGITMPSADAQLRNMTSLYQEINLDPARIQYLEAHGTGTAAGDPIEFSAINAVFGPSRETVEPLVVGSVKSCIGHLEASSALASIIKVTVCLERGLIPPQLHFEHPNPKIDFRYARIPTSVLPWQHAAR…	.	.
35	Cladonia macilenta	NR	PKS30	FAM_00151	Cma_10195	full	SAT-KS-AT-PT-ACP-ACP-TE	III	MESSSQIFIFGDQTNASDKELRQLLHIKDNVVLRSFFERTTYALRVEIAQLPALKREKFPRFTNLLDLLARRRELENSPALELALLCISQLACFIGWYGEGSRQYPQCSNSYVIGLCTGSFAAAAISTSQTTSELLPAGIEAVLVAFRTGLRSWEARNDIEHRSVASPVWSVSVGMQEEQASTSLDEFXKAEGFSTSSKPYLSSVTSTNVTISGPSLVLEQLLQSEPFSATKQAKLAIHAPYHAAHLYEQSDIEAILAPCNQDILSSYESKIALLSSGTGRLLGNTKYGSLLRIVLNDVLTQQLHWENMLEQTVPEICQRSSPTRFEIYPILTSGARSLASKISHTSQLPVTINNSCTAESVNARPPGVTGELKQSKIAIIGYSGRFPDAESTDKFWQL…	IAIIGYSGRFPDAESTDKFWQLLRKGLDVHRKIPKDRFNVANHYDASGKKKNTSKVQYGCFIEEPGLFDTRFFNMSPRESANTDPGQRLAIITAYESLEMAGFMPDRTPSSQRDRVGIFYGMTSDDWREVNSGQNVDTYFIPGGNRAFTPGRINYHFKFSGPSFSIDTACSSSFAAIHTACNSLWRGDCDTALAGGTNVMTNPDNFAGLDRGHFLSSTGNCNTFDDGADGYCRADAVGTVILKRLEDAEADNDPIKAVILGAYTNHSAEADSMTRPHVGAQASIFNKILDTANVDPLDVSYIEMHGTGTQHGDAVEMKSVLDVFASGQRGPEHPLHLGSVKANVGHAESGSGVTSLIKVLMMMEENEIPPHCGIKTKINRNFPTDLEARNVNIALEPAP…	STASVQXVVEQNLGLENSTILIESDLNHPSLLPVCQGHLVNGVALCPSSLYADIALTLAHHLLQAFKTDTNGIGMDVSDMTVNKPLIASGKSPQLFRASASADWKARRVLINFYSVNTDGKKSLDHANCIVKLEDTAKWSKDWQRNAYLIKSRIESLQQGVDQGQXHKVKRGLAYKLFSALVDYGQCYQGMQEVTLNSAQLEATARVKFQTTEKEENHYFTPYWIDSLGHLAGFVMNANDGIDSKSQVFVNHGWDSMRCATQFSRNKTYQTYVRMQLIGGTMYAGDTYIFDGDDVVGLYQGVKFQGVPRQVLDNLLPRAMANKSTPKPLIPTEGSAKSSPKQKSSIRA	.
36	Cladonia macilenta	R (HR)	PKS35	FAM_00013	Cma_10355	full	KS-AT-DH-ER-KR-ACP	.	MSAATYTSIDHLGSSKDVDKLLSLWFGYNHNVKLEPYGAGSTSSENDSFTSLDETEFLEPEDPIVIVGMACRLPGNVASPKDFWEMLLQEKSGQCKIPKERFNIEGFYHPESDRAGLINTRGGYFLQXDVRXFDNDFFGINNIEAMYMDPQQRKLLEVVYECFESSGTSLEAIAGANVGVYVGNFTVDFQTMQARDADYLHRYSATGSGTAILSNRVSHVFDLRGPXFTLDTACSSSIYCLHNAVTALENAECNAAVVAGANLITSPEQHLGTMKGGVLSPTSTCHTFDASADGYGRAEGVGALYLKRLSAALKDNDHIYAVIRATAVNSNGKTPGISQPSVAGQAEVIRKAYRKAGLDTSETSYVECHGTGTALGDPIEVEALSEVFPRSRGRPLLVG…	PIVIVGMACRLPGNVASPKDFWEMLLQEKSGQCKIPKERFNIEGFYHPESDRAGLINTRGGYFLQXDVRXFDNDFFGINNIEAMYMDPQQRKLLEVVYECFESSGTSLEAIAGANVGVYVGNFTVDFQTMQARDADYLHRYSATGSGTAILSNRVSHVFDLRGPXFTLDTACSSSIYCLHNAVTALENAECNAAVVAGANLITSPEQHLGTMKGGVLSPTSTCHTFDASADGYGRAEGVGALYLKRLSAALKDNDHIYAVIRATAVNSNGKTPGISQPSVAGQAEVIRKAYRKAGLDTSETSYVECHGTGTALGDPIEVEALSEVFPRSRGRPLLVGAVKTNMGHSEAASGISAIIKTCLAFEHARIPSTIGITRLNPKIPFKEHNIEVVREITSWPSP…	.	.
37	Cladonia macilenta	R (HR)	.	FAM_00155	Cma_10664	full	KS-AT-DH-cMT-ER-KR-ACP	.	MAPSRIPDVDVDSPTYSGASDVELAELQSDKIEPIAVIGLDLKLPQDAATPQGFFEMLKEGRSALTEVPKDRYNLEGFYHPDSDRAGTMNVRAAHFLSEDIATFDAPFFSITPPEAACMDPQQRGLLETVYRAFENAGIPMEQVFGSKTSVYVGCFTREYEQLLARDPEMNLRYIATGTGTAMLSNRLSWFYDLKGPSITLDTACSSSLNACHLACTSLRNKEANMALVGGCNLFYNPETIIPLTNLGFLSPDSKCYSFDHRANGYSRGEGFGILVLKRLSDALRDNDTIRTVIRATSSNQDGKSPGITQPTKQAQMQLIKDTYAAGGLDFTQTRYFEAHGTGTPVGDPIEAGAIASIFNAHRSKEEPLFIGAVKSNVGHLEGAAGIAGLMKTVMVLES…	EPIAVIGLDLKLPQDAATPQGFFEMLKEGRSALTEVPKDRYNLEGFYHPDSDRAGTMNVRAAHFLSEDIATFDAPFFSITPPEAACMDPQQRGLLETVYRAFENAGIPMEQVFGSKTSVYVGCFTREYEQLLARDPEMNLRYIATGTGTAMLSNRLSWFYDLKGPSITLDTACSSSLNACHLACTSLRNKEANMALVGGCNLFYNPETIIPLTNLGFLSPDSKCYSFDHRANGYSRGEGFGILVLKRLSDALRDNDTIRTVIRATSSNQDGKSPGITQPTKQAQMQLIKDTYAAGGLDFTQTRYFEAHGTGTPVGDPIEAGAIASIFNAHRSKEEPLFIGAVKSNVGHLEGAAGIAGLMKTVMVLESGIIPPNIWFEKPNPSIPLDEWNIRFPLEVTPW…	.	.
38	Cladonia macilenta	R (HR)	PKS3	. (manually annotated and connected to FAM_00252)	Cma_06514	partial	KS-(AT-DH-ER-KR-ACP)	.	MDPQQRHLLEVSYEALENAGLSLPCISGTNTGVFIGGGNAEYRSHVGHDIDNLPMFEATGNAESLLANRLSYVYNLQGPSLTIDTACSSSLVAMNTAFLSLQAGESSVALVGGSVLRLRPESAISLSNMKLLSPDGRSYAFDDRATSGFGRGEGSACLVLKPLDAAMRDGDPIRAVIRNTGVNQDGKTAGITMPNGHAQASLIRSVYRSAEMEPLMTDYVEAHGTGTATGDPIEAAALGEVFGRSPDXPAVVIGSIKSNIGHLEALSGVASVIKAALMLERRFYLPNCDLQTLNSKIPFQQLNLNVG	MDPQQRHLLEVSYEALENAGLSLPCISGTNTGVFIGGGNAEYRSHVGHDIDNLPMFEATGNAESLLANRLSYVYNLQGPSLTIDTACSSSLVAMNTAFLSLQAGESSVALVGGSVLRLRPESAISLSNMKLLSPDGRSYAFDDRATSGFGRGEGSACLVLKPLDAAMRDGDPIRAVIRNTGVNQDGKTAGITMPNGHAQASLIRSVYRSAEMEPLMTDYVEAHGTGTATGDPIEAAALGEVFGRSPDXPAVVIGSIKSNIGHLEALSGVASVIKAALMLERRFYLPNCDLQTLNSKIPFQQLNLNV	.	.
39	Cladonia metacorallifera	NR	similar to PKeA	FAM_00170	Cmt_00123	full	SAT-KS-AT-PT-ACP-cMT-R	VII	MDERLGCLNARPLVLLFGPLALSFDKAAFNQIREAILLNGDYRWILETIAEFPHYWKDISTALPSLQARPGLKLLEDLRQAFLTGQPLETPYPLPNTLLMPLVVISHLMQYVEFLKCSEPDRDEHIDPFAVSKRDKETLGLCTGILSAIAVSSTNSKEAFLTYGAAAVRLSILIGMVVDSREATSEAERFQSLSAAWITVKSDEGLLHVLNDFPEAYISVHYDEHRATVTTPASTVSALQQRLRASGIITTEIGLYGRFHADCYRTELGSLLEFCDRHPEFQFPHASALVMPTRSNNGGALITNGTLHHHALQSILIEPPLWYNTFTTMCSSILSNNDALLFSFGHERCVPPSLVGGLGNQIIHLADFDLTSTRCKISQRDWRSNPDENIAVIGMSCKV…	IAVIGMSCKVAGANNLEEFWDILCSGKSQHREVPSERFGFETAFRDIDVNRKWFGNFIDGYDMFDHKFFKKSPRESATMDPQQRHILQIAYQAVEQSGYFHAASPDKRIGCYLGVCACDYENNIACHAPTAFSATGNLKGFIAGKVSHFFGWTGPGLTIDTACSSSAVAVHQACRAILSGECNAALAGDTHVMTNPLWFQNLAGASFLSTTGQCKPFDAKADGYCRGEGVAAVFLKKLSAAVADGDQILGVIAATAVQQNQNCTPIFVPNVPSLSDLFRKVIHESHLKPAQISVVEAHGTGTAVGDPAEYDSVRQVLGGSARTTPLMLSSVKGLVGHIECTSGIVSIIKILLMIQKGIIPPQASFTTMNPAIKVNPSDNMNIPISIQTWGTNFRAALIN…	IVQTAEPEVDKLPDRLFTFVGYQDNKERLAKFRVNTMIPKYEKLIAGHIIAQTAPICPATVQLDLVIESLLSIRADLAAARLEPQVHSVENQSPICVNPERSVWIEVDDNSAEGASLWKFQVFSTDTHQNTARTIHTTGHIVFRSIDDMVFRLEFARFERLVSHQRCIELLRSSEAEDIIQGRNIYKTFAEIVDYSKEYRGLQKLVGQANESAGHIVKKYNAESWLDAHLADTFCQTGGIWVNCMTERAPTDMFIANGIEQWIRTPKLRQGDPRPHSFDVYATHHRPSDKAFLSDVFVFNTTTGALVEVILGISYIKVSKTSMSKLLTRLTAGDVKTIISDNAVPSEPANCAMLPATSTKILPYHPSTQAKIPENP	.
40	Cladonia metacorallifera	NR	PKS21	FAM_00014	Cmt_00548	full	SAT-KS-AT-PT-ACP-TE	IV	MAAPLSLYLFGDQDSQFRDDLGALLLVGGNPVLNTFFDRAALSLRQEIQALPWPQRDQFPSFCNFLDLLAIDTSKPLHPALQLALSSVHHFAVFLCRKHSEIESSKFDGYWYTSGFGTGLLAAAAVSCFSTFERFLPIALDTVLVSFRVGLLAADIRDQIVINKESLAPWRVRIETDKPEVVLSQLEELCTQKHLRTWSRPYVCYISDDSVLLSGPPTLLEDFVRTYNLDTSVSAVYAPFHASQIYSQNDVERIIHSFSPTLASVTSKLTLLSHRDGKALPPQTLHSLLAVAVSAVLREHVGSSDVLCGIKDVIQSQLAQPCTLISIGTPNGPRLAAMLDNTKLSLDEVIHVNNESIVSHASAPQQTRQPKIAITGFSGRFPEAENLRRFWDVLHEGLD…	IAITGFSGRFPEAENLRRFWDVLHEGLDTHSEAPKSRWDVETHVDSTLKRKNTSGTPYGCWLNNPGLFDRSFFSISPREAPQMDPAQRLALMCAYEAVEMSGIVPDATPSTMKSRVGVFIGSTSNDWCETNSAQDVDTYFIPGGNRAFIPGRINYCFKFSGPSFSIDTACSSSLAATHLACNALWRNDIDCAIVGGTNVLTNPDVTAGLDRGHFLSRTGNCKTFDDGADGYCRGEGVGIVVLKRLHDAQADNDPIHGCILAAVTNHSAEAESITRPHVGAQQALFSDVLAKGGVHPNDISYIEMHGTGTQAGDGREMASVSQTFAPWPQDDPRSRRNDLHVGSVKANVGHGESVAGVTALIKVLLMMQNNEIPPHCGIKTRINRTFPSDLDERRIRIAK…	LNTTSCQKVVSVESLGDGFLVITESDLQFNDLRPVVGGHKVNGVAVCIGAVYADMAFSCAEAILKTFQGQEDITNTAVLIKDMDMQEALIISDSPEPQIVRIEAKYLQKQKKVEIEIKSASNRGQTYKVHAKATVVFDDRRQEKQNLHLQMGSIGTLIETLKSNATSGLTERFTTAMAYRMVASLAHYDESHKGVKEAYLNSQTQEAHAVISTAARNRLPGKFTAHPCVFDSILQLATFVLNANENSRFDLEVYVVRGWDSLFIDGVLSPEEEYETYVKMTAQDKDVSLGDIAIRQGSNLIGCIKGVRVQRVPRRLMDVMFKQKTDVAATLQSANDSLAVQAKVSGMRKKTDGPSKLDKS	.
41	Cladonia metacorallifera	NR	PKS2	FAM_00119_2	Cmt_00702	full	SAT-KS-AT-PT-ACP-cMT-TE	IX	MANAFNSPSLLVFGAVSKAPKADYLTRLRLYLSANEDLILFKEAIIELPNLWEMYTSHNKNLKALDHGLSSLKALSEWVNVGTTHKLIEPKFSILTLPLLTIIEFVQYVQYLQKSQLSHCSVLSHVNKGAGVQGYSAGLLVACAVAVSEDETELVKIACKTLRLAVGIGAYGDLGGLQVSEGPLTAVSARLTEDDQMNKIARQFPALGIVAITDSKRLTYVGSASDIEDLYAYARGNNIKIHPLHLGGRMHSSENVDLAYELIACCKVNEALQLPRASRFKVGVRSNHFGTIITQGTLNEAIIGAILEAPCYWYRVMTAAAEDLQQTQHTYHQIIQFGLSDFVPLSTYISAGLKIAKLDAFSFGDDLSTTQAAVTEGYRAPADAIAVVGMACRFPGANT…	IAVVGMACRFPGANTTDEFWDLLASGRSMAQEVPKERIDIRGNFRATQDSKWVGRTKFFGNFVSDVDAFDNAFFSTNTKEAVAMDPQQRLLLETAYQAVESSGYLSSHRRADRDKVGVYIGASFKDSVEHAASHAPNAYTSTGNIAAFLAGKISHYFNWSGPAEVIDTACSASAVAIKNACEAIRRNECSMALAGGVNIMTTPTNFMDLARAGFLSSTGQCKPFDSAADGYCRAEGVGLIFLKGLTKAEEDGDLVLGVIPGIASNQGSQPSAITIPYSPAQIALNQQILSQAAIRPEEVSYVEAHGTGTQAGDPLEIESIRNVYGSKNRETLHIGSVKGNIGHTETAAGVAGVIKALLMIDKGSLPACANHHKLNPKIPALEPDHMAINTISMPWKPAF…	PAATVQEGEDNTQLKLVTPRGEKGVFNVHTQSPRFANLVTGHSALGFPLCPAALYLECVAAAADEIVPDKTTMKSLCFESLSIIKPLGLDACRSVFLTLEQDRVSGSWPFKVYSNFVDTPTDEAALHVQGQFSFYSSQELSKWWPRDHYQRYVDQSLKAFSARSDTETLKQGLVYKLFSRVVKYNDLLRGISSISLLMSDSNLEALAEIAIPEDTNKEDSVAMHFCGASALVIFLQVAGLLINSSEVHCSMEEYFITTGIDSIIIATDCDFENRSLWTVYTSITPLDGRKATADVYILVDGTRLVATMIGVQFTKLPVEHIRVILETANDSKRDVPMSFEGNDRTVGVSGKAAE	.
42	Cladonia metacorallifera	R (HR)	PKS45	FAM_00165	Cmt_00727	partial	KS-(DH-ER-KR-ACP)	.	MAPSLTNGSLATTGGGAPLTRPNVHLAEENGCSTNGHPYADRDLMTSYRQSRVDDGVMPIAIVGMACRLPGGSSNPEKLWNMVASGRSGWSSIPAERFTQSSFEHPSSDVGGTFKSQGGHFLEEDISLFDAPFFNISPLEAKAMDPQMRLQLEIAYEALENGGVTLEKVSGTNTSVYVGVFSDDYSNMMLTDPETLPAHHVVGTGKAIFANRISYYFNLKGPSLALDTGCSASLVALHQACQSLRAGESKQAIVGGTNLILSPKTMISLSNLGFLSEEGRCFSFDSRGSGYGRGEGIASVFIKPLKDALADGDPIRAVIRNTFVNQDGKTPGLTMPSCEAQVSMMNAAYAQARLDPIDTGYVEAHGPGTKVGDPIEIEAISTALAKSRSPSNPLVVGSV…	PIAIVGMACRLPGGSSNPEKLWNMVASGRSGWSSIPAERFTQSSFEHPSSDVGGTFKSQGGHFLEEDISLFDAPFFNISPLEAKAMDPQMRLQLEIAYEALENGGVTLEKVSGTNTSVYVGVFSDDYSNMMLTDPETLPAHHVVGTGKAIFANRISYYFNLKGPSLALDTGCSASLVALHQACQSLRAGESKQAIVGGTNLILSPKTMISLSNLGFLSEEGRCFSFDSRGSGYGRGEGIASVFIKPLKDALADGDPIRAVIRNTFVNQDGKTPGLTMPSCEAQVSMMNAAYAQARLDPIDTGYVEAHGPGTKVGDPIEIEAISTALAKSRSPSNPLVVGSVKANIGHLESASGLASLIKAVLCLEKGLVPPSTNFMCENKELMLKERNLRVATELQPWP…	.	.
43	Cladonia metacorallifera	NR	PKS13	FAM_00089	Cmt_00872	full	SAT-KS-AT-PT-ACP-ACP-TE	II	MQIFLFGDQKADCQFFLKHIFCLKENLVLSSFLRRVSIALREEINCQPHRPYHEAIPIFDSVQELVERHYTSDKSDPAVESAVICLAQLSHFICLFEEVQASHPNLSSSDLLSSHLIGACTGLIAASAVASADSLITLLPLAVEAVRVAYRTGCLVRDVAGRLVGPPDAFDSWSTVVGVTDKEVAEVVLEEWNQIHGTTLSNRLWISAYAPNSITISGPLSKRCRLLAESDVFSPAQQVDVSVHGPYHASHLYTIDDVDEIIGATSQAAFGRSKVYSPVYSNVTGQPFATSSANELLKQCLFEVLCEPLRLDRLIGEFSSGFVASLNCTCKIHAIGPSDLTSSLVSAVKSSGVVQVVVADHHLWLSRECKIAPSSVKILSSDIAIVGMAGRFPDAADHE…	IAIVGMAGRFPDAADHEKFWTLLEKGLDVHRTVPTDRYDVTTHTDPTLQRKNTSHTPYGNFIEKPGLFDARFFHMSPREAAQTDPMQRLELTTAYEAMEMAGIVPGRTASTKHNRVGTFYGMTSDDWREINAAQEIDTYFISGGVRAFGSGRINYYFKFSGPSFVIDTACSSSFAAIQLACTSLQARDCDTAFTGGANILTNPDIFSGLSRGHFLSKTGNCNTFDNEADGYCRGEGVATVILKRLEDAMADKDPILGVIRATATNHSAEAVSITHPHVGAQQSLFRKILRDANTNPGDVSYVEMHGTGTQAGDAVEMESVSNVFAPAGLRRSPAQTLYLGSVKSNIGHGEAASGVCALIKALLMMQNSAIPPHCGIKGIINQKFPNDLGARNICIATEK…	KLRTTSVHRIIQEDVQQEKATVIAESDLAHPLLHQVVAGHSVNGTGLCPSSLYADMALTLADYTYKLLRPEVKQVAMNVRSMENPSPLLVKTSSEPQHQPVRITTTVDLGRREAATQVTSLSDCGKKNPIHAECVVAFEDASEWASTWERSAFLVRTRVDLLEKKSMDGKVHRLLKGMVYKLFASLVDYSDIYQGLEEVVLDTVNLEANARIELQAGSKDGTFYLPPYFIDSIGHLAGFVMNGNDGLDAKNQVFISHGWETMRLPTTLQDGKTYYSWVKMQPLAGATKTFAGDVYLFDEERKIIGVIGGLKFQCIPRQLLNTFIPPANTPTTQAKAPQMSAVISQGLSDTANGNTK	.
44	Cladonia metacorallifera	NR	PKS8	FAM_00198	Cmt_01204	full	SAT-KS-AT-PT-ACP-cMT-TE	VI	MALPSLIAFGALAPWPASDRLDQLRNALQHYNSLKPIIKAIQQLPLLWKALSTQDQSLHSIAGEAAADQLAQWINGADAAQIVDDKGNVTRMPLTTIAQIAQYVSYLRQYDEPLCHESITKSAAAGGGIQGFCIGLLSALAVASGKTEDDVGNFAAMSVRLAFCVGAYVDLDRHRNGGDSKASTLAVRWKTPTTLEDIQRLLSRYPDTYIAVVRDVRDVTITVSASVMEHLIKDLSQIGASLRDTGVSGRYHVAIHEGIPRKILETCQAQFSPTINGQCLVRSNTDAHLFSGEDTALLALECILRERADWYSTISTAASALNQISANPFILSIGTDAVPQSVAKSFPVVKATMIVNRVNGIIESETPALSPDSFTFVAPGYPKDAIAIIGMGCRFPGAD…	IAIIGMGCRFPGADSIDEYWNLLTEGKSMLSEIPEARFGRGRPVRSNTSLRFWGNFLRDIEAFDHGFFKKSPREAVSMDPQQRVLLQVAYEALESSGYFADSSRPEDVGCYIGACATDYDFNVASHPPSAYSAIGTLRSFLSGKLSHYFGWSGPSLVLDTACSSSAVAIHTACTALRTGQCSQALAGGITLMTSPYLYENFAAAHFLSPTGSSKPFSADADGYCRGEGSGLVVLKRFSDALADNDHILGVIAGSAVNQNDNCVPITVPHTSSQGSLYERVTKQAGVTPSEVTFVEAHGTGTPVGDPIEMESIRRVFGGLHRVSPLIVSSAKGNIGHLEGASGVAALIKALLQMEYHLAPRQASFKTLNPKIPALEPDNICIPTSNLTLSGERLAACINN…	NVPLPTNAAVQVELPSVLIHLKSFDSRGHLFVINPSSEEYQTIVKDLESLGTAICPSTLYVELASRAVRVAEEDKGNGLLSVKNLKVHSLARLNKQQTVSLDLQRLSHSWRFRITNADGSMNDSKLGEPFCLAEGTVSLKLANDGLEEEFCRYERLISHNKIISIADDPRSESLRGNVIYKMLAQVVNYPDWYRGIKNLAAVDLRVVAKVTCPVGIPELVSRETTTQLPILESFIQVASLHANCLHECRGGEVFQFTGADHMQWAPGFDFLGYGDSAEASWDVLAYSSTNVGKVVYDIFVHDARTDRLVLLVLGANFTDFRRPVPILAGLNTAFVPEQDIPMLKNANAKSAGISLISQPPAESRLQSQLSRPGKNVKT	.
45	Cladonia metacorallifera	R (HR)	PKS4	FAM_00213	Cmt_01398	full	KS-AT-DH-cMT-ER-KR-ACP	.	MYDHSSGLEITGSRVDFNGHANGYANGSFTGSDTGLSNGHDASSNGALHGNAHQTHSYTSESRILNGNTAEASQSLNGHRIGSINLNGNAKITSDHVVEPVAIVSMAMRLPGGIHNADDFWDLLINKRNGQCRVPKDRYNIDAWYGPGKAGHVGTQHGYFLEDLDLSHIDASFWSMTKQEAELMDPQQRLILEVVYEALENAGEKNWRGKNIGCYVGIFGEDWLDIDSKDVQNMHMYRLTGYGDYVTANRVSYEFDFKGPSMTIRTACSSSLTGLHEACQALYNGDCTSAIVGGTNIIMTPRMTIAMTEQGVISPTGSCKSFDASADGYARGEAVSALYIKKLSDAIRDGDPIRAVIRSTCVNNDGKTVGLTSPSTEAHETLIRRGHGLAGIKDLSKTA…	PVAIVSMAMRLPGGIHNADDFWDLLINKRNGQCRVPKDRYNIDAWYGPGKAGHVGTQHGYFLEDLDLSHIDASFWSMTKQEAELMDPQQRLILEVVYEALENAGEKNWRGKNIGCYVGIFGEDWLDIDSKDVQNMHMYRLTGYGDYVTANRVSYEFDFKGPSMTIRTACSSSLTGLHEACQALYNGDCTSAIVGGTNIIMTPRMTIAMTEQGVISPTGSCKSFDASADGYARGEAVSALYIKKLSDAIRDGDPIRAVIRSTCVNNDGKTVGLTSPSTEAHETLIRRGHGLAGIKDLSKTAMIECHGTGTKIGDPIETKAVANVFGQYGIYIGSVKPNLGHSEGASGMSSVIKMVLALEHRTIPPNINFKKGNPQIPWEEAQLKVPVTATPWPEDRAERV…	.	.
46	Cladonia metacorallifera	R (PKS-NRPS hybrid)	PKS41	FAM_00168	Cmt_01416	full	KS-AT-DH-cMT-KR-ACP-C-A-PCP-R	.	MGFEQPEPIAIVGSACRFPGGANSPSTLWKLLESPHDVCMDIPEDRFNATTFYHPDGNHHGTTNVRQSYLLQEDVRVFDAAFFNISPNEADSMDPQQRLLLETVYEALEAGGHTLEALRGSDTGVYAGTMTADYNDTLTRDHNTMPKYFSTGTNRAIISNRVSYFFDWHGPSMTIDTACSSSLIAVHQGVKALRTGESRVAVACGTQMILNPEMYINESKLKMLSPTGRSRMWDADADGYARGEGVAAVVLKRLSDAIADGDHIECVVRETGANQDGFSNGLTVPNAEAQTLLIRQTYARAGLDPENDPWDRPQFFEAHGTGTQAGDPKEAAAIHQCFGQHVAGSENPMYVGSVKTVIGHLEGSAGLAGILKGSAMIQRGFLAPNLHFNRLNPGIEPYY…	EPIAIVGSACRFPGGANSPSTLWKLLESPHDVCMDIPEDRFNATTFYHPDGNHHGTTNVRQSYLLQEDVRVFDAAFFNISPNEADSMDPQQRLLLETVYEALEAGGHTLEALRGSDTGVYAGTMTADYNDTLTRDHNTMPKYFSTGTNRAIISNRVSYFFDWHGPSMTIDTACSSSLIAVHQGVKALRTGESRVAVACGTQMILNPEMYINESKLKMLSPTGRSRMWDADADGYARGEGVAAVVLKRLSDAIADGDHIECVVRETGANQDGFSNGLTVPNAEAQTLLIRQTYARAGLDPENDPWDRPQFFEAHGTGTQAGDPKEAAAIHQCFGQHVAGSENPMYVGSVKTVIGHLEGSAGLAGILKGSAMIQRGFLAPNLHFNRLNPGIEPYYHGLHVM…	.	.
47	Cladonia metacorallifera	NR	PKS22	FAM_00030	Cmt_01711	full	SAT-KS-AT-PT-ACP-ACP-TE	II	MNIFLFGDQTADYNSNLIGKLRQKDNPVLTSFLEKANVALREEISQQPGLVRKTIPSFSTLLDLVQWFSESGVSSPAIESAICTTCQIACLISYVHSTPDCIDSFNSRIIGLCTGLLAAIVASSFRSFSDLPTLGTALVRIAFRVGVVVAGSRERLQQGPRGQESWSVAVAESSEDTMKATLRQFHIDKNISTLNEAYISAVSSHSLTISGPPSTLQTLADSVPSFASLRQVQLPVHGPYHADHLYSERTLHQLLHSFHEVLGSYKPRVPLFSSFTGKLITASDTFRLVEVALEEILRKPLHWNHVIEGTCSEMEAIGVSECKVFPVGSIDSARSLIASLKKRKSDYVTSLDDSFWASTYTKASSQPSGKFTDSNIAIVGMAGRFPNAANHELFWELLE…	IAIVGMAGRFPNAANHELFWELLEKGTDTHKRIPKDRFDEAHIDPTGHRKNTSHTPYGCFMDEPGLFDPRFFRMSPREATQTDPMHRLALLTAYEALEMSGFVPNRTASTKLHRVGTFYGQTSDDWREIQEGQDIDTYFIPGGVRAFAPGRINYYFKFSGPSFSVDTACSSSFAALQLAVTSLRAGDCDTAVTGGMNVLTNPDIFSGLSRGQFLSKTGNCQTFDNEADGYCRGEAVASVVLKRLEDAEADKDNILGVILATATNHSADAISITHPHAPTQQHLYKQLLNRAAIDAHDVCYVEMHGTGTQAGDGTEMESVTNIFADPSRKRRSDQPLHLGAVKANIGHGEAASGVSALIKVLLMMEKNAIPPNCGIKHDMNQGFPKDLEARNVHIPLRVT…	KLSTASVQKVIEETVHDSEANVTIESDISEPTLKAAVQGHLVNGTALCPSSLYADMAFTIANYLHQLLKPSCKMPALSCRSMEVDKPLIVARGSEQQLLRAHGSADIKTGQVKVNFYSVTPEGKKKTDHAKCLVSYTDSEAMLSSWQRYSYLIRPRIEALLDGVINGTAEKMRRNMAYALFGSFVQYDASYRGMEEVALDFDEYEATAKVVFQTKEEDLNFLCNPYWIDSVGHLSGFVLNVREVLGEKSQVFVSHGWESMCFARPLQRDKTYRSYVKMQPAGGKMMAGNVILFDEDEIVGVIEELRFQCIPRTLLNTFLPPPGESTRKPAATATPKSALKNADNAKPKA	.
48	Cladonia metacorallifera	R (HR)	.	FAM_00218	Cmt_01981	full	KS-AT-DH-cMT-ER-KR-ACP	.	MATNGSHSASQSRWGSEVPPLKCFEPIALVGMGCRWPQDTTQPSELWDFLRSGEAAYRPFPAERMNVDAFYHEKRGRPGSFYTRGGCFLTSDPYEFDHTFFGINPQEATTMDPAQRKLLETVYEAFEASGTPMEKVSGSNTGCFIGNFNRDFSIMQYRDAEFPEPYAVTGGGDAILSNRVNYVFNLKGPSLTIDTACSSSLYALHLACSAIQNDECDGAIVAGSNLILTPETQIFSSALGAVSPTSRCHTFDAAADGYARADGVGALYIKSLAKAVKDNDPIRAIIRGTAVNSNGKTGGITHPSWEGQAAAIRQAYERSGVDHAITAYVECHGTGTPVGDPLEMTAIGSVFAEGRSPSNPLLVGSIKSNIGHTEAASGIAGIMKAVLAIENGVIPPTVG…	IALVGMGCRWPQDTTQPSELWDFLRSGEAAYRPFPAERMNVDAFYHEKRGRPGSFYTRGGCFLTSDPYEFDHTFFGINPQEATTMDPAQRKLLETVYEAFEASGTPMEKVSGSNTGCFIGNFNRDFSIMQYRDAEFPEPYAVTGGGDAILSNRVNYVFNLKGPSLTIDTACSSSLYALHLACSAIQNDECDGAIVAGSNLILTPETQIFSSALGAVSPTSRCHTFDAAADGYARADGVGALYIKSLAKAVKDNDPIRAIIRGTAVNSNGKTGGITHPSWEGQAAAIRQAYERSGVDHAITAYVECHGTGTPVGDPLEMTAIGSVFAEGRSPSNPLLVGSIKSNIGHTEAASGIAGIMKAVLAIENGVIPPTVGFKNLNPQIDLKDGRLKIVTENTPWPD…	.	.
49	Cladonia metacorallifera	R (HR)	PKS11	FAM_00324	Cmt_02192	partial	KS-AT-DH-cMT-ER-(KR-ACP)	.	MELNEDIAVIGLDLRFPGDASTPESFYEMLQTGRSALSDIPSDRYNLDAFYHPDQDRAGALNVRQAHFVKDNIAAFDAQFFSITPAEAECMDPQQRGLLESVYHALENAGIPMSKVLGSNTSVHIGCFTREYDSIIFKDPEVDLKYIATGTGTAMLSNRLSWFYDLRGPSMSLDTACSSSLTAAHLACQGLKLGEVSMAIIGGCNLFYNPDTVVPLTSLGFLSPDGRCYSFDHRANGYSRGEGFGVMVLKRVSDAIRDHDTIRAVIRSTVANQDGKSPGITQPTKSAQVNLIRQAYESAGLDFASTRYFEAHGTGTPVGDPIEASAISSVFTKYRTPEDPIYIGALKSNIGHLEGAAGIAGLLKSVFVLERGIIPPNCWFEKPNPKIHVEEWNFEFPTT…	EDIAVIGLDLRFPGDASTPESFYEMLQTGRSALSDIPSDRYNLDAFYHPDQDRAGALNVRQAHFVKDNIAAFDAQFFSITPAEAECMDPQQRGLLESVYHALENAGIPMSKVLGSNTSVHIGCFTREYDSIIFKDPEVDLKYIATGTGTAMLSNRLSWFYDLRGPSMSLDTACSSSLTAAHLACQGLKLGEVSMAIIGGCNLFYNPDTVVPLTSLGFLSPDGRCYSFDHRANGYSRGEGFGVMVLKRVSDAIRDHDTIRAVIRSTVANQDGKSPGITQPTKSAQVNLIRQAYESAGLDFASTRYFEAHGTGTPVGDPIEASAISSVFTKYRTPEDPIYIGALKSNIGHLEGAAGIAGLLKSVFVLERGIIPPNCWFEKPNPKIHVEEWNFEFPTTSVVW…	.	.
50	Cladonia metacorallifera	NR	PKS16	FAM_00061	Cmt_02438	full	SAT-KS-AT-PT-ACP-ACP-TE	I	MTLPNNVILFGDQTVDPCPIIKQLYRQSRDFLTLEALFRQSYDAVRREIATLEYSDRALFPAFNSIQGLAERQAERHNEAVSTVLHCIAQLGLLLIYADQDDSLFNASPSRTYLVGLCTGMLPAAALAASSSTSQLLRLAPDVVLVALRLGLEANRRSAQIEASTESWASVVPGMAPQEQQAALAQFNDEFMIPTSKQAYISAESDSTATISGPPSTLVSLFSSSDSFRKARRIKLPITAAFHAPHLRLPDVEKIIGSLSHSDEYPLRNDVVIVSTRSGKPITAQSLGDALQHIILDILQEPMRWSSVVDEMINNLKDQRTILTSAGPVRAADSLRQRLASAGIEVLKSTEMQPQGEQPTKPRSSDIAIIGFAARLPESETLEEAWKLLEDGRDVHKKI…	IAIIGFAARLPESETLEEAWKLLEDGRDVHKKIPSDRFDVNTHCDPSGKIKNTSHTPYGCFLDRPGFFDARLFNMSPREASQTDPAQRLLLLTTYEALEMAGYTPDGTPSTAGDRIGTFFGQTLDDYREANASQNIEMYYVSGGIRAFGPGRLNFHFKWEGPSYCVDAACSSSTLSIQMAMSSLRAHECDTAVAGGTNVLTGVDMFSGLSRGSFLSPTGSCKTFDNDADGYCRGDGVGSVILKRLDDAIADGDNIQAVIKSAATNHSAHAVSITHPHAGAQQNLMRQVLRDADVEPSDIDYVEMHGTGTQAGDATEFASVTNVISGRTRDNPLHVGAVKANIGHAEAAAGTNSLVKVLMMMRKNAIPPHVGIKGRINESFPPLDKINVRINRTMTPFVA…	SFSTTCLQGVENETFTQDSASVTFSSQLSEPKLNAAVRGHLVSGIGLCPSSVYADVAFTAAWYIASRMTPSDPVPAMDLSTMEVFRPLVVNSNETSQLLKVSASRNSNEQVVNIKISSQDSKGRQEHAHCTVMYGDGQQWMDEWQRNAYLFESRIAKLTQPSSPGIHRMLKEMIYKQFQTVVTYSPEYHNIDEIFMDCDLNETAANIKLQSMAGSGEFIYSPYWIDTIAHLAGFILNANVKTPTDTVFISHGWQSFRIAAPLSAEKAYRGYVRMQPSNGRGVMAGDVYIFDGEDIVVVCKGIKFQQMKRTTLQSLLGVSTAATSISKPVAAKETRPHPVVVRK	.
51	Cladonia metacorallifera	NR	PKS1	FAM_00222_2	Cmt_03318	full	SAT-KS-AT-PT-ACP-ACP-cMT-TE	IX	MSVTLDGHPMASVVVFCPQSKAPGEAYLTQLHSFLRHSKHLEPFVQQMLKLQDVWTILAEQREDIADLGQGPRHIRNMSEWFKTGNSSAIAHSLSGILTLPMLVVIQICQYFQYLELHGISHSQLLAQLREGGGVQGYCGGLLPAIAIACSRNEVEVVENAAKAARIAMAIGAYGELGDDESVPGATTIVVRLKRVGQGDELIGKFPGCAQAYISAVTDPKTISIVGPVPVLLKLQSYAREQGFLVNEMHIRGKVHNPENAELAQELCQLCDKNEILQLPNASDLQAPVRSNKTGDLLTSGSLTHEIVSVILASRCEWYTLLTELAKDLDLSGRRTHTFATFGIGDCIPLSPFHKHQLQITKFEVQALVAEAMYKVRANRLEDDYAYPRDAVAIIGASC…	VAIIGASCRLPGANSMEELWDLISSGSSKAREVPTDRFDIHGSFRASQDRKFTEKRQFYGNFVDNVENYDHAFFRTNPKEALNMDPQQRVLLELAFQAMDSSGYLGTHQRESGDHVGCFIGASFAEYLDNTNAHPPTAYTSTGMIRAFLCGRISYYFGWSGPSEVLDTACSSSLVAINRAVKAVQTGECTMALTGGVNLMTGINNFLDLAKAGFLSPTGQCKPFDQAADGYCRSEGGGLVVLKLLKQALADGDQILGVIPGCATNQGGLSSSITIPHSPAQKKLYQTILHQARMKPDQVTYVEAHGTGTQAGDPLEVASIREVFGGPHRTDLVNIGSLKGNIGHAETAAGVASLLKVLAMIRHASIPPLANHKSLNPKIPSLETDKMTISSKVNRWEAQ…	IVEKPQEEPKAPLKLVNVGKGVGKNDRSKEFDIFLGIQRFTKIVSGHAVRQRPLCPASMYMECAAMGLQLLQGDIGAGSLGFRDLAFQAALGVDLARVASLTLEKADDSHAWDFVIKSSSKADPKSRSSTHAKGKIVLTPEPDFRTYERLIACSIKELESKPNTEKLMCNRAYGLFSQVVHYAEFLQGISHITMGGTEARADIDLPADAQFGLEESTVMQYCDTVAIDTFIQVVGLLINSSTLVTNEDVYVATGVDNVSMSSACDFNRHKSWTVYTKYTTTGEGQAAGDIFVMTRDGTLAMIITGAQFTKLLITKLERFLDSANAKPAQVTAIGNKNLPPVVEPKSSETTSSATSVGSTTPS	.
52	Cladonia metacorallifera	R (HR)	PKS47	FAM_00222_1	Cmt_03332	partial	KS-AT-DH-(ER-KR-ACP)	.	MTKDRANDGHSVAVIGIACRFPGEAYNGERFWEMICKGRSAYSEPDRFNVNAFHSGTKTKLNTSKPRGGHFLRQDVAEFDANFFSISEAEASAMDPQARIMLEIAYEAFENAGLPLEKIAGTDTSCYIGNFTTDYREMLLRDPDFAPLYTLSGSGQELISNRISWFYDLRGPSLTLGTACSSSLVALHQACQSIRTGESSVSIVGGSNLLLNPDMFMMLSNMQFLAQDGTCKSFDAKGDGYGRGEGFAAVIIKRVDHAVRDGDIIRAVIRGTGVNQDGKTKGITLPSAKAQANLIRSTYLHAGIDFAHTHYFEAHGTGTRAGDPLELQGISNTLGPCRAQGQAILVGSVKSNIGHLEATAGLAGLIKAIYILEQGLIPPSIRFSKPNPQIPFDEWNISV…	VAVIGIACRFPGEAYNGERFWEMICKGRSAYSEPDRFNVNAFHSGTKTKLNTSKPRGGHFLRQDVAEFDANFFSISEAEASAMDPQARIMLEIAYEAFENAGLPLEKIAGTDTSCYIGNFTTDYREMLLRDPDFAPLYTLSGSGQELISNRISWFYDLRGPSLTLGTACSSSLVALHQACQSIRTGESSVSIVGGSNLLLNPDMFMMLSNMQFLAQDGTCKSFDAKGDGYGRGEGFAAVIIKRVDHAVRDGDIIRAVIRGTGVNQDGKTKGITLPSAKAQANLIRSTYLHAGIDFAHTHYFEAHGTGTRAGDPLELQGISNTLGPCRAQGQAILVGSVKSNIGHLEATAGLAGLIKAIYILEQGLIPPSIRFSKPNPQIPFDEWNISVPTNLMEFPVHG…	.	.
53	Cladonia metacorallifera	NR	PKS27	FAM_00222_1	Cmt_03333	full	SAT-KS-AT-PT-ACP-TE	I	MAPQRLFLFGDQTVEKVPSIRNLVKLSKKSPALQRFLQEATDVVQREVAELDTDNRKLFFAFDDLLSLAEQNAKAPDQTEVVPTTLITIVRLGELMLHVEDDPAILDCSLAEVHMLGLCTGLLPAVAASLAKTITDLHKIGLEIIAISVRLGNGIAARSRLIEATPGTWAYSIVGATAQQTQTILDKFHAEKGYPVHRHAFLGVISRTWTTVFGPPSVLTELWTYSPELGLAPKLKLAADGAVHAPHLPVLDVDSIIGDSVTLAMPYPPDARIISTSTCVPYVAKDVRALLHQMILDIGQNTLRLTETVGALVKNILRAGNEVDVIVVGPTAHTRMLQGALQESSIRMKLITEPKIVPPAEVLRGGSGKVAIVGMSGRFPGSESINEFWENLQRGTDFH…	VAIVGMSGRFPGSESINEFWENLQRGTDFHQKIPASRFNLDEHYDPTGALKSSLTTQHGCFLENPGLFDCRLFNISPREALQMDPVQRLLLMASYEAMEMAGYTPGGNPSADSKRMATYMAQTTDDWREINQAQGVDIYYVPGIVRAFTPGRINYHFKWEGPSYSVDTACSGSTTTVHLACRALLSRECDTALAGGGQVNATPASFAGCGRGGFLSPTGGCKTFSGEADGYCRGEGVGVVVLKRLEDAVNDNDKILAVISGSTRTYSAEAVSITQPHLESQVKILKKVLQQASMDPLDIGYIEMHGTGTKWGDSTEMQSVAEVFGVARSRDHPLAVGAVKANVGHSEAGAGITSIIKCVLLLQKGGPIPPQPGIPLTLNPKFPPLDKAHIKIADGIMEL…	ATSHRKFLGATCLHYVDKESYENDEFTVMFSAHTSEPKFFDTIQGHLVDNTAICPASVFCDMALTAARYTYMTGKLGQLEPDMSVGSMDITHPLVVPRKNHEQIVEVLATKPTGNNGSSILISFKSREGSAQHEHGSCVVKFGNDDSWKNAFSRTIPLVRKRMHDLVKSGIAGLSHRLQRPVVYKLFSSLVEYSDTYQGLEEVFLDSEYGDAAAQVKLRPIAGTGEFTLSPYWMDAIVHLAGFVLNGDIGLPKGLAFISAGFEEFRLFEKLSEDRTYTSYVFMQPGTKKDLLVGDVYVFEGDYLVALCAGLFFHKMQKKVLRIIFGLDDNSSPSQQIPDQNDTVTSRKLQTQSNSAGEVEKTRQSHSNSKKLASA	.
54	Cladonia metacorallifera	R (HR)	.	FAM_00223	Cmt_03962	full	KS-AT-DH-ER-KR-ACP	.	MPHATRSPSNESCTLEAIAICGMSCRLPGAVDSASSLWDMLVEKRSGQMDEVPKNRFNIDAHYHENLARPGSFNVRGGYFLRGQLEDFDPTAFNITPVEARWLDPQQRKMLEVSYECLESAGLTLDSVAGSNTAVFVGSFTSDYQQMSTKEPDFRHNYAATGVDPGIISNRIGNTFNLRGPSFTINTACSSSVYAIHFACHALRARDCDAAIVGGVNLILTVDQHMNTAKLGILSPTSTCHTFDAAADGYGRAEGAGALYLKRLSDAIRDGDPVRGVIRGTAVNTNGKVLGMGITHPSVEGQERVVRKAYEAAGLNPKNTAYAELHGTGTPVGDPIETQAIANALNDDRSKNEPLLVGAIKPNIGHSEAASGIFAVMKAALMTEAGVIPGVAHLKTLNP…	IAICGMSCRLPGAVDSASSLWDMLVEKRSGQMDEVPKNRFNIDAHYHENLARPGSFNVRGGYFLRGQLEDFDPTAFNITPVEARWLDPQQRKMLEVSYECLESAGLTLDSVAGSNTAVFVGSFTSDYQQMSTKEPDFRHNYAATGVDPGIISNRIGNTFNLRGPSFTINTACSSSVYAIHFACHALRARDCDAAIVGGVNLILTVDQHMNTAKLGILSPTSTCHTFDAAADGYGRAEGAGALYLKRLSDAIRDGDPVRGVIRGTAVNTNGKVLGMGITHPSVEGQERVVRKAYEAAGLNPKNTAYAELHGTGTPVGDPIETQAIANALNDDRSKNEPLLVGAIKPNIGHSEAASGIFAVMKAALMTEAGVIPGVAHLKTLNPEIHEDEWNVKINVDTAP…	.	.
55	Cladonia metacorallifera	R (HR)	.	FAM_00226	Cmt_04779	full	KS-AT-DH-cMT-ER-KR-ACP	.	MRTPSEPEAGSVPTITPCPDQSGDALEPIAVVGFSLKFPQDADSAPSFWSMLRDKRCAMTEWPKDRINLEAFYHRDESRDEKVFVPGAHFMKEDLGVFDAQFFGISATEATAIDPQQRILLELAYHALENAGMAMESVYGSKTGVYTGSMSDDYKHLVTKDVDDLPKYTATGVSLNMIANRLSWFFNFTGPSVNMDSACSSSLMALDFAVQGLRNGDSDMALVAGSSVILAIEPVLTLMNLTMLSPDGKSYSFDQRANGYSRGEGCGIVLIKRLSDAIRDGNTIRAVIRSTGSNQDGHTPGVTQPSRQLQTSLIRETYEKAGLDFGDTRYFEAHGTGTAIGDPVEADAIGAVFRKYRSPEDPLYIGAVKSNIGHLEGGSGVAGLIKTIMILEKGIIPPN…	EPIAVVGFSLKFPQDADSAPSFWSMLRDKRCAMTEWPKDRINLEAFYHRDESRDEKVFVPGAHFMKEDLGVFDAQFFGISATEATAIDPQQRILLELAYHALENAGMAMESVYGSKTGVYTGSMSDDYKHLVTKDVDDLPKYTATGVSLNMIANRLSWFFNFTGPSVNMDSACSSSLMALDFAVQGLRNGDSDMALVAGSSVILAIEPVLTLMNLTMLSPDGKSYSFDQRANGYSRGEGCGIVLIKRLSDAIRDGNTIRAVIRSTGSNQDGHTPGVTQPSRQLQTSLIRETYEKAGLDFGDTRYFEAHGTGTAIGDPVEADAIGAVFRKYRSPEDPLYIGAVKSNIGHLEGGSGVAGLIKTIMILEKGIIPPNATFEQLNPKIDAEFLNMKFPICAVPW…	.	.
56	Cladonia metacorallifera	NR	PKS34	FAM_00227	Cmt_04827	full	SAT-KS-AT-PT-ACP-ACP-R	IV	MPDQMTLYLFGDQTYDTQPDLKDLLRHRHNPVLENFLVKAYDRIRKDLFKLPNEIREGLPRFTCLDDLVLRKQGGKQCIPLDMAVTCMYQLGFFISQADPWHYRADNSLMLGVCTGALAAAAVSCSRSVLELVPMAVDAVAVAFRTGMHVMEVAKRVESSDASDQSWSIIIPGLASAAMVHRHCEQSFLDQILPLTSKPYISAYAPNGITLSGPPRSLAQFTSSDHFKDFAYKSIQIFGPYHASHLHSQDDVEEIVGSLGPRSADACPNQVPVLPSSGATVEGGNYKTLLEAAVEQILLRPIRWSGVLEGLQIHLQRVGSKKFDIVPIGTKADQLIYSGLKQMSLSGLSLSTPEQSKPCSHKDASYSSPSQPKLAIIGMSGRFPGAKDNEAFWDLLYQG…	LAIIGMSGRFPGAKDNEAFWDLLYQGLDVHKPVPASRWNVKTHVDLTETRKNTSATPFGCWLDNPELFDARFFNISPREAPQIDPAQRLALMTAYEAIEQAGIVPDATPSTRRDRVGVFYGVTGMDWMETNSPQNVDTYFIPGGNQAFIPGRINYCFKFSGPSFAVNTACSSSLAGIHLACNSLWRGEIDTAIGGGTNVLTNPDMTAGLDKGHFLSRTGNCKTFDDSADGYCRGEGIGTVIIKRLDDAIADNDPILAVILGANTNHSAESESITRPHVGAQRAVFSKILNQGAVDPYTVGYVEMHGTGTQAGDAGEMSSTLDSFAPPLNQVKKGRSSDQALYLGSAKANIGHGESASGVSSLIKVLLMMQKNMIVPHCGIKTRINQKFPTDLQERNVNI…	TISTTSKLESTTIHRIVEEVCESEKVRIIVESDILRKDLAPLMEGHEVDGVPLCTPAVYAEIALSLGNYLLERYRPNQEENLVDVSDMTISKALISRASETQQLLQIHTDVDWSSNIAAIKFMSFDNQQKLQEHSRCLVRFKDRSLLQKCQRDAADVKQKMQTLRDGIATGSTARYNRTMFYRSIRPLAKFHEDSRAVDELVMDSKTLEASSRLNFSGVKKDGRYHTHPAIIDALTQAPGFTMNCNDSNDLDVEVFMNHGWGSFQIFEPISFEKEYTTYTRMVEGADRVWHGDVMIFDGERVVAHFGEFQMQGVPRRVLKVILSIESGNKSQKQQRTRDKQPTPTAPTPSLGAMQRSAPIS	.
57	Cladonia metacorallifera	R (HR)	.	FAM_00176	Cmt_05328	full	KS-AT-DH-ER-KR-ACP	.	MAKSQHHQQEPIAIVGFACRLPGHNNSPQKLWDFLERGEVASTAVPKTRFNFNGHYDGSHKPKTMRQAGGMFLSDIDPADFDAGFFEVGGAEAVAMDPNQRQMLEVVFEGLENAGIPLERLDNQPVGCFVGSYAADYADMQNRDPEDRPANNALGVGRAILSNRLSHFLNIKGPSVTLDTACSGSLQGLDLACRYLQSRDIDAAIVATSNLYMSPEHLIDAGSVGSAHSAEAVSTVIVKRLADAVRDRDPIRSVVLGTASNSNGRTAGIASPSAAAQALAIRAAYAHAGITDLNLTTYLECHGTGTQAGDPTEVRGVGSVFAATRPADKPLIIGSIKSNIGHSEPAAGISGLLKAVLSIENGMIPGNPTFINPNPKIDFIGNKVKAFRTTTLWPANSPR…	IAIVGFACRLPGHNNSPQKLWDFLERGEVASTAVPKTRFNFNGHYDGSHKPKTMRQAGGMFLSDIDPADFDAGFFEVGGAEAVAMDPNQRQMLEVVFEGLENAGIPLERLDNQPVGCFVGSYAADYADMQNRDPEDRPANNALGVGRAILSNRLSHFLNIKGPSVTLDTACSGSLQGLDLACRYLQSRDIDAAIVATSNLYMSPEHLIDAGSVGSAHSAEAVSTVIVKRLADAVRDRDPIRSVVLGTASNSNGRTAGIASPSAAAQALAIRAAYAHAGITDLNLTTYLECHGTGTQAGDPTEVRGVGSVFAATRPADKPLIIGSIKSNIGHSEPAAGISGLLKAVLSIENGMIPGNPTFINPNPKIDFIGNKVKAFRTTTLWPANSPRRASLNSFGYGG…	.	.
58	Cladonia metacorallifera	R (HR)	.	FAM_00177	Cmt_05403	full	KS-AT-DH-cMT-ER-KR-ACP-oAc	.	MAYQSLEPIAVIGMSCRFAAGANNPEKLWSLISKGKSGWQDVPSERFNWKSFYHPCPDIPGTMNHRGGHFLDQDISAFDATFFGIPPSEAHAMDPQQRVQLETAYEALENAGVPYEQIRGSDTAVYIATFGSDYDRMMFKDTSNIAKYHMTGAGNAILSNRISYFFDLKGPSMTLDTGCSGSLVAVDQACQCLRTGASNMALVGGTNLILSPDSMIPMSLLQYAHLAFQYTYCLPSMYSILNKDGRCYSFDSRGSGYGRGEGAATIVLKRLRDAVQAGDSVRAIIRETGVNQDGKTPGITLPSQEAQESLIRSVYSRAGLDPRNTGYVEAHGTGTVAGDAIEVKSIVNSFCIERKTPLYIGSIKANIGHLESASGIAGLIKAILVLEKGFIPPNVNLED…	EPIAVIGMSCRFAAGANNPEKLWSLISKGKSGWQDVPSERFNWKSFYHPCPDIPGTMNHRGGHFLDQDISAFDATFFGIPPSEAHAMDPQQRVQLETAYEALENAGVPYEQIRGSDTAVYIATFGSDYDRMMFKDTSNIAKYHMTGAGNAILSNRISYFFDLKGPSMTLDTGCSGSLVAVDQACQCLRTGASNMALVGGTNLILSPDSMIPMSLLQYAHLAFQYTYCLPSMYSILNKDGRCYSFDSRGSGYGRGEGAATIVLKRLRDAVQAGDSVRAIIRETGVNQDGKTPGITLPSQEAQESLIRSVYSRAGLDPRNTGYVEAHGTGTVAGDAIEVKSIVNSFCIERKTPLYIGSIKANIGHLESASGIAGLIKAILVLEKGFIPPNVNLEDVKKDLS…	.	.
59	Cladonia metacorallifera	R (HR)	PKS48	FAM_00021	Cmt_05812	full	KS-AT-DH-cMT-ER-KR-ACP	.	MAPGILLSEPAHNYSHTSPDFSSACSTPDTRTDAFRQEIVEPIAVVGLSLKFPQDATSPEAFWKMIMEKRCAMTEIPADRLETDSFYGTDKSRNDTISVRGGHFLEEAPALFDAPFFSITSAEAASMDVQQRALLETGYRALENAGMPLEKVNGSKTSVHTGSFADDYRLMTLKDQEGLPKHAATGASISILANRLSWFFNFSGPSVHLDSACSSSMMALDMACQGLRNGDSNMALVAGSNTIWALEPYLILANMNFLSPDSRCYSFDHRANGYARGEGFGVLILKRLADAIEDGDSIRAVIRSTGSNSDGRTPGITQPSRDAQERLIKETYEKAGLDLRATRFFEAHGTGTPVGDPIEAGAIGGAFGKYRSPDEPLYVGAVKSNVGHLEGASGVAGVI…	EPIAVVGLSLKFPQDATSPEAFWKMIMEKRCAMTEIPADRLETDSFYGTDKSRNDTISVRGGHFLEEAPALFDAPFFSITSAEAASMDVQQRALLETGYRALENAGMPLEKVNGSKTSVHTGSFADDYRLMTLKDQEGLPKHAATGASISILANRLSWFFNFSGPSVHLDSACSSSMMALDMACQGLRNGDSNMALVAGSNTIWALEPYLILANMNFLSPDSRCYSFDHRANGYARGEGFGVLILKRLADAIEDGDSIRAVIRSTGSNSDGRTPGITQPSRDAQERLIKETYEKAGLDLRATRFFEAHGTGTPVGDPIEAGAIGGAFGKYRSPDEPLYVGAVKSNVGHLEGASGVAGVIKTILALEKGIIPPNSNFEQLNPKIDAPSLNLRFPTQAMPW…	.	.
60	Cladonia metacorallifera	NR	PKS24	FAM_00343	Cmt_06606	partial	SAT-KS-(AT-TE)	VIII	MTNKARIVLFGGQGSSHIFSATASHRAVDDARQSTAGALFISRCHAAFLEDCLSIDIKLRNTINLNLADFHDSKDLLTPQQSLHANPIIQATTICLYQLLHYLAELDRLDLNPTDLTSQVLETTGICSGLLSAAVVATSNDITKFICHGVAAFRLAFWTAFRSARHCSAIEGVPETPTQWSLIVMGLSRDELEKKMEMFQRQECRPAIKVSAISSPTVLSITGPNSDLRVLQDWLGPAISTRYAEIYAWYHGGKQLESVLENVLDDLEKHKISFPTFHDLRAPLRSSGDGVLFDKDTSSSKGLARWHRRCSVPQSLFINLKAHSLSHRLQYQDLSIFKASQATSSHHSQEDIAIVGMGIHYPKGHGEDELWDTLSRGLNGVTEVPNSRFEIARYRAAGD…	IAIVGMGIHYPKGHGEDELWDTLSRGLNGVTEVPNSRFEIARYRAAGDSAKSRSMVTQHGAFLDDIWTFDHSFFNITPREAKSMDPQQRILLHTMQSALDDAGYVPDATPTFQRATIGCYIGVATVITQIIYETTLTYFIAQGHCELSIAGEFLLSTILACRAIQSGDCTAAVAGGVNAICSPDMYLGLSRGHFLSPTGGCKPFDATADGYCRAEGCGVFVLKRLSNAIAENDQIRGVIKGVEVNQSGNAHSITHPHSETQALLFQQLFEKSKVNPATVSVVEAHGTGTQAGDVREIASLQAVFRDSRPIGRPLLISSIKGNIGHCEAASGAAGLAKLLLMLRKGKIPKQAGLSTLNPKLNGLEDAGMLIPTENLEWRRSKSKPRRALLNNFGAAGSNV…	.	.
61	Cladonia metacorallifera	R (HR)	PKS7	FAM_00114	Cmt_06691	full	KS-AT-DH-cMT-ER-KR	.	MSASQFNGDVAVIGMGCRFPGDAKSPAEFYEMLLKKRSGWREVPEDRFNVNSFWHPSYDRHGTIVCKGGHFMKDDIGLFDAPFFSMTQGEANAMDPQQRMLLEITYEALENAGLPLNKVVGSDTACFVGGFTREYDDITTSELAKTLLYTTTGNGLTMMSNRLSWFYDLHGPSVSLDTACSSSLVALHLACQTIKTSTSDSRQAIVGGVNLILVPDQMTTMNPLHFLSPDSQCYSFDDRANGYTRGEGIGIMVLKHIDDAIRDGDCIRAVIRSTGVNSDGKTPGITLPSTAAQASLIRKTYATAGLDPAHTGYFEAHGTGTGAGDPLEVSAIASIFDRTTKISTAPLYIGSVKPNIGHLEAGAGLAGLIKTVLTLEAGIIAPNINFLNANPKLRLEDHN…	VAVIGMGCRFPGDAKSPAEFYEMLLKKRSGWREVPEDRFNVNSFWHPSYDRHGTIVCKGGHFMKDDIGLFDAPFFSMTQGEANAMDPQQRMLLEITYEALENAGLPLNKVVGSDTACFVGGFTREYDDITTSELAKTLLYTTTGNGLTMMSNRLSWFYDLHGPSVSLDTACSSSLVALHLACQTIKTSTSDSRQAIVGGVNLILVPDQMTTMNPLHFLSPDSQCYSFDDRANGYTRGEGIGIMVLKHIDDAIRDGDCIRAVIRSTGVNSDGKTPGITLPSTAAQASLIRKTYATAGLDPAHTGYFEAHGTGTGAGDPLEVSAIASIFDRTTKISTAPLYIGSVKPNIGHLEAGAGLAGLIKTVLTLEAGIIAPNINFLNANPKLRLEDHNFVIPTQPTP…	.	.
62	Cladonia metacorallifera	NR	PKS30	FAM_00151	Cmt_06712	full	SAT-KS-AT-PT-ACP-ACP-TE	III	MESSSQIFIFGDQTNASDKELRELLHIKDNVVLRSFFERTTYALRVEIAQLPALKREKFPRFTNLLDLLARRRELENNPALELALLCISQLACFIGWYGEGSRQYPQCSNSYVIGLCTGSFAAAAISTSQTISELLPAGIEAVLVAFRTGLRSWDARNDIEHRSVASPVWSVSVGMQEEQASTSLDEFSKVEGFSTSSKPYLSSVTSTNVTISGPSLVLEQLLRSEPFSATKHAKLAIHAPYHAAHLYEQSDIEAILAPCNQDILSSYESKIALLSSGTVRLLGNTKYGSLLRIVLNDVLTQQLHWENMLKQSVPEICQRSSPTHFEIYPILTSGARSLASKISHITQLPVTINNSCTAESVNARPPGVTGELKQSKIAIIGYSGRFPDAESTDKFWQV…	IAIIGYSGRFPDAESTDKFWQVLRKGLDVHRKIPKDRFNVANHYDASGKKKNTSKVQYGCFIEEPGLFDTRFFNMSPRESANTDPGQRLAIITAYESLEMAGFMPDRTPSSQRDRVGIFYGMTSDDWREVNSGQNVDTYFIPGGNRAFTPGRINYHFKFSGPSFSIDTACSSSFAAIHTACNSLWRGDCDTALAGGTNVMTNPDNFAGLDRGHFLSSTGNCNTFDDGADGYCRADAVGTVILKRLEDAEADNDPIKAVILGAYTNHSAEADSMTRPHVGAQASIFNKILDTANVDPLDVSYIEMHGTGTQHGDAVEMKSVLDVFASGQRGPEHPLHLGSVKANVGHAESGSGVTSLIKVLMMMEENEIPPHCGIKTKINRNFPTDLKARNVNIALEPAP…	LSTASVQRVVEQNLGLEISTIIIESDLNHPSLLPVCQGHLVNGVALCPSSLYADIALTIAHYLLQASKTDRNGIGMDVSDMTVKKPLIASGKSSQLFRASASADWKARRVSINFYSVNTDGKKSIDHANCIVRLEDSGKWSKDWKRNAYLIKSRIESLEQGVDQGQSHKVKRGLAYKLFSALVDYGQCYQGIQEVTLNSAQLEATARVKFQTTEKEESHYFTPYWIDSLGHLAGFVMNANDGIDSKSQVFVNHGWDSMRCAVQFSRDKTYQTYVRMQNIGGTMYAGDTYIFDGDDVVGLYQGVKFQGVPRQVLDNLLPRAMAPKTTPKLPIPTEGNAKSTPKQKNSTRA	.
63	Cladonia metacorallifera	R (HR)	.	FAM_00185	Cmt_06721	full	KS-AT-DH-cMT-ER-KR-ACP	.	MNGQIFKPKFEKHAEIRPFINGTFPNAVSKHKLERASTTSPGFSQSTYHQISDDGDLEHPENSSSGKQPVAIVGISCHFPGEINSPQEFSDFCAKGEEAWSEFPKDRFNIDAWYHPNTDKGGSFNLRSGHFLKDDRYKRFDTGFFNISPKEAKSLDPRSRMHLESAYEAFENAGIPLSEINGSQTGVFVGAFLNDYGSLMDKDPAVNVAHRATGLGIAMLANRLSYWFGLHGPSMTIDTACSASAAAVHLAFESLQTGMSKLALVSGANLVLSPESIIQLSVMKFLSPDGKSYMFDSRANGYARGEGIGTLILKPLSDALANNDTVYAVIQNTGINQDGKTPGITLPSQEAQKRLIQRTYEEIGLNPTDTDLLEAHGTGTVAGDKAEAEALAFGLKTTL…	QPVAIVGISCHFPGEINSPQEFSDFCAKGEEAWSEFPKDRFNIDAWYHPNTDKGGSFNLRSGHFLKDDRYKRFDTGFFNISPKEAKSLDPRSRMHLESAYEAFENAGIPLSEINGSQTGVFVGAFLNDYGSLMDKDPAVNVAHRATGLGIAMLANRLSYWFGLHGPSMTIDTACSASAAAVHLAFESLQTGMSKLALVSGANLVLSPESIIQLSVMKFLSPDGKSYMFDSRANGYARGEGIGTLILKPLSDALANNDTVYAVIQNTGINQDGKTPGITLPSQEAQKRLIQRTYEEIGLNPTDTDLLEAHGTGTVAGDKAEAEALAFGLKTTLRAADKPLNVISVKTKIGHCEAASGVAGVIHGIVALRSRTVFPNCNFENPSSEINFKDWKIQVPTSSQ…	.	.
64	Cladonia metacorallifera	R (HR)	PKS35	FAM_00013	Cmt_06790	full	KS-AT-DH-ER-KR-ACP	.	MSAATYTSIDHLGSSKDVDKLLSLWFGYNHNVKLEPYGAGSTSSENDSFTSLDETEFLEPEDPIVIVGMACRLPGNVASPKDFWEMLLQEKSGQCKIPKERFNIEGFYHPESDRAGLINTRGGYFLQEDVRQFDNDFFGINNIEAMYMDPQQRKLLEVVYECFESSGTSLEAIAGANVGVYVGNFTVDFQTMQARDADYLHRYSATGSGTAILSNRVSHVFDLRGPSFTLDTACSSSIYCLHNAVTALENAECNAAIVAGANLITSPEQHLGTMKGGVLSPTSTCHTFDASADGYGRAEGVGALYLKRLSAALRENDHIYAVIRATAVNSNGKTPGISQPSVAGQAEVIRKAYRKAGLDTSETSYVECHGTGTALGDPIEVEALSEVFPRSRGRPLLVG…	PIVIVGMACRLPGNVASPKDFWEMLLQEKSGQCKIPKERFNIEGFYHPESDRAGLINTRGGYFLQEDVRQFDNDFFGINNIEAMYMDPQQRKLLEVVYECFESSGTSLEAIAGANVGVYVGNFTVDFQTMQARDADYLHRYSATGSGTAILSNRVSHVFDLRGPSFTLDTACSSSIYCLHNAVTALENAECNAAIVAGANLITSPEQHLGTMKGGVLSPTSTCHTFDASADGYGRAEGVGALYLKRLSAALRENDHIYAVIRATAVNSNGKTPGISQPSVAGQAEVIRKAYRKAGLDTSETSYVECHGTGTALGDPIEVEALSEVFPRSRGRPLLVGAVKTNLGHSEAASGISAIIKTCLAFEHARIPSTIGITRLNPKIPFKEHNIEVVREITSWPSP…	.	.
65	Cladonia metacorallifera	NR	PKS33	FAM_00138	Cmt_07444	full	SAT-KS-AT-PT-ACP-ACP-TE	IV	MSELCHIYLFGDDTFDYSKALCDLVHSNNDPLVISFFEKTYAALHAEIRVLPHHQRQECGRFANFSELAAHALAGTLHPSLEQALACAYQLASFISEHSQNRTYPKASTSHVIGLCTGSLAAAAVCSSTTVSNLLPAAVHSVVVAFRTGLCAVEVGRAISPEGGFTGHWSVLCPHLRLEEAYGAIKAFSEVTHLPVTSQPFVSAHSDSGATISGPPSTLLAMRRSQFFTNTNTIPLSIKAPYHAPHLFSDDDVEMILSTTLPDCWAAQLAAIPTISSATGESIWAGDFRSLLRAAVNDILLKPLRWDMLSQRLASIAGSLRGVPVILHQVAVSADGAVRAALKQGGHDARLILDQSRSTPHATAKMESGSSSTGRPDKSKIAVIGVSGRFPDAEDLQSF…	IAVIGVSGRFPDAEDLQSFWDLLYEGRDVHKVVPPLRWDAKTHVDPTGKSKNTSATPFGCWLDHPEVFDAKFFNISPREAPQIDPAQRLALLTAYEAIEQAGIVPGATSSTQKDRVGVFFGVTSNDWMETNSAQNIDAYFIPGGNRAFIPGRINYFFNFSGPSFSVDTACSSSLASMHTACNALWRGEIDTAIAGGTNVLTNPDFTAGLDKGHFLSRTGNCKTFDDDADGYCRGEGVATVILKRLEDALADGDPIQAVILGAYTNHSAEAESITRPHIGAQKDIFHKVLDSAGVDPCDVGYVEMHGTGTQAGDGAEFRSVVDTFAPENTRVKRSVEQPLYVGSAKANIGHGEAASGVVSLAKLLLMMKNNTIPPHCGIKSKINHTFPKDLEKRQVFIAN…	KLESTTIHRIVEEAIHDNQGKIVVESDISRADLNPMVQGHKVNGVPLCTPSVYADIALSLGAYLQNRYWPQVKSRGVVVSEMVIEKALIAAPRGPQLLRTAVDLIGNTNSAKCCFLTVDASGKKKAQHAKCNIRFADPGEVQNLQRQVPTLKARIESLRKDLATGKTYIFNKPMIYKMVATLADFDPKYRALDEIVLDSSTMQASSVANFAGIKEEGEFHTNPAYIDALSQSAGFVMNANDRSNLDVEVFVNHGWESFQLFAELSPKKSYQTHVAMSESSGKMWRGDIVILDGEKVVALFKGIALQGVARRLLHYILSTESTAQSGSSDLKDAVKAAKPVPKATQQPGETQKPSK	.
67	Cladonia metacorallifera	R (HR)	PKS10	FAM_00286	Cmt_07792	full	KS-AT-DH-ER-KR-ACP	.	MSFKGGHFLEEDVGRFDAPFFSITPSEAKVMDPQQRMMLEVTYEAVENAGIAINDIAGGRTSCFVGDFSSRDYENNINRDVESSAMYQLSGNTMSIMSNRLSYFFDLKSPSMTVDTACSSSLVALHLACQSIRIKESQMAIVGGVNLMLSPDMSLSLDALHLLSPDSRSYAFDSRANGHARGEGLAVVLLKPLDAALKDNDMIRATILGSGCNHDGKTKGLHLPNTDAQEQLIKDTYSNSGLNLADTAYCEAHGTGTPVGDPLEARALGTTIGRARQERSPLLLGSVKTNIGHLEGGAGLAGVIKAVLALEKGIIPPSVNFDEPTSRIPFKDWNLELTGGPWQVVTRPTPWPEGFRRVSVNSFGFEGTNAHVVIGDGTNHIRSLRLSNSDVDGYVLVQY…	HFLEEDVGRFDAPFFSITPSEAKVMDPQQRMMLEVTYEAVENAGIAINDIAGGRTSCFVGDFSSRDYENNINRDVESSAMYQLSGNTMSIMSNRLSYFFDLKSPSMTVDTACSSSLVALHLACQSIRIKESQMAIVGGVNLMLSPDMSLSLDALHLLSPDSRSYAFDSRANGHARGEGLAVVLLKPLDAALKDNDMIRATILGSGCNHDGKTKGLHLPNTDAQEQLIKDTYSNSGLNLADTAYCEAHGTGTPVGDPLEARALGTTIGRARQERSPLLLGSVKTNIGHLEGGAGLAGVIKAVLALEKGIIPPSVNFDEPTSRIPFKDWNLELTGGPWQVVTRPTPWPEGFRRVSVNSFGFEGTNAHVVI	.	.
68	Cladonia metacorallifera	NR	PKS25	FAM_00191	Cmt_07988	full	SAT-KS-AT-PT-ACP-ACP-TE	VIII	MTDTTEMRRIVTFAGLGSNCMFSEHVLALAIEDSSTLEARLLLEACHGVFKTVLATANLKETFSANIDLEDFMTPKSLIQPPARYRRNSIIQHVYLYLAQLLRYMRFSKDSHSKVLGLAGFCAGLLPSAVIATSRTTTELLSRGQDFFYVALYLGIRSEGYKQAMIRNEPCSPTLPWSVVVEGLSAQQAQELLQEHTKQASESYIYVSAINSSSCVTLSGRGDHLDRFSRQGLPSRCKVRATKVYCLYHDRRHLSMVREEVLGDLRHNERLFSSPLQLVSPLFSGIDGKPIKFGKLVTFGDFCETLLEMILLEPVDWVAMEDNILTSVRKSVEATESPHEIMNFGPGYGMSRTKLTLSDHVKVLDATVNPNIASHTGPELPPSDAIAIVGMGLDLPGAS…	IAIVGMGLDLPGASDASTLWRNLKEALNSCTEIPASRFHVEDFYQKETGRTLNTKYGNFMENPFLFDNELFKISPREASSIDPQQRVMLQTAYRALEDAGYVPDSTPSFSRKTFGCFIGNATMDYTDNLRDEIDVYYSPGTLRAFQSGRISYAFKWSGPSITLDTACSSSITAIHQASRALLSGDCRAALVGGVNVITSPDSEVNAGEMLRDSMCSAASTNDYQMYLGLDRAHFLSPTGQCKSFDESADGYCRSEGCVAFVLKKFDDAMAEGDQILGIIRGVEINQSGNARSITHSHAPTQEDLFDRILKKSKIHPHQITVAETHGTGTQTGDVSELIGIRKAFCTGRDPSNLLHLTSIKANIGHSEAASGGAALAKLLLMMKHREIPPQISLNTLNHK…	AVLTQERGSQTSYAFLSRIVQPLSETNSHAIFETPIAIFAEYILGHTVCGYALCPASVYHEIALSAAKHLKLHDLQVDQVWSLSNVTFVAPLIYSEGSSAIVGTSIEPTNQPRTTFSFKIFSRTPESDSQRQTIHCQGQVKIRSLTAQKNAKLLAIVKRKRSYFYQPDRSETQEIFLKKAIYEKIFTRVVTYSEMYQMVQSIRIDQNEALAVCQYPKITGKDISRFTTILMDVLLHVAGFVANLNIENREVCICKEVRTMTLLRDTLPSEEKFEIHCSNLEVESESLIIADAYATDTQGVIAVFKGMSFQRMKFDRMTQAMHLAHRKSGDLVESSVNEGFEQPVSSPLTLRYPKTPEESQISVRDLVAKTCNL	.
69	Cladonia metacorallifera	NR	PKS9	FAM_00134	Cmt_08059	full	SAT-KS-AT-PT-ACP-cMT-TE	VI	MSTLNHCTDDVCKQAPVALFGPEVTRWTQETLLSLKSTLLQNTHLKFLIETLVSLPSLWPLLEEHYNPAGRERLQQLSDLATGKTIPDPKSFSNVHLAALTLVSHVADFVSMAEEADHRYQTMGQAPRLGGFHAVQGFCIGFLSAAAVSCSSDWPEFERNASNALRLAVCIGAIVDAEDELHDSIGRATAISVRWKRDSDRAIFGATLDRFPDAYISCITDEKTLTVTLPRRDESNFCSQLSQASISTNAIGINGCFHHSRHTYAAQILKDLCAGNKELQLPGAEKLHLPLRSTADAQIITTGALNDVALDLILCKKAHWFQTVKSTLANVPGVDHVKLVLFGKEPFVPRSLSASKANLTNGTSHYKEVEDASASHHANVDQPLHVEEIAVIGMACRFP…	IAVIGMACRFPEADSLEDYWQLISSGETAFKQLPVERFNPTDIGREPKVANFWGNFLRHPDEFDHRFFGISGREANTMDPQQRIALQVAYEALESSGCCSLPAEKQATDVGCYLGVGSVDYEGNVASENANAFSATGTLRAFISGRISHFLGWTGPSITFDTACSSSAVAIHSACKALLAKECSMALAGGVNVITSPDLYQNLSAASFLSPKGPSKAFDASANGYCRGEGAGMLVLKSLSRAVADGDSILGVIAGSAVNQSSNRSPITVPDSQSQKALYNQALSSGRITPKEVTYVEAHGTGTPVGDPIEYESIRLAFAGPGRSEELFLGSVKDNIGHAEGASGAAGIIKALLMMHYRTIPKQANFKSLNPGIEYTVTDKITVPKSNLPWVSKRRVALV…	YVAKPSRLTPTSVVKESTLVSLVKDDVSEVLFTVDTSNVVFDLAARGHAVTGSSICPASMYIELAAKCAVMISDGIAGKLPQIENLNMSAPLGLRAGVDVFMRVCKSTKGMWDFAVFSHPRTDFGETEHANGRIALIATDDPFLASRMKLLKRLARISRSDEIIRSPLATGISGPMVYKMFMDVVEYASYYRGVKSLSGLNNEAVGFVTASTNRPLSMDPGVCDPISLDNFLQVAGIHVNCLSRRKSDEVFMCTAIEEIVFSEFYMANRAEKRSWTVYTRYETTSKSNLMNDIFIYDSESETLVLIILGAKFRSVPFKSLTRSLTELNDTTPTNNPINAGSEDLAYRTKAPLS	.
70	Cladonia metacorallifera	NR	PKS15	FAM_00111	Cmt_08077	full	SAT-KS-AT-PT-ACP-ACP-TE	II	MAGMRFLLFGDQSSFDQAHIQKQVVESRENPFLSLFYTKASDALGHEIAQLSPLERAVIPTFTTIAELNDRTTSKDAHEGVQNALQCISQLAHYIEYTSALHGQIEDSTKSCVVGLSAGLLAAAAVACSPEITALIPLAVEVVLIAFRVGLLVRTAARHIEVSRSEHCAASWSFVIAGMTKPEAQAALSTFNQSKNFPQCNRAYISAFTADSVTISGPPTTLNHLWDSSFANKSKRIELPVYGPYHAPHLHKGVDMAEILCSSDPRRSRTLANYRLVLPLMSTSAGTCFEGSQDAPSVFAEVVNDILRRGLMVQDVVDGCMNLVTTSDCNQCELISIGPNNSENMFVKALNSGTNIDVSCHVKVPTPERLRAMSEAPRTSRKPKLAIVGMAGRFPDAAD…	LAIVGMAGRFPDAADHEKFWDLLEAGLDVHRRIPKDRFDVDKHFDPNGKIRNTSHTPYGCFIEEPGLFDPRFFNMSPREATQTDPMHRLGLASAYEALEMAGYVPNRTPSTKLDRIGTFYGQTSDDWREINEAQDIDTYFITAGVRAFAPGRINYYFKFSGPSFSIDTACSSSAAALQLACTSLWAGDCDTAVTGGLNVMTNSDIFAGLSRGQFLSKTGNCQTFDNDADGYCRGDGIGSLVIKRLDDALFDNDRILGVILETATNHSSNAISITHPHAPTQEQLFKKVLDDAGLDPHEVNYVEMHGTGTQAGDGTEMKSVTNIFAPVSRTGTRKKPLHLGSVKANVGHGEAVSGVTAMIKCLLMLQKNAIPPHCGIKKTINQGFPQDLNARNVHIAFKP…	KLSTTTCHKVVSEVVDVDKATVVIESDISRPDLLAAISGHVVNGTALCPSSIYGDMAMTIGEYLYKLLRPGTQTVHMNVCDMEVFKPFIANDDGGKGQTLRLTATTPDITTERANLVFSSGFGKTETQHAKCHVDFGSGSAWLAEWQRSAYLISGRVEGLKKAAHTGGAHRMLRGMAYKLFGAFVEYDSKYRGMEEVILDSPALEATAHIAFQTTEADGNFVCSPYWIDSACHLAGFIVNANDAVDSSKQVYVSHGWESMRFAEPLVASKTYRSYVKMQPLAGNMVAGDVYIFDGDRIIGMCGALKFQCIPRTLLNTFLPPKGTAAQKAPASRPAPITTKAVKKAIAKPKA	.
71	Cladonia metacorallifera	NR	PKS17	FAM_00055	Cmt_09438	full	SAT-KS-AT-PT-ACP	V	MELVYFSNEFPKDDLQDLFRRLHNHSKDKHHPILAQFINEITWAVKDEVRRLPTELKQLIPPFETVLSWAENTELREGLICGAVDGVLLVVVQLATYIGYAENHPEELSDFANTCLAGLGIGLLASTSVSLSSKLADLPLVGADAVRLAFRMGIHVQSVSENLEARELSESPDTWAYVVHNVDPAAAQKELDAMHCREEIPDTGKIFISAVSRTSVTVSGPPARLKALFNKSEFFRESKFIALPVYGGLCHASHIYGAQDTQSIVHGSSLNTLSTKSWPVIPVYSTSTGLPYPAKSAAELFECVVSELLTHAIYWDYVIRGLVDRVKCTDASEAVLYCFGNSIPLNDLNTALKSSMPHLDVSINDLMPWSSQVAPRDTTPRSTKQSKLAIVGMSCRLPG…	LAIVGMSCRLPGGATNTEKFWELLEKGLDVSRRIPADRFDVDTHYDPTGKQLNKSMTQYGCFIDEPGLFDAPFFNMSPREAQVVDPQMRLALVTAYEALERAGYVGNRTAATQLQRIGTYYGQAADDYREVNQGQEVSTYYIPGGCRAFGPGRINYFFKFAGPSYSIDTACSSGLAAIEVACQALWNGEIDTAVTGGVNVLTNPDGFTGLCNGHFLTKGHNACKTWDATADGYCRADGIGSLVIKRLEDANVDNDNILGVILGAGTNHSAEAVSITHPHAGHQAYLSRQVLRQAGVDPLDVSYVELHGTGTQAGDHEEMQGILEVYAPLTKRRSKDQPLHIGAVKANLGHSESAAGTTALIKVLLMLQKNAIPPHVGIKTEINPRFPRDFDKRNLHIAF…	EIQTSTVQQIVEGTFNGSAGTVAVQSDLMQPDFLAAAHGHRMNNCGVVTSSIHADIAYTLGDYIYRKLYPKAKDVNMNIANLVVTKGLIAQNNNKTPQLIQVTATTADIRSGVVDLTWQNVDNDCSVHEPFATANIVYGDASEWLSSWTSIAHLIHGRIEALERLAAEGKANRFSRNMAYTLFASNLVDYAEKYRGMQSVVMHELEGFADVQLTTKESGVWTVPPYFIDSVAHLAGFIMNCSDAMDTQNNYCVTPGWKSMRFAMPLVPGAKYRSYVKMIPTVEDPSIYLGDVYIMQDNVIMGMVGGIQFRRYPRILLSRFFSPPDKMAAMDSKPKAAASQAPVSAPAAPKAAALEPKPALT	.
72	Cladonia metacorallifera	R (HR)	.	FAM_00201	Cmt_09530	full	KS-AT-DH-ER-KR-ACP	.	MAPGIVADSHLVDHVVENSSFQPGARDHSNRLGIQTQEPIAIIGMGCRLPGGIESPPKLWDLLSERRSTQSAIPKSRFNIDGFYHPDLERHGSITAQGGYFLEEDLREFDNEFFGINNLEAAYMDPEQRKLLEVVFECFENAGTTLDDVSGASVGCYVGKFTYDYLTIQNKDPEYMHRYHATGMSTSILANRVSHVFNLQGPSLVLDTACSSALYCLHTACAALNADECESAIVAGANLIQSPEQHIATMKAGVLSPTSTCHTFDIAADGYGRGESVGALYIKKLSKAVHDGDTIRAIIRATAVNSNGNTPGITLPSAAMQEAVIRKSYERAGLSPDDTDYVECHGTGTQVGDAIEVEALSRVFRRSTDLPLLIGSIKPSVGHSEAASAISSIIKVVLA…	PIAIIGMGCRLPGGIESPPKLWDLLSERRSTQSAIPKSRFNIDGFYHPDLERHGSITAQGGYFLEEDLREFDNEFFGINNLEAAYMDPEQRKLLEVVFECFENAGTTLDDVSGASVGCYVGKFTYDYLTIQNKDPEYMHRYHATGMSTSILANRVSHVFNLQGPSLVLDTACSSALYCLHTACAALNADECESAIVAGANLIQSPEQHIATMKAGVLSPTSTCHTFDIAADGYGRGESVGALYIKKLSKAVHDGDTIRAIIRATAVNSNGNTPGITLPSAAMQEAVIRKSYERAGLSPDDTDYVECHGTGTQVGDAIEVEALSRVFRRSTDLPLLIGSIKPSVGHSEAASAISSIIKVVLALEKGEIPATYGVNKVNPKIKTHEWNMRIVTEKIKWPEK…	.	.
73	Cladonia metacorallifera	R (PR)	PKS37	FAM_00206	Cmt_10005	full	KS-AT-DH-KR-ACP	.	MTGMLEDKVLLPRLSTKLHGPTASSQLATPPLTASATPVDTPTRTTSPRYHDGDTTSSDIAVVGMACRVAGGNDTPEKLWEFMMNQKDGSGEIDPLRWEPYRRRDVRNAKELDKTTSRGYFVKNLEDFDSSFFSISPKEAEMMDPQQRLSLEVCWEALESAGIPPQSLAGSNTAVYVGVNSDDYGKLLLEDLPGVEAWMGIGTAYCGIPNRISYHLDLMGPSTAVDAALLVGETNLAIVGGVNALYGPGLTKVLDKAGAVSPEGVCRSFDDESRGYGRGEGAGIVILKRIHDALENRDNILAVLKGSAVAQDGRTNGIMAPNGKAQELVAMNALNTAGINPSTIGYVEAHATSTPVGDPVEVTAVSNVYGKGRSAHEPCYIGSIKPNIGHLEAGAGVMG…	IAVVGMACRVAGGNDTPEKLWEFMMNQKDGSGEIDPLRWEPYRRRDVRNAKELDKTTSRGYFVKNLEDFDSSFFSISPKEAEMMDPQQRLSLEVCWEALESAGIPPQSLAGSNTAVYVGVNSDDYGKLLLEDLPGVEAWMGIGTAYCGIPNRISYHLDLMGPSTAVDAALLVGETNLAIVGGVNALYGPGLTKVLDKAGAVSPEGVCRSFDDESRGYGRGEGAGIVILKRIHDALENRDNILAVLKGSAVAQDGRTNGIMAPNGKAQELVAMNALNTAGINPSTIGYVEAHATSTPVGDPVEVTAVSNVYGKGRSAHEPCYIGSIKPNIGHLEAGAGVMGFIKAVMAVNKGIIPPQANLSKLNSRVNWEEAGVQVVREPIHWKSPEALRRAGICSYGYG…	.	.
74	Cladonia metacorallifera	R (PR)	PKS42	FAM_00207	Cmt_10189	partial	(KS)-AT-DH-cMT-KR-ACP	.	MYISESNLGLLSPNGRCAMWDVAADGYARGEGVAAVIVKTLSQAIADNDPIDCVIRETGVNQDGRTPGLTIPSSLAQAALIRQCYAKAGLDPINSPQDRPQFFQAHGTGTKAGDPQEAEAISSALFPAGSRATMSSEKLLVGSIKTVLGHSEGTAGLASVISTSLALKHGVVPPNLHFDNLSLNVAPFFKHLDIPTTPVAWPTSGSEVRRASVNRYVNNTFECLTSCLQPPVSFGFGGTNAHCILENFVPKHIMKTSSSTLFTPLILSAASASALRTMLSWHLDYLKENPTIELADFAYTLQHRRSTLPYRKTIAAENVQSAIQSLQNIIDPPYNSKEDAGLGTRFGTPSRPSRVMGIFTGQGAQWPRMGAELVESSPFAASRIAELDAALQNLPNTSN…	.	.	.
75	Cladonia metacorallifera	R (HR)	.	FAM_00208	Cmt_10221	full	KS-AT-DH-ER-KR-ACP	.	MVMAKDTCQLGKKRSDTVFDSPDAQDPVAVIGLSCRLPGCNNSPTALWEFLKRGECARTEPPESRFNLKGHNDASKKPNTMRTPGGMFLENIDLRDIDAQFFRLSQVYVETCFSEAISMDPQQRQLLEVMYEGLENAGISLEELKGKSVGCFVSSYSSDYGDSQSRDPEDKPLASTVGVGRAMLSNRISHFLDIHGPSMTIDTACSGGLVAVDVACHYLKTGEIEAAIVSGCNLYLSPEHTMDQSMSGAVSITGRCHTFDAKADGYVKAEAVNSIIIKRLEDAVRNRDPIRAVIRGSATNSNGRTAGIVSPSSNLQSLAICRAYASAGISEFNSTSYLECHGTGTPVGDPIEVAGVSSVFRATRSPDKPLIIGSIKSNIGHSEPAAGLSGLLKTVLALE…	DPVAVIGLSCRLPGCNNSPTALWEFLKRGECARTEPPESRFNLKGHNDASKKPNTMRTPGGMFLENIDLRDIDAQFFRLSQVYVETCFSEAISMDPQQRQLLEVMYEGLENAGISLEELKGKSVGCFVSSYSSDYGDSQSRDPEDKPLASTVGVGRAMLSNRISHFLDIHGPSMTIDTACSGGLVAVDVACHYLKTGEIEAAIVSGCNLYLSPEHTMDQSMSGAVSITGRCHTFDAKADGYVKAEAVNSIIIKRLEDAVRNRDPIRAVIRGSATNSNGRTAGIVSPSSNLQSLAICRAYASAGISEFNSTSYLECHGTGTPVGDPIEVAGVSSVFRATRSPDKPLIIGSIKSNIGHSEPAAGLSGLLKTVLALENGVIPGNPTFEVANPEIDFLAQRVH…	.	.
76	Cladonia metacorallifera	R (PKS-NRPS hybrid)	PKS5	FAM_00280	Cmt_10623	full	KS-AT-DH-ER-KR-C-A-PCP	.	MTAMYRRATELSDMNSSSSLHSRSSSRSDAHTSVTSAPSSHGEGGGRLDDPTAIIGLACRVPGAQNSTKLWENIVEQKDLQKKIPADRFNVDAFYHPNGANKSTTNARYGYFLDQDISLFDPEFFRISGKEAEAMDPQQRMLLEVVYEALEDAGITLDEISGTQSSVFCGSFTNDYKDMVNKDLGYYSKYTATGTGNAILSNRISFFYNLHGASVTIDTACSSSLISFHLGNKSVQEDDADYSIVVGSSLHFDPNMFITMTDFGFLSSDGRCRAFDASGKGYVRGEGICAVVLKRKSRAELDGNKIRCIIRGSDINHDGTKEGITVPNSAAQEALIRKTYKNAGLDTKDTQYFEAHGTGTQAGDPRETRAIGAVFAQDRDSPLHVGSVKTNIGHLEGAS…	DPTAIIGLACRVPGAQNSTKLWENIVEQKDLQKKIPADRFNVDAFYHPNGANKSTTNARYGYFLDQDISLFDPEFFRISGKEAEAMDPQQRMLLEVVYEALEDAGITLDEISGTQSSVFCGSFTNDYKDMVNKDLGYYSKYTATGTGNAILSNRISFFYNLHGASVTIDTACSSSLISFHLGNKSVQEDDADYSIVVGSSLHFDPNMFITMTDFGFLSSDGRCRAFDASGKGYVRGEGICAVVLKRKSRAELDGNKIRCIIRGSDINHDGTKEGITVPNSAAQEALIRKTYKNAGLDTKDTQYFEAHGTGTQAGDPRETRAIGAVFAQDRDSPLHVGSVKTNIGHLEGASGLAGIIKTTMALENRKIPPNMLFNNPNPNIDFENWKIAVPTKTLDWETP…	.	.
77	Cladonia metacorallifera	R (HR)	PKS3	FAM_00252	Cmt_10759	full	KS-AT-DH-ER-KR-ACP	.	MGVFIGGGNAEYRSHVGHDIDNLPMFEATGNAESLLANRLSYVYNLQGPSLTIDTACSSSLVAMNTAFLSLQAGESSVALVGGSVLRLRPESAISLSNMKLLSPDGRSYAFDDRATSGFGRGEGSACLVLKPLDAAMRDGDPIRAVIRNTGVNQDGKTAGITMPNGHAQASLIRSVYRSAEMEPLMTDYVEAHGTGTATGDPIEAAALGEVFGRSPDQPAVVIGSIKSNIGHLEALSGVASVIKAALMLERRFYLPNCDLQTLNSKIPFQQLNLNAHVIMEEAISKQDIRTKPESARVTLLNGCSSQGASSLSVTTAHLYILSANDRDSLLRYAALLAEYISERPIYLNFDILSSLAFTLGQRRTLLPWKLAIPATQQEELIRRLKDVSLTPTRSVSQP…	GVFIGGGNAEYRSHVGHDIDNLPMFEATGNAESLLANRLSYVYNLQGPSLTIDTACSSSLVAMNTAFLSLQAGESSVALVGGSVLRLRPESAISLSNMKLLSPDGRSYAFDDRATSGFGRGEGSACLVLKPLDAAMRDGDPIRAVIRNTGVNQDGKTAGITMPNGHAQASLIRSVYRSAEMEPLMTDYVEAHGTGTATGDPIEAAALGEVFGRSPDQPAVVIGSIKSNIGHLEALSGVASVIKAALMLERRFYLPNCDLQTLNSKIPFQQLNLNAHVIMEEA	.	.
78	Cladonia metacorallifera	R (PR)	PKS6	FAM_00149_1	Cmt_10813	full	KS-AT-DH-KR-ACP	.	MSPSTDNGVAIIGMSCRVAGANSPPELWDNLVSSKDVQSEITRFNVQGYYHPDGGPRKGLTNVRRAYMLDDDTIDKFDNAFFHVTPVEAEAMDPQQRMLLEIAYETIENAGITLDAFRGSDTAVFAGMEGCDYHTIAARDIDATPRYLATGTSTCMAANRLSYFFNLSGPSMSVDTACSSSMAALHQAVRMLQHGDSKMALVCSAKLILNPDMFPSSSELGFLSPSGKCQCFDEAADGYGRGEGVLALLLKPLDLAIADQDPIRAVIRGTRLNQDGRTQGITMPSADAQLRNINSLYQEINLDPVRIQYLEAHGTGTAAGDPIEFSAIHSVFGPSRETMEPLVVGSVKSCIGHLEASSALASVIKVTLCLERGLIPPQLHFEHPNPKIDFRYALIPTSV…	VAIIGMSCRVAGANSPPELWDNLVSSKDVQSEITRFNVQGYYHPDGGPRKGLTNVRRAYMLDDDTIDKFDNAFFHVTPVEAEAMDPQQRMLLEIAYETIENAGITLDAFRGSDTAVFAGMEGCDYHTIAARDIDATPRYLATGTSTCMAANRLSYFFNLSGPSMSVDTACSSSMAALHQAVRMLQHGDSKMALVCSAKLILNPDMFPSSSELGFLSPSGKCQCFDEAADGYGRGEGVLALLLKPLDLAIADQDPIRAVIRGTRLNQDGRTQGITMPSADAQLRNINSLYQEINLDPVRIQYLEAHGTGTAAGDPIEFSAIHSVFGPSRETMEPLVVGSVKSCIGHLEASSALASVIKVTLCLERGLIPPQLHFEHPNPKIDFRYALIPTSVLPWQQAEG…	.	.
79	Cladonia borealis	NR	PKS21	FAM_00014	Cbo_01394	full	SAT-KS-AT-PT-ACP-TE	IV	MATPLSLYLFGDQDSQFRDDLGALLLVGGNPVLNTFFDRAALSLRQEIQALPWPQRDQFPSFCNFLDLLAIDTSKPLHPALQLALSSVHHFAVFLCRKHSEIESSKFDGSWYTSGFGTGLLAAAAVSCFSTFERFLPIALDTVLVSFRVGLLAADIRDQIVIDKESLACWRVRVETGKPEVVLSQLEELCTQKHLRIWSRPYVCCVSDDSVLLSGPPTLLEDFVRAYNLDASESAVYAPFHASQIYSQNDVERIVHSFSPTLASVTSKLTLLSHRDGKALPPQTLHSLLAVAVSAVLREHVASPDVLCGIKDVIQSQLAQPCTLISIGTPNGPRLAAMLDNAKLSLDEVIHVSNESIVSHASAPQQTRQPKIAITGFSGRFPEAENLHRFWDVLHEGVD…	IAITGFSGRFPEAENLHRFWDVLHEGVDTHSETPKSRWDVETHVDSTLKRKNTSGTPYGCWLNNAGLFDRSFFSISPREAPQMDPAQRLALMCAYEAVEMSGIVPDATPSTMKSRVGVFIGSTSNDWCETNSAQDVDTYFIPGGNRAFIPGRINYCFKFSGPSFSIDTACSSSLAATHIACNALWRNDIDCAIVGGTNVLTNPDVTAGLDRGHFLSRTGNCKTFDDGADGYCRGEGVGVVVLKRLHDAQADNDPIYGCILAAVTNHSAEAESITRPHVGAQQALFSDVLAKGGVHPNDISYIEMHGTGTQAGDGREMASVSQTFAPWPQGDPRSRRNDLHVGSVKANVGHGESVAGVTALIKVLLMMQNNEIPPHCGIKTRINRTFPSDLDERRIRIAK…	LNTTSCQKVVSVEPLGDGFLVITESDLQSNDLRPVVGGHKVNGVAVCIGAVYADMAFSCAEAILKTFQGQEDITNTAILVKDMDMQEALIISDSPEPQIVRVEAKYSQKQKKVEIEIKSASNGGQTYKVHAKATVVFDDRQQEKQNLHLQMGSIGTLIETLKSNATSGLTERFTTAMAYRMVASLAHYDESHKGVKEAYLNSRTQEAHAVVSTAARNRLPGNFTAHPCVFDSILQLATFVLNANENSRFDLEVYVVRGWDSLFIDGVLSPEEEYETYVKMTAQDKDVSLGDIAIRRGSNLIGCIKGVRVQRVPRRLMDVMFKQKTDVATTLQSANDSLAVQAKASGTPKKMGGPSKLDKS	.
80	Cladonia borealis	NR	PKS25	FAM_00191	Cbo_01474	full	SAT-KS-AT-PT-ACP-ACP-TE	VIII	MTDTAEMSRIFTFAGLGSNSLFSEQVLALAMEDSSTLEARVLLEACHGVFKTVFASANLKDTLSVNIDLEDFMTPESLIQPPAHYRKNSIIQHVYLYLAQLLRYMRFSKDSHSKVLGLAGFCAGLLPSAVIATTRNTTELLSRGQDFFYVALYLGIRNEGYKQAMIRNEACSPTLPWSVIVDGLSAQQAQELLQEHTRQAPESYIYVSAINSSSCVTLSGRGDHLDRFSKQGLPSRCKVRATNVYCLYHDRRHLSIVREEVLGDLRHNESLFSSPLQLVSPLFSGIDGKPINFGKLVTFGDFCETVLEMILLEPVDWVAMEDNILTSVRKSVEATESPHEIVNFGPGYGMSRTKHTLPDRIKIIDATTKPKIASHTGPELPSSDTIAIVGMGLDLPGAP…	IAIVGMGLDLPGAPDASTLWRNLKEALNSCTEIPESRFHVEDFYQKETGRTLKTKYGNFMENPFLFDNELFKISPREASSIDPQQRVMLQTAYRALEDAGYVPDSTPSFSRKTFGCFIGSATIDYTDNLKDEIDVYYSPGTLRAFQSGRISYAFKWSGPSITLDTACSSSITAIHQASRALLSGDCRAALVGGVNVITSPDMYLGLDRAHFLSPTGQCKTFDESADGYCRSEGCVAFVLKKLDDAMAEGDQILGIIRGVEINQSGNARSITHSHAPTQEDLFGRILKKSKIHPHQITVAETHGTGTQTGDVNELIGIRKALCTGRDPSYPLHLTSIKANIGHSEAASGGAALAKLLLMMKHREIPPQISLNTLNHKIRELGTDGAVISRDGAVWPRPLS…	AVLTQERGAQTSYAFLSRIVQPLSETNSQAIFETPIAIFAEYILGHSVCGYALCPASVYHEIALSAAKHLKLHDLQMDQVWSLSSVTFVAPLIYSEGSSAIVGTSIEPTNQSRTTFSFKIYSRTAESDSQRQTIHCQGQVKIRSLTGQKNAKLLAITKRKKSYFFQPDRSETQEIFLKKAIYEKIFTRVVTYSEMYQMVQSIRIDQNEALAVCRYPKTTGKDMSRFTTILMDVLLHVAGFVANLSVENGEVCICKEVRTMTLLRDTLPSEEKFEIHCSNLELESESLIIADAYATDTEGVIAVFKGMSFQRMKLDRMTQAMHLAHRKSGDLVESIVNEGFEQPVSSPLTLRYPKTPEESRLSVRDIVAKTCNL	.
81	Cladonia borealis	R (PKS-NRPS hybrid)	.	FAM_00031	Cbo_02108	full	KS-AT-DH-cMT-KR-ACP-C-A-PCP-R	.	MDEPIAIVGSACRFPGAATSPSKLWELLKAPRDVIRDFPPERLNLSNFYNPDGEHHGSTDVQNRGYLLQEDCRLFDASFFRINPKEAHGMDPQQRILLEIVYESLEAAGWPLDAIDGSLTSVLVGVMSSDFNDILMRDPETLPTYTATGVARSILSNRISYFFNLKGPSMTIDTACSSSLVALHQAVQGLRNGEATQAIVAGTTLLLDPAMYIAESNLHMLSPDSRSRMWDKDANGYARGEGVAAVLLKPLSKAIQDNDHVECIIRQTGVNSDGRTNGITMPSSSAQTELIRQTYEKARLDLMSDRCQYFECHGTGTLAGDPVEARAIQEAFFPNQSDKDEENPIYCGSVKTVIGHLEGCAGLAGVLKAALAIQNKAIPPNMHFKQLNPAVTPHYDNLC…	EPIAIVGSACRFPGAATSPSKLWELLKAPRDVIRDFPPERLNLSNFYNPDGEHHGSTDVQNRGYLLQEDCRLFDASFFRINPKEAHGMDPQQRILLEIVYESLEAAGWPLDAIDGSLTSVLVGVMSSDFNDILMRDPETLPTYTATGVARSILSNRISYFFNLKGPSMTIDTACSSSLVALHQAVQGLRNGEATQAIVAGTTLLLDPAMYIAESNLHMLSPDSRSRMWDKDANGYARGEGVAAVLLKPLSKAIQDNDHVECIIRQTGVNSDGRTNGITMPSSSAQTELIRQTYEKARLDLMSDRCQYFECHGTGTLAGDPVEARAIQEAFFPNQSDKDEENPIYCGSVKTVIGHLEGCAGLAGVLKAALAIQNKAIPPNMHFKQLNPAVTPHYDNLCVP…	.	.
82	Cladonia borealis	NR	.	FAM_00034	Cbo_02179	full	SAT-KS-AT-PT-ACP-TE	IV	MDGPCNIYIFGDQTFDFHPRLTKLLRTQNAPVLSSFLHQAYCKLRAEIGLLPAQEQAQFPRTTSLADLNTLDRGKLHALPCIQSALSCIGHLGYVISRVETYGHSFPASDAVVSGFCKGALSAAAVSCCRKISELPPVAVAIVGVAFRVGYLASTVRKTISTSIEPWSLAVSGATEESLAKALEAFSDSRRLPVTSRPYVSAELPDSCTISGSPESLNNLRNDERFAEFRTTSLPIYAPYHSPHLFTNSDLKDILQSISAESFERRSVHFNAVSSIDGSVTKSGNLHSRLESALAQVLMKPLRMQPLCEGLASYVKNNDTDAVHIIPIDAHATSLSSFLERCLDGCTIRVLFEEDQARSSLQTTASSCRSKIAIIGMSGRYPGAEDNREFWELLLQGRD…	IAIIGMSGRYPGAEDNREFWELLLQGRDVHKEAPSLQWDVKTHVDTTGARKNTSATGFGCWLEHPEAFDAQFFNMSPREAPQAIEQAGIVPGATQSTRKDRVGVFYGVTSNDWMETNSAQDIDTYFIPGGNRALSPAASITSSSSVDPVTALIRPAPLAWTNVLTNPDFTAGLDRGHFLSRTGNCKTFDDMADGYCRGEGVGTVILKRLEDALADSDPIQALILGAYTNHSAEAESITRPHVGAQRAIFSKILSDAYVDPRDVSYVEMHGTGTQTGDLGEMISVLDTFAPKKNFRSNDSALFVGSAKANIGHGEAASGVTSLAKVLLMMRNNIIPPHCGIKTTINHRFPKDLLERNVHIAERPVEWTAANGKPRRIFVNNFSAAGGKSALLLEDKP	VAAAKLQSSTIHTVHEDSAERIVAESDLRHAELNSLTQGHVVDNIPVCTPSVYADIALQIGKYLIERYHPELDGCQLDVAEMTIRKALITKSEGTQPLQTIAEVDWPRKEARCRFATFDAKGKPSVMHAQSVTRFGDDSLRKCLQGTSADTKRRIENLRASLESRATERFNRTMIYKMIRPLAQFHQDYKTLYEVILNSQTLEATSKVDLRDVCANGHYHTHPGYIDGLTQSGGFTMNCNDTNDLDVEVFVNHGWDSFQMFEPIDPSRTYATYVQMSEDRDRMFKGDPLVFSEQGIAASYQGICLQGVPRDVLRRILQFEAKQQAPEIAKSLVVGPALQTKSPPKAANAATPVEPSKSL	.
83	Cladonia borealis	NR	.	FAM_00035	Cbo_02192	full	SAT-KS-AT-PT-ACP-cMT-TE	VI	MLRPDIIIFGPQRTFPKPESLARLRLALLTEPCLTKFLAAIKDLPNLWSSLLKARPALERVPGIQVLEDLKTWVERGHLARPPNPLPNTLLTPLSVIADVVHYLHFVRLREVELGESHADIISSIKSRGLQGFGVGTLAALALACSKNQRDLGVFGSVALRLAVCIGALVDLESVFSDPANEVCSLDVCLEPAKRPQILNILERFPEKDDACITVTASKTTLPLLMAQLSASGATAIPIPMRGRFHSKKNEEALATMLDLCAHHSNLQYPPIQNLAVPVSTDINSNDGGSLHEFASRSILVGQSNWSLAIASATSQISQPSGVHILAIGDLHSLHLSTEKEFVVRITYLRDFELSECPKASSTVSRWSHVEERHLVAPYTRDNSENDIAIIGMACRFPG…	IAIIGMACRFPGAGSIEEFWQLLCEGLSMHQELPTQRFSMHNPRMTTGGEVKFWGNFLTDVDAFDHIFFGISSREAASMDPQQRILLQLAYQALESSWYFDEVPKPHNVGCFLGVGSVEYEENVASHPPTAFSALGTLRAFVSGKISHRFGWTGPSITYDTACSSSAVAIHSACQALQLGECSSALAGGVNVMTSTAMYQNLGKAGFLSPTGPCKAFDGKADGYCRGEGAGLVVLKRLSTAIADGDPIAAIIAGSAVSQSENCTPITVPNSTSQTDLYRKVTSIAGVDPTNVSFVEAHGTGTTVGDPVECESIRQVFGGRTRSDTLYFGSVKANIGHTEAASGVAALIKAVLMINKETVPMQANFRKLNPRISPLRPDRMDIPTETQQWKGSAVCLNNY…	LERSLGLASPILSLISFVRPQNEGRSIAEFQINPESQQFKSYLNGHKVLGNSLCPASLYAHLATRAASAVSENGAISSESFRLEDLHFQTPLGLNNGHVISLFLRVTDDCPDRFSFEFCSRQYEDTFQQLIHATGALYIEQTESARLEIEFARYERLASSRRSQLLAHNGSESSIAGGFIYKIFSSVVDYAEYFRGVERIASSGWDVAGCITIPEPPTDLLDGGIWEPLLIDNFLQLAGLHINCLQGREQSKVHVCTRIGKLQPSLELRGWERGPWEAFSRLEALEGGEVSSNIFVIDPRTEALVFTILGARFTEVSITSLARTLSRTDSCERLPTASPEKPHATPAGSDSSAELYRRLD	.
84	Cladonia borealis	R (PKS-NRPS hybrid)	.	FAM_00038	Cbo_02279	full	KS-AT-DH-ER-KR-ACP-C-A-PCP-R	.	MAAYSSSSSSDGTAGSPSPSVLESTDSSLDTTSDESMAGLAVADPSVVVGMACRVPGATNTSQLWEVLAEQRDLQKKMPQDRFNVDAYYHPHGTNKGTTNARYGYFLDQGLDLFDNEFFRISGKEAESMDPQQRLLLEVVYEALENAGITLDEIRGTQTSVFCGSFSNDYNAMMTKDLAQYPKYAVTGIGNAILSNRISYFYDLHGPSLTIDTACSSSLVCLHFGNKSLQDRESDISIVAGSALHFDPNIFITMTDFGMLSSDGRCRTFDADGSGYVRGEGVCAVILKRKSLAEFDGDTIRSVIRATGSNHDGSKDGLMLPNEKAQEQLIRHTYKKAGLLTADTDYFEAHGTGTKAGDPREAGAIGKVFAPGRQHPLFVGSIKSNIGHLEGASGLIGII…	DPSVVVGMACRVPGATNTSQLWEVLAEQRDLQKKMPQDRFNVDAYYHPHGTNKGTTNARYGYFLDQGLDLFDNEFFRISGKEAESMDPQQRLLLEVVYEALENAGITLDEIRGTQTSVFCGSFSNDYNAMMTKDLAQYPKYAVTGIGNAILSNRISYFYDLHGPSLTIDTACSSSLVCLHFGNKSLQDRESDISIVAGSALHFDPNIFITMTDFGMLSSDGRCRTFDADGSGYVRGEGVCAVILKRKSLAEFDGDTIRSVIRATGSNHDGSKDGLMLPNEKAQEQLIRHTYKKAGLLTADTDYFEAHGTGTKAGDPREAGAIGKVFAPGRQHPLFVGSIKSNIGHLEGASGLIGIIKATMSIENAKILPNMHFNTPNPEIDFQNLKIKVPTELTDWYNA…	.	.
85	Cladonia borealis	R (HR)	PKS4	FAM_00213	Cbo_03167	full	KS-AT-DH-cMT-ER-KR-ACP	.	MHEHSSGPEITGSRVEFNGHANEYANGSFTGSDNGLSNGHYASSNGALNGNAHQTHSYTSESGISNGNTAEASQSLNGHQIGSTNLDGNAKVTSDHVVEPVAIVGMAMRLPGGIHNADDFWDLLINKRNGQCRVPKDRYNIDAWYGPGKSGHVGTQHGYFLEDLDLSHIDASFWSMTKREAELMDPQQRLILEVVYEALENAGEKDWRGRNIGCYVGIFGEDWLDMDSKDVQNMHMYRLTGYGDYITANRVSYEFDFKGPSMTIRTACSSSLTGLHEACQALYNGDCTSAIVGGTNIIMTPRMTIAMTEQGVISPTGSCKSFDASADGYARGEAISALYIKKLSDAISDGDPIRAVIRSTCINNDGKTVGLTSPSTEAHETLIRRGHELAGIQDLSKTA…	PVAIVGMAMRLPGGIHNADDFWDLLINKRNGQCRVPKDRYNIDAWYGPGKSGHVGTQHGYFLEDLDLSHIDASFWSMTKREAELMDPQQRLILEVVYEALENAGEKDWRGRNIGCYVGIFGEDWLDMDSKDVQNMHMYRLTGYGDYITANRVSYEFDFKGPSMTIRTACSSSLTGLHEACQALYNGDCTSAIVGGTNIIMTPRMTIAMTEQGVISPTGSCKSFDASADGYARGEAISALYIKKLSDAISDGDPIRAVIRSTCINNDGKTVGLTSPSTEAHETLIRRGHELAGIQDLSKTAMIECHGTGTKIGDPIETKAVANVFGQYGIYIGSTLISQVKPNLGHSEGASGMSSVIKMVLALEHKMIPPNINFKKGNPQTSLTPFVVPWEEAKLKVPVT…	.	.
86	Cladonia borealis	NR	PKS9	FAM_00134	Cbo_03410	full	SAT-KS-AT-PT-ACP-cMT-TE	VI	MSTLNHCTDDVCKEAPVALFGPEVTRWTQESLSSLRSTLLQNTHLRFLIETLVSLPSLWPLLEEHYNPAGREKLQQLSDLATGKTTLDPKSFSNVHLAALTLVSHVVELVSMAEEADHGYQTMGQAPRLGGFHAVQGFCIGFLSAAALSCSSDWTEFERHASNALRLAVCIGAIVDAEDELHDPIGRATAISVRWKKDSDRTNLEATLHRFPDAYISCITDEKTLTVTLPRRDQSNFCSQLSKANISTNAIGINGCFHHSRHAHAAQILKDLCAGNKELQLPGAEKLHLPLRSTADAQIITTGALNDVALDLILCRKAHWFQTVKSTLANLPGVDHVKLVLFGKEPFVPRSLSASKANLTNGISHHKEAEDASASHHANVDQPHHVEEIAVIGMACRFP…	IAVIGMACRFPEADSLEEYWQLISSGETAFKEVPVERFNPTDIGREPKVANFWGNFLRHPDEFDHRFFGISGREANTMDPQQRLALQVAYEALESSGCCSLPAEKQATDVGCYLGVGSVDYEGNVASENANAFSATGTLRAFISGRISHFLGWTGPSITFDTACSSSAVAIHSACKALLAKECSMALAGGVNVITSPDLYQNLSAASFLSPKGPSKAFDASANGYCRGEGAGMLVLKSLSRAVADRDSILGVIAGSAVNQSSNRSSITVPDSQSQIALYNQALSGGGITPKEVTYVEAHGTGTPVGDPIEYESIRLAFASPRRSEELFLGSVKDNIGHAEGASGAAGIIKALLMMHYRTIPKQANFKTLNPGIEYTVTDKITVPKSNLPWVSKRRVALV…	YVAKPSRSIPTSVVKESTLVSLVKDDVSEVLFTVDTSNVVFDLAARGHAVTGSSICPASMYIELAAKCAVMISDGIAGKLPQIENLNMSAPLGLRAGVDVFMRVCKSTKGMWDFAVFSHPRTDFGETEHANGRIALIATDDPFLATRMKLLKRLARSSRLDEIIRSPLATGISGPMVYKMFMDVVEYASYYRGVTSLSGLDNEAVGFVTASTNRPLSMDPGVCDPISLDNFLQVAGIHVNCLSRRKSDEVFMCTAIEEIVFSEFYMANRAEKRSWTVYTRYETTSKSNLMNDIFIYDSELETLVLIILGARFRSVPFKSLTRSLTRLNDTTPTNNPINPGSEDLAYRTKPPLS	.
87	Cladonia borealis	R (PKS-NRPS hybrid)	PKS5	FAM_00280	Cbo_03758	full	KS-AT-DH-ER-KR-C-A-PCP	.	MTAMYRRATELSDMNSSSSLHSRSSSRSDAHTSVTSAPSSHGEGGSRLDDPTAIIGLACRVPGAQNSTKLWENIVEQKDLQKKIPADRFNVDAFYHPNGANKSTTNARYGYFLDQDISLFDPEFFRISGKEAEAMDPQQRMLLEVVYEALEDAGITLDEISGTQSSVFCGSFTNDYKDMVNKDLGYYSKYTATGTGNAILSNRISFFYNLHGASVTIDTACSSSLISFHLGNKSVQEDDADYSIVVGSSLHFDPNMFITMTDFGFLSSDGRCRAFDASGKGYVRGEGICAVVLKRKSLAELDGNKIRCIIRGSDINHDGTKEGITVPNSAAQEALIRKTYKNAGLDTKDTQYFEAHGTGTQAGDPRETRAIGAVFAQDRDSPLHVGSVKTNIGHLEGAS…	DPTAIIGLACRVPGAQNSTKLWENIVEQKDLQKKIPADRFNVDAFYHPNGANKSTTNARYGYFLDQDISLFDPEFFRISGKEAEAMDPQQRMLLEVVYEALEDAGITLDEISGTQSSVFCGSFTNDYKDMVNKDLGYYSKYTATGTGNAILSNRISFFYNLHGASVTIDTACSSSLISFHLGNKSVQEDDADYSIVVGSSLHFDPNMFITMTDFGFLSSDGRCRAFDASGKGYVRGEGICAVVLKRKSLAELDGNKIRCIIRGSDINHDGTKEGITVPNSAAQEALIRKTYKNAGLDTKDTQYFEAHGTGTQAGDPRETRAIGAVFAQDRDSPLHVGSVKTNIGHLEGASGLAGIIKTTMALENRKIPPNMLFNNPNPNIDFENWKIAVPTKTLDWETP…	.	.
88	Cladonia borealis	R (HR)	.	FAM_00054	Cbo_04209	full	KS-AT-DH-cMT-ER-KR-ACP	.	MAPSISNDYTNEFHSLRNGVNGRTDGFNDHINGANGQMNGSNGHVNGYNSNFNGTDCYTNGSNGHVNDPATPLSRSSDIPIPIAIIGMGMRLPGVCHDAETFWNFLMNKKEGMVPVPSTRWNADGFHDPAGKPGTIKANEGNFLNIDVGAFDAGFFSMTAAQIEQADPQQRILLETVYESVVNAGERNIKGRNIGVYVGLFAEDWIEMHAKDSEPQTFFGYTGHFDLMNSNLVSYEFDWKGPSMTFKTGCSASMAAMDTACKALARGDCESAIVGGTNLVLSPALSSVLSAYGVNSAEGRCRSFDAIATGYGRGEAVSSLFIKRLDHALRDGNPIRGVIRSSMCIDDGKTPGITQPNSDAHEALIRSAYKAAGLTDKYHETAFFECHGTGTPIGDPIEA…	RLPGVCHDAETFWNFLMNKKEGMVPVPSTRWNADGFHDPAGKPGTIKANEGNFLNIDVGAFDAGFFSMTAAQIEQADPQQRILLETVYESVVNAGERNIKGRNIGVYVGLFAEDWIEMHAKDSEPQTFFGYTGHFDLMNSNLVSYEFDWKGPSMTFKTGCSASMAAMDTACKALARGDCESAIVGGTNLVLSPALSSVLSAYGVNSAEGRCRSFDAIATGYGRGEAVSSLFIKRLDHALRDGNPIRGVIRSSMCIDDGKTPGITQPNSDAHEALIRSAYKAAGLTDKYHETAFFECHGTGTPIGDPIEANAVARVFGRDGMIIGSVKSNVGHSESASGNTSIIKGVLALEHRTIPPNVNFNTPNPKIPWKEARLTVPTEPLQWPVGRLERVSVNSFGIG…	.	.
89	Cladonia borealis	NR	PKS17	FAM_00055	Cbo_04392	full	SAT-KS-AT-PT-ACP	V	MELVYFSNEFPRDDLQDLFRRLHNHSKDKHHPILAQFINETTWAVKDEVRRLPTELKQLIPPFETVLSWAENTELREGLLCGAVDGVLLVVVQLATYIGYAENHPEELSDFANTCLAGLGIGLLASTSVSLSSTLADLPLAGADAVRLAFRMGIHVQSVSENLEARELSESPDTWAYVVHNVDPSAAQKELDAMHCREEIPDTGKIFVSAISRTSVTVSGPPARLKALFNKSEFFRGSKFIALPVYGGLCHASHIYGAQDTQSIVHGSSLNTLSTKSWPVIPVYSTSTGLPYPAKNAAELFECVVSELLTHAIYWDYVICGLVDRVKCTDASEAVLYCFGNSIPLNDLNTALKSSMPHLEVSINDLMPWSSQVAPRDTTPRSTKQSKLAIVGMSCRLPG…	LAIVGMSCRLPGGATNTEKFWELLEKGLDVSRRIPADRFDVDTHYDPSGKQLNKSMTQYGCFIDEPGLFDAPFFNMSPREAQVVDPQMRLSLVTAYEALERAGYVGNRTAATQLQRIGTYYGQAADDYREVNQGQEVSTYYIPGGCRAFGPGRINYFFKFAGPSYSIDTACSSGLAAIEVACQALWNGEIDTAVTGGVNVLTNPDGFTGLCNGHFLTKGHNACKTWDATADGYCRADGIGSLVIKRLEDAKVDNDNILGVILGAGTNHSAEAVSITHPHAGHQAYLSRQVLRQAGVDPLDVSYVELHGTGTQAGDHEEMQGILEVYAPLTKRRSKDQPLHIGAVKANLGHSESAAGTTALIKVLLMLQKNAIPPHVGIKTEINPRFPRDFNKRNLHIAF…	EIQTSTVQQIIEGTFNGSAGTVAMQSDLMQPDFLAAAHGHRMNNCGVVTSSIHADIAYTLGDYIYRKLYPKAKDVNMNIANLVVTKGLIAQNNNKTPQLIQVTAATADISSGVVDLTWQNVDNDGNVHEPFATANIFYGGASEWLSSWTSIAHLIHGRIEALERLAAEGKANRFSRNMAYTLFASNLVDYAEKYRGMQSIVMHELEGFADVQLTTKESGVWTVPPYFIDSVAHLAGFIMNCSDAMDTQNNYCVTPGWKSMRFAMPLVPGAKYRSYVKMIPTVEDPSIYLGDVYIMQDGAIMGMVGSIQFRRYPRILLSRFFSPPDKMAAMESKPKAAASQAPVSAPAAPKAAALEPKPALA	.
90	Cladonia borealis	NR	PKS32	FAM_00260	Cbo_04463	partial	SAT-KS-AT-(PT-ACP-TE)	IV	MYLSSGELHSSLRFDQGIIPILSELLHVAVYTVRVAFRVGLNATDTADSIERSDSPTEAWSYVQFSEKLHLPPTSRLYVSEVAAHGVSVSGPPSNLRQFQRNSASQGLHISPLQIQAPYHAPHLYDKHNFASLLSSSEDLSSYSTYIPVLSTCSGKLRRASDLTQAFRAAVADILINRIDLNLMYEGISFLTRMAQDSQILVHLIGTSAGKALMRTLSENPQRIPSHKLPENDLHAPSPSSQSLATPVLSTASPTTVDGKSRIAILGMSGRFPNADGLSEFWDVLAKGLDVHSIAPSSRWDTATHVDVSGKRKNTSATTYGCWLKRPDLFDPKIFNISPREAPQIDPAQRLALLTAYEAIEQAGIVPDGSQSTQKDRVGVFFGVTSNDWMETNSAQDID…	IAILGMSGRFPNADGLSEFWDVLAKGLDVHSIAPSSRWDTATHVDVSGKRKNTSATTYGCWLKRPDLFDPKIFNISPREAPQIDPAQRLALLTAYEAIEQAGIVPDGSQSTQKDRVGVFFGVTSNDWMETNSAQDIDAYFIPGGNRAFIPGRINYCFKFSGPGYSVDTACSSSLAAIHTTCNSLWQRDVDTAIAGGTNILTNPDFTAGLDRGHFLSRTGNCKIFDDLADGYCRGEGAGTVVLKRLDDALLDTDPILGVICDVSTNHNAEAQSITRPCVDAQKNIFRNIIDNTCIEPYDISYVEMHGTGTQAGDAGEMESVLEILAPPSARRKPRSDAQPLYLGSAKANNGHGEAAAGVSSLIKSLLMMENHMIPPHCGIKTRVNHRFPTDFRNRGAHIP…	LESTTIHTVVKEEFSNHAGVLVLEADISRPDLSKFVQGHKVNGIPLCTPSVYADIVLTAARYLIDKYRPEQKEMVVDVSDMTIVRALVAHGQDPQLLRVSLDVDWPSEIMKCQFSSTNHQTQKSKEHGHCILHLKDQAEELASLKVQAAYATSSLSRLRQGLLEGKTYRFNRSMIYKMVAAVAEFDCNYRAINDIILDSDVLEACGNVNYNCSDEGSFHTHPAILDALSQVGGFVMNANDSADLDKEVYVNHGWRSFEMFEPISAGKSYQTHVKMEPRQDDLWEGDIMVFKAGRVVACFKGITLQGVAKRALHFILSREAPSKPDTEIKAMGSPTPIPASAPNDSLSHTIA	.
91	Cladonia borealis	R (PKS-NRPS hybrid)	.	FAM_00057	Cbo_04505	full	KS-AT-DH-cMT-KR-ACP-C-A-PCP-R	.	MGAQDSTRGSGGEPIAVIGSGFRFPGSSNNPSKLWELLLKPRDLLTRIPENRFNPDSFYHPNPAHHGTTDVKESYFLNEDHRQFDAGFFNIKPVEVHAIDPQQRLLMEVVYESLEASGLSVESLAGSRTGVYVGLMCADYVEHLNTDMNSLPTYTPTGNARSIMSNRISYIFDWHGPSMTIDTACSSSLVAVHQAVQLLRSGDSDVAVAAGANLIVGPLQYVGASKLHMLSADSRSRMWDVDATGYARGEGVAAVTLKRLSSAIADGDNIECIIRESGVNQDGRTKGITMPSSAAQADLIARTYAKAGLDPRNTNQRCQYFEAHGTGTAAGDPKEAEAISKAFFHPGDHISEGSDPLYVGSVKTLIGHTEGTAGLAGLLKASLAVQHGIVPPNFLFNKL…	EPIAVIGSGFRFPGSSNNPSKLWELLLKPRDLLTRIPENRFNPDSFYHPNPAHHGTTDVKESYFLNEDHRQFDAGFFNIKPVEVHAIDPQQRLLMEVVYESLEASGLSVESLAGSRTGVYVGLMCADYVEHLNTDMNSLPTYTPTGNARSIMSNRISYIFDWHGPSMTIDTACSSSLVAVHQAVQLLRSGDSDVAVAAGANLIVGPLQYVGASKLHMLSADSRSRMWDVDATGYARGEGVAAVTLKRLSSAIADGDNIECIIRESGVNQDGRTKGITMPSSAAQADLIARTYAKAGLDPRNTNQRCQYFEAHGTGTAAGDPKEAEAISKAFFHPGDHISEGSDPLYVGSVKTLIGHTEGTAGLAGLLKASLAVQHGIVPPNFLFNKLHPAIEPFYSNLE…	.	.
92	Cladonia borealis	R (HR)	PKS10	FAM_00286	Cbo_04625	full	KS-AT-DH-ER-KR-ACP	.	METTTPIAIIGMGCRMPGDATSPEKLWKLISGGRTAWSEIPADRWTMDSYQHPHTERKGAMSFKGGHFLEEDVGRFDAPFFSITPSEAKVMDPQQRMMLEVTYEAVENAGIAINDIAGSRTSCFVGDFSSRDYENNINRDVESSAMYQLSGNTMSIMSNRLSYFFDLKSPSVTVDTACSSSLVALHLACQSIRTKESQMAIVGGVNLMLSPDMSLSLDALHLLSPDSRSYAFDSRANGYARGEGLAVVLLKPLDAALKDNDMIRAIILGSGCNHDGKTKGLHLPNTEAQEQLIRDTYNNSGLDLADTAYCEAHGTGTPVGDPLEARALGATIGRARQQRSPLLLGSVKTNIGHLEGGAGLAGVIKAVLALEKGIIPPSVNFNEPTSRIPFKDWNLEVVA…	PIAIIGMGCRMPGDATSPEKLWKLISGGRTAWSEIPADRWTMDSYQHPHTERKGAMSFKGGHFLEEDVGRFDAPFFSITPSEAKVMDPQQRMMLEVTYEAVENAGIAINDIAGSRTSCFVGDFSSRDYENNINRDVESSAMYQLSGNTMSIMSNRLSYFFDLKSPSVTVDTACSSSLVALHLACQSIRTKESQMAIVGGVNLMLSPDMSLSLDALHLLSPDSRSYAFDSRANGYARGEGLAVVLLKPLDAALKDNDMIRAIILGSGCNHDGKTKGLHLPNTEAQEQLIRDTYNNSGLDLADTAYCEAHGTGTPVGDPLEARALGATIGRARQQRSPLLLGSVKTNIGHLEGGAGLAGVIKAVLALEKGIIPPSVNFNEPTSRIPFKDWNLEVVAHPTPW…	.	.
93	Cladonia borealis	NR	PKS19	FAM_00059	Cbo_04702	partial	(SAT)-KS-AT-(PT-ACP)	V	MSPGEAQETCPMQRLALVTAYEALERSGYVANRTNSTNLSRISKFYGQSSDDYHESNTAQEVGTYFIPGGNRAFGPGRINYFFKFSGPSFNCDTACSFSLATIQIACTSLWSGDTDMAVAEGVNILTNSDAFARLSNGHFLSKTGSCKTWNSQADGYCRADAVGSIVLKRLEDAEADNNNVLGVILAAATNHSADAISITHPHAGAQADLYQQVMRRAGLDPLDVNYVELHGTGTQAGDSVEIESITNVFAPVHGQRRRSDQPLHVGAVKANVGHGEAAAGVTALMKVLCMLQKNAIPPHVGIKNRLNPSFPTDLERRNVHIPYQKTPWLRPVGRKRLAVVNNFSAAGGNTTVVLEDGPLTDRGPAHFRCKHVVAISGKHKSSLRGNVNSIISFIEANP…	MSPGEAQETCPMQRLALVTAYEALERSGYVANRTNSTNLSRISKFYGQSSDDYHESNTAQEVGTYFIPGGNRAFGPGRINYFFKFSGPSFNCDTACSFSLATIQIACTSLWSGDTDMAVAEGVNILTNSDAFARLSNGHFLSKTGSCKTWNSQADGYCRADAVGSIVLKRLEDAEADNNNVLGVILAAATNHSADAISITHPHAGAQADLYQQVMRRAGLDPLDVNYVELHGTGTQAGDSVEIESITNVFAPVHGQRRRSDQPLHVGAVKANVGHGEAAAGVTALMKVLCMLQKNAIPPHVGIKNRLNPSFPTDLERRNVHIPYQKTPWLRPVGRKRLAVVNNFSAAGGNTTVVLEDGP	MRSDVMHPDFLDAANGHKMNGCGVVTSSIRADLIYTLANYIGKKSDSNIKGKDINIVNMVVTKDLVAQKDKSKPQIFQVSATADFTLGVLDLEWQNVHNDGQVGDVFATANVEYGNADSWLREWSRVAHLVEGRIEALERMAKDGTANKLSRSMVYRLFSNLVDYSEKYRGIQSVILDRFEAVANVELHREVTGLCTIPPYFLDSVAHLAGLIMNGSDAMDTAAYYCVTPGWESLRLARSLKAGGKYRSYVKMIPTTDDPSIYLGDVYIFEGDTIIGMVGSIQFRRYPRILLSRFFSAPDESKTSAETPSTITTSRASNPTITNHPPPAPLMNTAPEPEPRLLQSH	.
94	Cladonia borealis	R (HR)	PKS44	FAM_00273	Cbo_04774	full	KS-AT-DH-cMT-ER-KR-ACP	.	MAPFVQQDQPLFEGNHIAQRTLMERSSVNAWMPIAIIGMSCKCPGDATSPERLWQLCAEGRSAWSDIPQNRFNAKAFYHPKGEKPGASNVLGGHFLEEDVSLFDAPFFNFSSEVANSMDPQFRLQLESTFEVLENAGLKLRDVAGTKTSVFGGSFFHDYYDGMMRDPDVLPRYCLTGNGSAMLSNRVSHFFDLRGPSVTVDTGCSTGLTALHLACQSLRTGDSTMSIVGGANVLLNPDNFIAMSCLGFLAPGGKSYSFDSRGEGYGRGEGVATIIIKPLSDALRDGNNVRAVITASALNQDGKTPTITSPSQAAQEELIRTCYRDVGLNPRDTCYVEAHGTGTKAGDPVESRAIGSVFGKGRSTQNPLYVSSIKTNIGHLEAASGIAAVIKVALALEKG…	PIAIIGMSCKCPGDATSPERLWQLCAEGRSAWSDIPQNRFNAKAFYHPKGEKPGASNVLGGHFLEEDVSLFDAPFFNFSSEVANSMDPQFRLQLESTFEVLENAGLKLRDVAGTKTSVFGGSFFHDYYDGMMRDPDVLPRYCLTGNGSAMLSNRVSHFFDLRGPSVTVDTGCSTGLTALHLACQSLRTGDSTMSIVGGANVLLNPDNFIAMSCLGFLAPGGKSYSFDSRGEGYGRGEGVATIIIKPLSDALRDGNNVRAVITASALNQDGKTPTITSPSQAAQEELIRTCYRDVGLNPRDTCYVEAHGTGTKAGDPVESRAIGSVFGKGRSTQNPLYVSSIKTNIGHLEAASGIAAVIKVALALEKGLIPPSINFETPNADIDMAHLKITVPRRLKSWP…	.	.
95	Cladonia borealis	NR	PKS16	FAM_00061	Cbo_04913	full	SAT-KS-AT-PT-ACP-ACP-TE	I	MTLPNNVILFGDQTVDPCPIIKQLYRQSRDSLTLQALFRQSYDAVRREIATLEYSDRTLFPSFNSIQGLAERQAERHNEAVSTVLHCIAQLGLLLIHADQDDSLFEARPSRTYLVGLCTGMLPAAALAASSSTSQLLRLAPDVVLVALRLGLEANRRSAQIEASTDSWASVVPGMAPQEQQAALAQFNDEFMIPTSKQAYISAESDSTVTISGPPSTLVSLFSSSDSFRKARRIKLPITAAFHAPHLRLPDVEKIIGSLSHSDEYPLRNDVVIVSTRSGKPITAQSLGDALQHIISDILREPMRWSSVVEEMINNLKDQRTILTSAGPVRAADSLRQRLASAGTEVLKSTEMQPQGEQPTKPRSSDIAIIGYAARLPESETLEEAWKLLEDGRDIPSDR…	IAIIGYAARLPESETLEEAWKLLEDGRDIPSDRFDVDTHCDPSGKIKNTTHTPYGCFLDRPGFFDARLFNMSPREASQTDPAQRLLLLTTYEALEMAGYTPDGTPSTAGDRIGTFFGQTLDDYREANASQNIEMYYVSGGIRAFGPGRLNFHFKWEGPSYCVDAACSSSTLSIQMAMSSLRAHECDTAVAGGTNVLTGVDMFSGLSRGSFLSPTGSCKTFDNDADGYCRGDGVGSVILKRLDDAIADGDNIQAVIKSAATNHSAHAVSITHPHAGAQQNLMRQVLRDADVEPSDIDYVEMHGTGTQAGDATEFASVTNVISGRTRDNPLHVGAVKANIGHAEAAAGTNSLVKVLMMMRKNAIPPHVGIKGRINESFPPLDKINVRINRTMTPFVARAGG…	SFSTTCLQVVENETFTQDSASVMFSSQLSEPKLNAAVRGHLVSGIGLCPSSVYADVAFTAAWYIASRMTPSDPVPAMDLSTMEVFRPLIVDSNETPQLLKVSASRNSNEQVVNIKISSQDSKGRQEHAHCTVMYGDGQQWMDEWQRNAYLFESRIAKLTQPSSPGIHRMLKEMIYKQFQTVVTYSPEYHNIDEIFMDCDLNETAANIKLQSMAGSGEFIYSPYWIDTVAHLAGFILNANVKTPADTVFISHGWQSFRIAAPLSAEKAYRGYVRMQPSNGRGVMAGDVYIFDGEEIVVVCKGIKFQQMKRSTLQSLLGVSTAATPIAKPIAAKATRPHPVTVRK	.
96	Cladonia borealis	NR	PKS24	FAM_00343	Cbo_05203	full	SAT-KS-AT-PT-ACP-TE	VIII	MTNKAQVVLFGGQGSSNVFSATTSHRAVDDARQSSAGALFISRCHVAFLEDCLSIDVKLRNSINLNLADFHDPKDLLTPQQSLHANPIIQATTLCLYQLLHYLAEIDPLDLNLTALTSQVLETTGICSGLLSAAVVATSDDIMTFISHGVAAFRLAFWTAFRSARHSSAVEGVPETPTQWSLVVMGLSCDELEKKMELFQRQEYRPAIKISAISSPTVASITGPNSDLRVLQDWLGSAIPTRYADIYAWYHGGEQLESVLENVLDDLEKHKIPFPTFYDLRAPLRSSSDGVLFDRDTASSKGLARWVVQQMLINPVDWPKTSLGIAAALSRVIEGQEGSGPQIVSFGPSSESLFINLKAHSLSHRLEYQDLSTFKASQATSSHHSQDDIAIVGMGIHFP…	IAIVGMGIHFPKGHGEDELWDTLSKGLNAVTEIPNSRFEIARYREAGDSAKSRSMLTQHGAFLDDIWTFDNSFFNITPREAKSMDPQQRILLHTVQSALDDAGYVPDATPTFQRATIGCYIGVATGDYTDNLRDDIDVFYSPGTLRAFHSGRISFVHNFSGPSIVTDTACSSSLVSIFQACRAIRNGDCTAAVAGGVNAICSPDMYLGLSRGHFLSPTGGCKPFDAAADGYCRAEGCGVFVLKRLSDAIAENDQIRGVIRGVEVNQSGNTHSITHPHSETQAMLFQQLFEKSNVDPATVSVVEAHGTGTQAGDVREIASLQAVFRDYRPIDRPLLISSIKGNIGHCEAASGAAGLAKLLLMLRKGKVPKQAGLSKLNPKLNCLEDAGMVIPTENLEWRQ…	SSVDQVVASDNTGFKLLPRLTSGLSTEGMVHFETTTRELGPLIYGHDVGGTPICPASVYHEIGLEAAQLILNLPKEYILVMSNMTFASPLTHRSASDTKTVQVQLHRSDSSIAAEVDILVVENPGSKPTLCASTTIIGQDQNAIELRWLREAALVKRQALYFNTTRKHSIFQKKLLYDNIFSRVVRYSKDYQTLTDLSVSSATLEGIGTFELPNNSYTDNCIISPAFTDTLLHTAGFIANLSIKPTEICICSHVEAIEILYNDIDPTQTFTIYSHLFDATKASLLADAIVTNSAGRTVAVARGMEFKRLQLTSFQRLIQSSTGSVPENIEPLKPLTVNAAEIALTGEQTLVSSPNGYATPKTATNSHDVVK	.
97	Cladonia borealis	NR	PKS20	FAM_00313	Cbo_05847	full	SAT-KS-AT-PT-ACP-ACP-TE	II	MSIVLFSREVADVRSDLRLIHQNRGSSVLVEAFLEKAYDVVRRDVFTLSREARNQVPVFSSVIDLSERHHDAETRSDEISCALLCICQLAHFLGFFEQHPDQYPIVGRHNLIVGVGLGQLSAAAVSCSRTTADLIGPAVQAVHLAFQVGAVVARFSSSSQVRNAAEEHWSMTVAGTADEIEREVQVLQDQMKVPRSARAYIDVVNQKSCNVSGPPARLRQLKEQSPLFDDAIPQNLPIAGFWHAPHVYGREQVSEVLGTQTSLLDEIGQPCRAILSASTGELIQGSSGRLLFTEAVDNILRRPVRWDNLQHSIVEHINSESASGTLELFEIGSGHNLLYSTLDRETRNAMEGRDLSLWCSTDKDTEPQAPVKSPNIAIVGMSGRFPGATDHETLWKLLE…	IAIVGMSGRFPGATDHETLWKLLEQGRDMHRTVPKDRFDVVTHVDPNGKKVNTSHTPYGCFIDEPGLFDPRFFNMSPREAAETDPMHRLALITAYEALEQSGFVLNATASTQQDRVGTFYGQTSDDWREVNAAQKIATYFIPGGVRAFAPGRISYYFGFRGPSFSIDTACSSSLAAIQIACTSLSVGECDTAVAGGVNILTAPDIFAGLSRGQFLSPTGPCKTWDSEADGYCRADGVGSIILKREEDAISDGDNILGVILATATNHSADAISITHPHAGNQSYLYEKVLHTAGIDPLDISYVEMHGTGTQAGDNCEMRSVTDVFAPDARNPARARGRDQALYIGAVKSNVGHGEAAAGITALIKVLLMLQKNSIPPHVGIKNILNPAFPDLDSRNVRIP…	KLSTSSVHRIVAQELDGDVGKVIVQSDLSEPALQAAILGHLVNGAGLCPSSIYADIALTLGDYIRKWLRPSETNINMNCSEMEVMKPLIVKNGSVASQILQVTITANLSKDKAYIQYATVDTQGTEIAIHATCTIVYEDEAMWSADWMPQTYLINGRIETLTHRIASNKADRISRGLAYKLFSALVQYDKKYQGMDEVIFDSENFEATSRVRFQTEDKDGTFFFSPFWIDSLAHLSGFILNGSDAVDSKNFVYISHGWKSLRVNRPLSRTTAYASYVKMQASPNNVMTGDVYIFEEEEIIGVVGGLKFQRIPRAMLNTILPPTSAKPSQAKRPEQVLKPSLNTGKAAKESQKK	.
98	Cladonia borealis	R (PR)	PKS6	FAM_00149_1	Cbo_06007	full	KS-AT-DH-KR-ACP	.	MSQSIDNGIAIIGMSCCVAGAKSPPELWDNLVSSKDVQSEITRFNVQGYYHPDGGPRKGLTNVRRAYMLDDDAIDKFDNAFFHVTPLEAEAMDPQQRMLLEIAYEAVENAGITLDAFRGSDTAVFAGMEGCDYHTIAARDIDATPRYLATGTSTCMAANRLSYFFDLSGPSMSIDTACSSSMAALHQAVRMLQHGDSKMALVCSAKLILNPDMFPSSSELGFLSPSGKCQCFDEAADGYGRGEGVLALLLKPLHLAIADQDPIRAVIKGTRLNQDGRTQGIAMPSTDAQLRNMNSLYQEINLDPAEIQYLEAHGTGTAAGDPIEFSAINSVFGPSRETMEPLVVGSVKSCIGHLEASSALASIIKVTLCLERGLVPPQLHFERPNPKIDFRYARIPTSV…	IAIIGMSCCVAGAKSPPELWDNLVSSKDVQSEITRFNVQGYYHPDGGPRKGLTNVRRAYMLDDDAIDKFDNAFFHVTPLEAEAMDPQQRMLLEIAYEAVENAGITLDAFRGSDTAVFAGMEGCDYHTIAARDIDATPRYLATGTSTCMAANRLSYFFDLSGPSMSIDTACSSSMAALHQAVRMLQHGDSKMALVCSAKLILNPDMFPSSSELGFLSPSGKCQCFDEAADGYGRGEGVLALLLKPLHLAIADQDPIRAVIKGTRLNQDGRTQGIAMPSTDAQLRNMNSLYQEINLDPAEIQYLEAHGTGTAAGDPIEFSAINSVFGPSRETMEPLVVGSVKSCIGHLEASSALASIIKVTLCLERGLVPPQLHFERPNPKIDFRYARIPTSVLPWQQATR…	.	.
99	Cladonia borealis	NR	PKS14	FAM_00149_2	Cbo_06013	full	SAT-KS-AT-PT-ACP-ACP-TE	II	MAEAFQVLLFGDETGDFQGPLQKLCERQKGVLLVHFFDRVNQVLLDEVRRQPRHVKKQFPPFTDVLDLVKQYQDSGSRNPILETIFACICQLGSIFSHFDDHPAQQFVPANAVLVGLCTGLLAAAAVSASQSALELIDNALHIVRVAFRIGIKVNNTARRLSIEVNQRWSRLVLGAQKEASIAEIRQFNKIKAYPRASHAYVSSSSRDVVTISGPPATLKALLIESEYFRERKTVPLDIFGPFHASHLYSDVDIEEVLQPMSKTNFNLPSSTFRIVSGTKEMSIPNVGLDQLLRQVVRDILVRPLSFDNVLTAVVSEARNSGRDKCKISSVGPSNALSSLVSTLRAETKLGVNVGEQFGTKNLIHDLSGTSGKIAVVGMSGRFPNADNLESLWSLLEQG…	IAVVGMSGRFPNADNLESLWSLLEQGLDVHRKVPPDRFDVDAHCDPTGKRKNTSHTPYGCFIEEPGLFDPHFFNMSPREAYQTDPMGRLALVTAYEALEMSGFIPNRTPSSMLDRVGTFYGQTSDDWRQVNAAQNIDTYYIPGTIRAFASGRINYHFKFKGPSYNVDTACSSSFSAIQLACTSLQAKECDTAVAGGLNIMTTPDLFAGLSRAQFLSKTGSCKTFDDTADGFCRGDGVATVILKRLEDAEADNDPILGVILGTATNHSSEAVSITQPHAPTQESLYRKILTNAGVDARDISYVEMHGTGTQAGDGAEMKSISNVFAPRIQGRLPGQTLHVGALKANIGHGEASAGAASLVKVLLMLQRNAIPPHVGIKGIMNTTFPSDLEERGIRIALKE…	GLSTSSVQKLVKEDYGGTIRLIAESDLSDPDLNDAIFGHLVNGSALCPSGVFADMALTIAGYLHRKVNKSVDYVPMNVRQLEIKKPVIAKGRDAKEEQVLRIAATAERPLSLVKIVYNTISRDNSVGELHALCEVEFGDAKSWLSDWSRFDYLFRSRIDVLSQGADVRKYKKVNREKAYEAFSSLVQYDKKYHGMKEVILDSKKFEASSVIEFRATERDGDFETSPYWIDNIAHLSGFVLNGSDAVDSKKQVYISHGWESLQILRPLSAHKSYRNHVKMFQGPGKMMVGDVHVFDGDEMVALVGGVKFQAIPRSLLNRLLPPIQKAVAHPTAQALSTTSGILGNPEARQAE	.
100	Cladonia borealis	NR	PKS1	FAM_00222_2	Cbo_06051	full	SAT-KS-AT-PT-ACP-ACP-cMT-TE	IX	MSVTLDGHPMASVVVFCPQSKAPGEGYLTQLHSFLRHSKHLEPFVQEMLKLQEVWTILAEQREDIADLGQGPRHIQNMSEWFKTGRSSAIAHSLSGILTLPMLVVIQICQYFQYLELHGITHSQLLAQLREGGGVQGYCGGLLPAIAIACSRNEAEVVENAAKAARIAMAIGAYGELGDDESVPGATTIVVRLKRAGQGDELIGKFPGAYISAVTDPKTISIVGPVPVLLKLQSYAREQGLLVNEMHIRGKVHNPENAELAQELCQLCDRNEILQLPNASDLQAPVRSNKTGDLLTRGSLTHEIVSVILASRCEWYTLLTELAKDLDLSGRRTHTFATFGIGDCIPLSPFHKLQLQITKFEVQSLVAEAMYKVRANRLEDDYAYPRDAVAIIGASCRLP…	VAIIGASCRLPGANSMEELWDLISSGSSQAREVPTDRFDIHGSFRASQDRKFTEKRKFYGNFVDNVENYDHAFFRTNPKEALNMDPQQRVLLELAFQAMDSSGYLGSHQRESGDHVGCFIGASFAEYLDNTNAHPPTAYTSTGMIRAFLCGRISYYFGWSGPSEVLDTACSSSLVAINRAVKAVQTGECTMALTGGVNLITGINNFLDLAKAGFLSPTGQCKPFDQAADGYCRSEGGGLVVLKLLKQALADGDQILGVIPGCATNQGGLSSSITIPHSPAQKKLYQTILHQARMKPDQVTYVEAHGTGTQAGDPLEVASIREVFGGQHRTDLVNIGSLKGNIGHAETAAGVASLLKVLAMINHASIPPLANHKSLNPKIPSLETDKMTISSKVNRWEAQ…	IVEKPQEPKAPLKLVNVGTGVGKNDRSREFDIFLGIQRFTKIVSGHAVRQRPLCPASMYMECAAMGLQLLQGDIGAGSLGFRDLAFQAALGVDLARVASLTLEKADDSQSWDFVIKSSSKADPKSRSSTHAKGKIVLTPEPDFRTYERLIACSIKDLESKPNTEKLMCNRAYGLFSQVVHYAEFLQGISHITMGGTEARADIDLSADAQFGLEESTVMQYCDTVTIDTFIQVVGLLINSSTLVTSEDVYVATGVDHVSMSSACDFNRHKSWTVYTKYTITGEGQAAGDIFVMTRDGTLAMIITGAQFTKLLISKLERFLDSANAKPSQVTAIANKNLPQVAEPKSSETTSSATSVGSATPS	.
101	Cladonia borealis	NR	PKS15	FAM_00111	Cbo_06291	full	SAT-KS-AT-PT-ACP-ACP-TE	II	MASMRFLLFGDQSSFDQAHIQKQVVESRENPFLSLFYRKSSDALRHEIAQLSPLERIVIPTFTTIAELNDRTTSKNAHEGVQNALQCISQLAHYIEYTSALHGKIEDSTKSCVVGLSAGLLAAAAVACSPEITALIPLAVEVVLIAFRVGRLVRTAARHIEIRRTEDSAASWSFVIPGMTQPEAEAALSTFNQSKTFPQCNRAYISAFTADSVTISGPPTTLEHLWDSSFPSTSKRIELPVYGPYHAPHLHRGVDIAEILCSSDPRRSRTLANYRLILPLMSTSAGTCYEGGQDAQIVLTGVVNDILGGVFKVQDVVDGCINLVTTSSCNECELISIGPNNSENMFVKSLKSGANIDVSCHVKVPTLDGSSVMNEAPRTSRKPKLAIVGMAGRFPDAAD…	LAIVGMAGRFPDAADHEKFWDLLEAGLDVHRRIPKDRFDVDKHFDPNGKIRNTSHTPFGCFIEEPGLFDPRFFNMSPREATQTDPMHRLGLASAYEALEMAGYVPNRTPSTKLDRIGTFYGQTSDDWREINEAQDIDTYFITAGVRAFAPGRINYYFKFSGPSFSIDTACSSSAAALQLACTSLWAGDCDTAVTGGLNVMTNSDIFAGLSRGQFLSKTGNCQTFDNDADGYCRGDGIGSLVIKRLDDALFDNDRILGVILETATNHSSNAISITHPHAPTQEQLFKKVLDDAGLDPHEVNYVEMHGTGTQAGDGTEMKSVTNIFAPVSRTGTRKKPLHLGSVKANVGHGEAVSGVTAMIKCLLMLQKNAIPPHCGIKKTINQGFPQDLNARNVHIAFKP…	KLSTTTCHKVVSEVVDVDKATVVIESDISRPDLLAAINGHVVNGTALCPSSIYGDMAMTIGEYLYKLLRPGTQNVHMNVCDMEVFKPFIANDDGGKGQTLRLTATTHDITTERANLVFSSGSGKTETQHAKCHVDFGSGAAWLAEWQRSAYLISGRVEGLKKAAHTGGAHRMLRGMAYKLFGAFVEYDSKYRGMEEVILDSPALEATAHIAFQTTEADGNFVCSPYWIDSACHLAGFIVNANDAVDSSKQVYVSHGWESMRFAEPLVASKTYRSYVKMQPLAGNMVAGDVYIFDGDRIIGMCGALKFQCIPRTLLNTFLPPKGIAAQKAPASRPAPITTKAVKKAIAKPKA	.
102	Cladonia borealis	NR	PKS13	FAM_00089	Cbo_06345	full	SAT-KS-AT-PT-ACP-ACP-TE	II	MEILLFGDQQADCQLFLRHVFHLKGNPILTSLLDRVGSALREEISRQPNRYHHKRIPRFSTVRELVERHYTSGQPNPAIESAIICLAQLSHFICYIEEQPGGYLRPSSSGSPGPQLLGACTGLVAASAIASAGSLTTLLPLAVEAVRVAFRIGSYVGDIAQRVGGPHDVLESWSTVVAVSDKKAAEIALDDYNKEYGIALSNRMWISAYSPNVITVSGPPSKRKRLLQKSAFYSRTQHVDIGVYGPYHAEHVHSAADISEILGADTREVFSQSGVHYPVYSSVTAKPITASSPVDLLEECVSEILRKPLRWDRLSKECASGSLAPIVGKCMIHSIGPSELTDSLVQSVKSMGNVQIATADAKQWLSRHSTNPSGTGKSTGSDIAIVGMAGRFPDAADIE…	IAIVGMAGRFPDAADIEKFWELLEKGLDVHREVPKDRYNVQTHTDPTSRKKNTSHTPYGNFIESPGSFDARFFNMSPREAAQTDPMQRLELATAYEAMEMAGIVPGRSPSTKHDRIGTFYGMTSDDWREINAAQNIDTYYISGGVRAFGAGRINYFFKFSGPSFVVDTACSSSFAAIQLACTSLRAGDCDTAFTGGANVLTNPDIFSGLSRGHFLSKTGNCKTFDDSADGYCRGDGVATVILKRVEDALSDKDPILAVIRASATNHSAEAVSITHPHVGAQQFLFDKVLRASNTNAHDVSYVEMHGTGTQAGDAVEMESVSSIFAPSEHRRSLDQPLYLGSVKSNIGHGEAVSGVCALIKVLLMLQRNAIPPHCGIKTVMNKNFPKDLKERGINIALKK…	KLSTTSVHRIIREEVQSVRATVVAESDLADPLLYKTVAGHSVNGTGLGPSSLYADMALTVTKYAYKVLRPDEEQVDMNVRNMENPAPLLVKNLKEPQQQTVQIESALDLNNDEAVVTISSVAANGKTKTVHAKCSVAIEDGSMWASGWQRNAFLVRSRLDFLEEKVKAGKAHRLLRGMVYKLFASLVDYSEKYQGMKEVVLDTSNLEASAQIEFQANSQDGNFHLSPYHIDSIGHLAGFIMNGNDGLDSKNQVFISHGWESMRLPTSLHAGKTYHSWVKMQPHPSGEKTFAGDVYLFDDSDNIIGVIEGLKFQCIPRQLLNTFIPPVKAGATQASAPQKASAPQKAQQSSAPAPKA	.
103	Cladonia borealis	NR	similar to PKeA	FAM_00170	Cbo_06408	full	SAT-KS-AT-PT-ACP-cMT-R	VII	MDERLGRLNASPLVLLFGPLALSFDKAAFNQLREAVLLNGDYRWILETIAEFPHYWRDISTALPSLQARPGLKQLEDLRQAFLTGQPLETPYPLPNTLLMPLVVISHLMQYVEFLKCSKPDRDEHIDLFAVSKRDRETLGLCTGILSAIAVSSTNSKEQFLTYGAAAVRLSILIGMVVDAREATSEAERFQSLSAAWITVKSVEGLLHVLNDFPEAYISVHYDENRATVTTPTSTVSALQQRLRASGIITTEIGLYGRFHADCYRTDLGSLLEYCDSHPEFQFPHASALVMPTRSNNGGELITNGTLHHHALQSILIEPPLWYNAFTTMCSSSLSNNDALLVSFGHERCVPPSLVGGLGHQVIHLADFDLTSTRYTISQRNWPSNLDENIAVIGMSCKV…	IAVIGMSCKVAGANNLEEFWDLLCSGKSQHREVPSERFGFETVFRDIDVNRKWFGNFIDGYDMFDHKFFKKSPRESATMDPQQRHILQIAYQAVEQSGYFHAASPDKRIGCYLGVCACDYENNIACHAPTAFSATGNLKGFIAGKVSHYFGWTGPGLTIDTACSSSAVAVHQACRAILSGECNAALAGGTHVMTNPLWFQNLAGASFLSTTGQCKPFDAKADGYCRGEGVAAVFLKKLSTAVADGDQILGVVAATAVQQNQNCTPIFVPNVPSLSDLFRKVIHESHLKPAQISVVEAHGTGTAVGDPAEYDSVRQVLGGSARTTPLMLSSVKGLIGHIECTSGIVSIIKILLMIQKGIIPPQASFATMNPAIKVHPSDNMNIPISIQTWGTNFRAALIN…	VLQTAEPEVDKLPDRLFTFVGYQDNKERLAKFRVNTMIPKYETLIAGHIIAQTAPICPATVQLDLVIESLLSIRADLAAARLEPQVHSVENQSPICVNPERSVWIEVDDNSAEGAPLWKFQVFSTDTHKDTGKTMHTTGHIVFRSIDDMVFRLEFARFERLVSHQRCIELLRSSEAEDIIQGRNIYKTFAEIVDYSKEYRGLQKLVGQGNESAGHVVKKYNAESWLDAHLADTFCQTGGIWVNCMTERAPTDMFIANGIEQWIRTPKLRQGDPRPHAFDVYATHHRPSDKAFLSDIFVFNATTGALVEVILGISYIKVSKISMSKLLTRLTAGDVKTVISDNAVPSEPANCDTLPATSTKVLPYHPSTQAKVPENP	.
104	Cladonia borealis	R (PKS-NRPS hybrid)	PKS41	FAM_00248 (manually connected to FAM_00168)	Cbo_06484	full	KS-AT-DH-cMT-KR-ACP-C-A-PCP-R	.	MGIKQPEPIAIVGSACRFPGGANSPSALWQLLESPHDVSMDILEDRFNAKTFYHPDGNHHGTTNVRQSYLLHEDVRVFDAAFFNISPNEADSMDPQQRLLLETVYEALEAGGHTLEALRGSDTGVYAGTMNADYNDTLTRDHNTMPKYFATGTNRAIISNRVSYFFDWHGPSMTIDTACSSSLIAVHQGLKALRTGESRVAVACGTQVILNPEMYISESKLKMLSPTGRSRMWDADADGYARGEGVAAVVLKRLSDAIADGDHIECVVRETGANQDGFSNGLTVPNAEAQTLLIRQTYARAGLDPENDPWDRPQFFEAHGTGTQAGDPKEAAAIHQCFGQHVAGSDNPLYVGSVKTVIGHLEGCAGLAGILKGSAMIQRGFVAPNLLFNRLNPRIEPYY…	EPIAIVGSACRFPGGANSPSALWQLLESPHDVSMDILEDRFNAKTFYHPDGNHHGTTNVRQSYLLHEDVRVFDAAFFNISPNEADSMDPQQRLLLETVYEALEAGGHTLEALRGSDTGVYAGTMNADYNDTLTRDHNTMPKYFATGTNRAIISNRVSYFFDWHGPSMTIDTACSSSLIAVHQGLKALRTGESRVAVACGTQVILNPEMYISESKLKMLSPTGRSRMWDADADGYARGEGVAAVVLKRLSDAIADGDHIECVVRETGANQDGFSNGLTVPNAEAQTLLIRQTYARAGLDPENDPWDRPQFFEAHGTGTQAGDPKEAAAIHQCFGQHVAGSDNPLYVGSVKTVIGHLEGCAGLAGILKGSAMIQRGFVAPNLLFNRLNPRIEPYYHGLHVT…	.	.
105	Cladonia borealis	R (HR)	.	FAM_00011	Cbo_06600	full	KS-AT-DH-ER-KR-ACP-oAc	.	MEEPVPIAIVGLAFRLPGKANNLDSLEKLLKRGRSGYIPVPKDRWNRDAFYSPQQSQKGSMSSRHGYYLQEDISKFDARFFQVGRHEACNMDPKQRLLLKTTYEALENAGMPMEDVRGTNTSVFVSNFTYDFERMGYREPQVLSGSHVAGTGPAILANRISYFFDLKGPSVALDTGCVSDPQQSGGLVALHQACQSLRLRESTLAMASGVQLLIDPDQSVNMSTVGILNPDGHCYAFDSRGNGYGRGEGVATLILKPLTQAIADDDHIHSVILNSGINQDGRSAGSLLSPNGEAQKILMQSVYAGCGLDPADTPYVEAHGTGTKAGDEQEISSIYQVFSQDKERTSDIIVGSVKANLGHLEATAGLAGLLKAIVVLNTGSVPPQINFKEAKLGLELEKR…	PIAIVGLAFRLPGKANNLDSLEKLLKRGRSGYIPVPKDRWNRDAFYSPQQSQKGSMSSRHGYYLQEDISKFDARFFQVGRHEACNMDPKQRLLLKTTYEALENAGMPMEDVRGTNTSVFVSNFTYDFERMGYREPQVLSGSHVAGTGPAILANRISYFFDLKGPSVALDTGCVSDPQQSGGLVALHQACQSLRLRESTLAMASGVQLLIDPDQSVNMSTVGILNPDGHCYAFDSRGNGYGRGEGVATLILKPLTQAIADDDHIHSVILNSGINQDGRSAGSLLSPNGEAQKILMQSVYAGCGLDPADTPYVEAHGTGTKAGDEQEISSIYQVFSQDKERTSDIIVGSVKANLGHLEATAGLAGLLKAIVVLNTGSVPPQINFKEAKLGLELEKRHIHVP…	.	.
106	Cladonia borealis	R (HR)	PKS35	FAM_00013	Cbo_06855	full	KS-AT-DH-ER-KR-ACP	.	MTAATYTSIDHLGSSKDVDKLLSLWFGYNHSVKLEPYGAGSTSSENDSLTSLDETEFLEPEDPIVIVGMACRLPGNVASPKDFWEMLLQEKSGQCEIPKERFNIEGFYHPESDRAGLINTRGGYFLREDVRQFDNEFFGINNIEAMYMDPQQRKLLEVVYECFESSGTPLEAIAGANVGVYVGNFTVDFQTMQARDADYLHRYSATGSGTAILSNRVSHVFDLRGPSFTLDTACSSSIYCLHNAVTALENAECDAAVVAGANLITSPEQHLGTMKGGVLSPTSTCHTFDASADGYGRAEGVGALYLKRLSVAIKENDHIYAVIRATAVNSNGKTPGISQPSVAGQAEVIRKAYRKAGLDTSETSYVECHGTGTALGDPIEVEALGQVFPRSRGRPLLVG…	PIVIVGMACRLPGNVASPKDFWEMLLQEKSGQCEIPKERFNIEGFYHPESDRAGLINTRGGYFLREDVRQFDNEFFGINNIEAMYMDPQQRKLLEVVYECFESSGTPLEAIAGANVGVYVGNFTVDFQTMQARDADYLHRYSATGSGTAILSNRVSHVFDLRGPSFTLDTACSSSIYCLHNAVTALENAECDAAVVAGANLITSPEQHLGTMKGGVLSPTSTCHTFDASADGYGRAEGVGALYLKRLSVAIKENDHIYAVIRATAVNSNGKTPGISQPSVAGQAEVIRKAYRKAGLDTSETSYVECHGTGTALGDPIEVEALGQVFPRSRGRPLLVGAVKTNLGHSEAASGISAIIKTCLAFEYARIPATIGITRLNPNIPFKEHNFEVVREITSWPSQ…	.	.
107	Cladonia borealis	NR	PKS8	FAM_00198	Cbo_07242	full	SAT-KS-AT-PT-ACP-cMT-TE	VI	MALPSLIAFGALAPWPAPDRLDQLRNALQHYNSLKPIIKAVQQLPLLWKALSTQDQSLHSIAGEAAADQLAQWINGADTAQIVDDKGNVTRMPLTTIAQIAQYVSYLRQYDEPLCHESITKSAAAGGGIQGFCIGLLSALALASGKTEDDVGNFAAMSVRLAFCVGAYVDLDRHRNGGDSKASTLAVRWKTPTTLEDIQRLLSRHPDQTYIAVVRDVRDVTITVSASVMEHLIEDLSQIGASLRDTGVSGRYHVAIHEGIPRKILETCQAQFSPTINGQCLVRSNTDAHLFSGDDTALLALECILRERADWYSTISTAASALNQISANPFILSIGTDAVPQSVAKSFPVVKATMIVDRVNGIVEPETPALSSDSFTSVAPGYPKDAIAIIGMGCRFPGA…	IAIIGMGCRFPGADSIDEYWNLLTEGKSMLSEIPEARFGRGRPARSNTSLRFWGNFLRDIEAFDHGFFKKSPREAVSMDPQQRVLLQVAYEALESSGYFADSSRPEDVGCYIGACATDYDFNVASHPPSAYSAIGTLRSFLSGKLSHYFGWSGPSLVLDTACSSSAVAIHTACTALRTGQCSQALAGGITLMTSPYLYENFAAAHFLSPTGSSKPFSADADGYCRGEGSGLVVLKRFSDALADNDHILGVIAGSAVNQNDNCVPITVPHTSSQGSLYERVTKQAGVTPSEVTFVEAHGTGTPVGDPIEMESIRRVFGGLHRVSPLIVSSAKGNIGHLEGASGVAALIKALLQMEHHLAPRQASFKTLNPKIPALEPDNICIPTSNVALSGERLAACINN…	NVPLPTNAAVQVELPSVLIHRKSFDSRGHLFIINPSSEEYQTIVRDLESLGTAICPSTLYVELASRAVRVAEEDKGNGLLSVKNLQVHSLVRLNIQQTISLDLQRLSHSWRFRITNADGSMTDSNLGEPFCLAEGTVSLEFANDGLEEEFCRYERLISHNKIISIADDPRSESLRGNVIYKMLARVVNYPDWYRGVKNLAAVDLRVVAKVTRPVGIPEIVSKETTTQLPILESFIQVASLHANCLHECRDGEVFQFTGADHMQWAPGFDFHGYGDSAEASWDVLAYSSTNVGKVVYDIFVHDSRADRLVLLVLGANFTDFRRPVPILAGLNTALVPEQDIPMLKNANAERAGISLISQPPAESRLQSQLSRPGKNVKT	.
108	Cladonia borealis	R (PR)	PKS37	FAM_00206	Cbo_07291	full	KS-AT-DH-KR-ACP	.	MTGMVEDKVLLPRLSTKLHGPTASSQLATPPLTASATPVDTPTRTTSPRYHDGETTSSDIAVVGMACRVAGGNDTPEKLWEFMMNQKDGSGEIDPLRWEPYRRRDARNAKELDMTTSRGYFVKDLEDFDSSFFSISPKEAEMMDPQQRLSLEVCWEALESAGIPPQSLAGSNTAVYVGVNSDDYGKLLLEDLPGIEAWMGIGTAYCGIPNRISYHLDLMGPSTAVDAACASSLIAIHHGRQSLLAGETNLAIVGGVNALYGPGLTKVLDKAGAVSPEGLCRSFDDESRGYGRGEGAGIVILKRIHDAQENGDNILAVLKGSAVAQDGRTNGIMAPNGKAQELVAMNALNTAGINPSTIGYVEAHATSTPVGDPVEVTAVSNVYGKGRSAHEPCYIGSIK…	IAVVGMACRVAGGNDTPEKLWEFMMNQKDGSGEIDPLRWEPYRRRDARNAKELDMTTSRGYFVKDLEDFDSSFFSISPKEAEMMDPQQRLSLEVCWEALESAGIPPQSLAGSNTAVYVGVNSDDYGKLLLEDLPGIEAWMGIGTAYCGIPNRISYHLDLMGPSTAVDAACASSLIAIHHGRQSLLAGETNLAIVGGVNALYGPGLTKVLDKAGAVSPEGLCRSFDDESRGYGRGEGAGIVILKRIHDAQENGDNILAVLKGSAVAQDGRTNGIMAPNGKAQELVAMNALNTAGINPSTIGYVEAHATSTPVGDPVEVTAVSNVYGKGRSAHEPCYIGSIKPNIGHLEAGAGVMGFIKAVMAVNKGIIPPQANLSKLNSRVNWEEAGVQVVREPTHWKSP…	.	.
109	Cladonia borealis	R (HR)	PKS48	FAM_00021	Cbo_07885	full	KS-AT-DH-cMT-ER-KR-ACP	.	MAPGILLSEPAHNYSHSSPDYSSAGSTPDTRTDAFRQEIVEPIAVVGLSLKFPQDATSPEAFWKMIMEKRCAMTEIPADRLETDSFYGTDKSRNDTISVRGGHFLEEAPALFDAPFFSITSAEAASMDVQQRALLETAYRALENAGMPLEKVNGSKTSVHTGSFADDYRLMTLKDQEGLPKHAATGASISILANRLSWFFNFSGPSVHLDSACSSSMMALDMACQGLRNGDSNMALVAGSNTIWALEPYLILANMNFLSPDSRCYSFDHRANGYARGEGFGVLILKRLADAIEDGDSIRAVIRSTGSNSDGRTPGITQPSRDAQERLIKETYEKAGLDLRATRFFEAHGTGTPVGDPIEAGAIGGAFGKYRSPDEPLYVGAVKSNVGHLEGASGVAGVI…	EPIAVVGLSLKFPQDATSPEAFWKMIMEKRCAMTEIPADRLETDSFYGTDKSRNDTISVRGGHFLEEAPALFDAPFFSITSAEAASMDVQQRALLETAYRALENAGMPLEKVNGSKTSVHTGSFADDYRLMTLKDQEGLPKHAATGASISILANRLSWFFNFSGPSVHLDSACSSSMMALDMACQGLRNGDSNMALVAGSNTIWALEPYLILANMNFLSPDSRCYSFDHRANGYARGEGFGVLILKRLADAIEDGDSIRAVIRSTGSNSDGRTPGITQPSRDAQERLIKETYEKAGLDLRATRFFEAHGTGTPVGDPIEAGAIGGAFGKYRSPDEPLYVGAVKSNVGHLEGASGVAGVIKTILALEKGIIPPNSNFEQLNPKIDAPSLNLRFPTQAMPW…	.	.
110	Cladonia borealis	R (HR)	.	FAM_00022	Cbo_07958	full	KS-AT-DH-cMT-ER-KR-ACP	.	MSEFEGITSAKNSKVTMHEIPDEETCRRTLDPIAVVGFSLEFPRDAVSPEAFWQMLLDGVSTSTLIPKDRFNIESFYDPDSSKAGMMNVQKAHFLKEDLASFDAPFFSTTPAEAACMDPQQRRLLETSYRALENAGMPMEKVAGSKTSVYIGSFTNDYGLLLQKDAKTETKHFATGTESGMLANRLSWFYDLKGPSMQLDTACSSSLNALHLACQSLRSGESDMGLVGGSNLFFNPESMAAMTDLNFLSPDGISYSFDARANGYSRGEGIGIVVIKLLSSAIRDGDTIRAVIRATGSNQDGRTPTITQPSAEAQELLIRDTYSKAGLSLSETRYFEAHGTGTPVGDPIEAHAINASFGSYRSKLDPIIIGTVKSNIGHLEGASGIAGLMKTILVLERGL…	DPIAVVGFSLEFPRDAVSPEAFWQMLLDGVSTSTLIPKDRFNIESFYDPDSSKAGMMNVQKAHFLKEDLASFDAPFFSTTPAEAACMDPQQRRLLETSYRALENAGMPMEKVAGSKTSVYIGSFTNDYGLLLQKDAKTETKHFATGTESGMLANRLSWFYDLKGPSMQLDTACSSSLNALHLACQSLRSGESDMGLVGGSNLFFNPESMAAMTDLNFLSPDGISYSFDARANGYSRGEGIGIVVIKLLSSAIRDGDTIRAVIRATGSNQDGRTPTITQPSAEAQELLIRDTYSKAGLSLSETRYFEAHGTGTPVGDPIEAHAINASFGSYRSKLDPIIIGTVKSNIGHLEGASGIAGLMKTILVLERGLIPKNIWLERVNPEIPIDDWNIEFPTENMPW…	.	.
111	Cladonia borealis	R (HR)	PKS38	FAM_00023	Cbo_08152	partial	(KS)-AT-DH-cMT-ER-KR-ACP	.	MVIKTACSSAGIGLHEALEAIRQKKITAALITGSNLIMAPGMTISMSLLGSLSPEGSSKSFDASADGYARGEAVSALYIKRLDEAIKDGNPIRAVIRSSATNVDGKTNGISMPNGEAHEALIRQAYGAIGLDLSATAMVEAHGTGTKVGDPIEAGAIGRCFGENGIYLGASKPNLGHSEGAAAITSVMKAALSLENRTILPNIKFNDPHPKIPWEAHKLVVPVEPSPWPKNKAERISVNSYGIGGSNVHFVIDSAASFGITKARAASNTVSRPQRPRKKLLLFSANHEESLQRVAANIEGYINAHPERIDDIAYTLAQRREHLKLRNFSVFKGPSEPFEVSARTKYQGPSQVAFVFTGQGAQWVHMGRELMYDYPAFLDNIRSMDRVLQSLKHAPSWSI…	PVAICGMAMRLPGGIRNDSDLYKFLLNKGDARSTIGEDRYNVDGYYSPYGQDGTISTKQGYFLNDIDYSNLDLSMFSFSAAEAEQLDPNHRLVLEVVREAFESSGEIEWRRKNIGTYVGLFTEDWQEMAHKDNQEYNTHRILGGTDFALPNRIAYEYDLKGPRMVIKTACSSAGIGLHEALEAIRQKKITAALITGSNLIMAPGMTISMSLLGSLSPEGSSKSFDASADGYARGEAVSALYIKRLDEAIKDGNPIRAVIRSSATNVDGKTNGISMPNGEAHEALIRQAYGAIGLDLSATAMVEAHGTGTKVGDPIEAGAIGRCFGENGIYLGASKPNLGHSEGAAAITSVMKAALSLENRTILPNIKFNDPHPKIPWEAHKLVVPVEPSPWPKNKAERI…	.	.
112	Cladonia borealis	R (HR)	PKS45	FAM_00165	Cbo_08281	full	KS-AT-DH-ER-KR-ACP	.	MAPSLTNGSPAATGSRAPSTQPYVHLAEENDCSTNGHSYADRDPMIPYRQSIVDDGVMPIAIVGMACRLPGGSSNPEKFWNMVASGRSGWSSIPAERFTQSSFEHPSSDVGGTFKSQGGHFLEENISFFDAPFFNISPLEAKAMDPQMRLQLEVAYEALENGGVTLEKIWGTNTSVYIGVFSDDYSNMMLSDPETLPAHHVVGTGKAIFANRISYYFNLKGPSLALDTGCSASLVALHQACQSLRAGESKQAIVGGTNLILSPKTMISLSNLGFLSEEGRCFSFDSRGSGYGRGEGIASIFIKPLKDALANGDPVRAVIRNTFVNQDGKTPGLTMPSCEAQVSMMHAAYAQARLDPIHTGYVEAHGPGTKVGDPIEIEAISTALAKSRSPSNPLVVGSV…	PIAIVGMACRLPGGSSNPEKFWNMVASGRSGWSSIPAERFTQSSFEHPSSDVGGTFKSQGGHFLEENISFFDAPFFNISPLEAKAMDPQMRLQLEVAYEALENGGVTLEKIWGTNTSVYIGVFSDDYSNMMLSDPETLPAHHVVGTGKAIFANRISYYFNLKGPSLALDTGCSASLVALHQACQSLRAGESKQAIVGGTNLILSPKTMISLSNLGFLSEEGRCFSFDSRGSGYGRGEGIASIFIKPLKDALANGDPVRAVIRNTFVNQDGKTPGLTMPSCEAQVSMMHAAYAQARLDPIHTGYVEAHGPGTKVGDPIEIEAISTALAKSRSPSNPLVVGSVKANIGHLESASGLASLIKAILCLEKGLVPPSTNFICENKELMLKERNLRVATELQPWP…	.	.
113	Cladonia borealis	R (HR)	PKS3	FAM_00252	Cbo_08328	full	KS-AT-DH-ER-KR-ACP	.	MGEVNEDMSAPRCGTKPSAIAIIGMSCRLPAGATNIENLWTSLASGQSGWTPHPSERYLPDKCYHPNPDKKGTYCSKGAHYLDEDVALFDPQFFNITATEAIAMDPQQRHLLEVSYEALENAGLALPCISGTNMGVFIGGGNAEYRSHVGHDIDNLPMFEATGNAESLLANRLSYVYNLQGPSLTIDTACSSSLVALNTAFLSLQAGESSMALVGGSVLRLRPESAISLSNMKLLSPDGKSYAFDDRATSGFGRGEGSACIVLKPVDAAMRDGDPIRAVIRNTGVNQDGKTAGITMPNGHAQASLIRSVYRSAGVEPLMTDYVEAHGTGTATGDPIEAAALGEVFGRSPDQPAVVIGSIKSNIGHLEALSGVASVIKAALMLERRFYLPNCDLQTLNSK…	IAIIGMSCRLPAGATNIENLWTSLASGQSGWTPHPSERYLPDKCYHPNPDKKGTYCSKGAHYLDEDVALFDPQFFNITATEAIAMDPQQRHLLEVSYEALENAGLALPCISGTNMGVFIGGGNAEYRSHVGHDIDNLPMFEATGNAESLLANRLSYVYNLQGPSLTIDTACSSSLVALNTAFLSLQAGESSMALVGGSVLRLRPESAISLSNMKLLSPDGKSYAFDDRATSGFGRGEGSACIVLKPVDAAMRDGDPIRAVIRNTGVNQDGKTAGITMPNGHAQASLIRSVYRSAGVEPLMTDYVEAHGTGTATGDPIEAAALGEVFGRSPDQPAVVIGSIKSNIGHLEALSGVASVIKAALMLERRFYLPNCDLQTLNSKIPFQQLNLNAHVIMEEA	.	.
114	Cladonia borealis	R (PR)	PKS42	FAM_00207	Cbo_08445	full	KS-AT-DH-cMT-KR-ACP	.	MAEPIAVIGVGCRFPGGADTPSKLWSVINHPCDLRRKPSASRFNIDPFYHPVGTHHGTTNTTKSYWLEDNDRSSVAQFDAGFFNIQPGEAKAMDPQQRLLMEVVYDSLCAAGQPMEKLRGSDTAVYVGSMCDDYNTMLTRDWETLPRYTATGLERGILANRLSYFFDWHGPSVSIDTACSSSLVALDYAVQTIRSGRSKVAVAAGTSLILSPVMYISESNLGMLSPKGRCAMWDVAADGYARGEGVAAVIVKTLSQAIADNDPIDCIIRETGVNQDGRTPGLTIPSSLAQAALIRQCYATAGLDPINNPRDRPQFFQAHGTGTQAGDPQEAEAISSALFPAGSRATMSSEKLLVGSIKTVLGHSEGTAGLASVISTSLALKHGIVPPNLHFDNLSPNVA…	EPIAVIGVGCRFPGGADTPSKLWSVINHPCDLRRKPSASRFNIDPFYHPVGTHHGTTNTTKSYWLEDNDRSSVAQFDAGFFNIQPGEAKAMDPQQRLLMEVVYDSLCAAGQPMEKLRGSDTAVYVGSMCDDYNTMLTRDWETLPRYTATGLERGILANRLSYFFDWHGPSVSIDTACSSSLVALDYAVQTIRSGRSKVAVAAGTSLILSPVMYISESNLGMLSPKGRCAMWDVAADGYARGEGVAAVIVKTLSQAIADNDPIDCIIRETGVNQDGRTPGLTIPSSLAQAALIRQCYATAGLDPINNPRDRPQFFQAHGTGTQAGDPQEAEAISSALFPAGSRATMSSEKLLVGSIKTVLGHSEGTAGLASVISTSLALKHGIVPPNLHFDNLSPNVAPF…	.	.
115	Cladonia borealis	NR	PKS30	FAM_00151	Cbo_08778	full	SAT-KS-AT-PT-ACP-ACP-TE	III	MESSSQIFIFGDQTNASDKELRQLLHVKDNIVLRSFFERTTYALRVEIAQLPALKREKFPRFTTLLDLLARRLGLENNPALELALLCISQLACFIGLRLESWYGEGSRQYPHCSNSYVIGLCTGSFAAAAISTSQTISELLPAGIEAVLVAFRTGLRSWEARNDIEHRLVASPVWSASVVMQEEQASTSLDKFSKAKGLSTSSKPYLSSVTSTNVTISGPSLVLEQLLQSEPFSATKHAKLAIHAPYHAAHLYEQSDIEAILAPCNQDILSSYESKIALLSSGTGRLLGKTKYGSLLRIVLNDVLTQQLHWDNMLEQSVPEIRQRSSPTRFEIYPILTSGTRSLASKISHTTQLPVTINDSCTAESVNARSPGITGELKQSKIAIIGYSGRFPDAESTD…	IAIIGYSGRFPDAESTDKFWQLLRKGLDVHREIPKDRFNVANHYDATGRKKNTSKVKYGCFIEEPGLFDTRFFNMSPRESANTDPGQRLAIITAYESLEMAGFMPDRTPSSQRDRVGIFYGMTSDDWREVNSGQNVDTYFIPGGNRAFTPGRINYHFKFSGPSFSIDTACSSSFAAIHTACNSLWRGDCDTALAGGTNVMTNPDNFAGLDRAHFLSPTGNCNTFDDGADGYCRADAVGTVILKRLEDAEADNDPIKGVILGAYTNHSAEADSMTRPHVGAQASIFNKILDTANVDPLDVSYIEMHGTGTQHGDAVEMKSVLDVFASGQRGPEHPLHLGSVKANVGHAESGSGVTSLIKVLMMMEQNEIPPHCGIKTKINRNFPTDLKARNVNIALEPAP…	LSTASVQRVVEQNLGIEISTIIIESNLNHPSLLPVCQGHLVNGVALCPSSLYADIALTVAHYLLQASKTDTNGIGMDVSDMTVNKPLIASEKSPQPFRASASADWKARRVSINFYSVSTDGKKSIDHANCIVKLEDSGKWSKDWKRNAYLIKSRIDSLEQGVDQGQSHKVKRGLAYKLFSALVDYGQCYQGMQEVTLNSAQLEATARVKFQTTENEENHYFTPYWIDSLGHLAGFVMNANDGIDSKSQVFVNHGWDSMRCAIQFSRNKTYQTYVRMQLIGGTMYAGDTYIFDGDDVVGLYQGVKFQGVPRQVLDNLLPRAMAPKSTPKLPIPTEGNAKPTPKQKSSMRA	.
116	Cladonia borealis	R (PKS-NRPS hybrid)	.	FAM_00029	Cbo_08857	partial	KS-(AT)-(DH)-(KR)-(C)-(A)-(R)	.	MDTKGANCQEIAIIGSGCCFPGRANSPSQLWNLVRDPSQLAEPIPLDRFSVQGFYHESGQYHGHFNVKEAYFLAGEGVHRRFDAPFFGMNPAEAMCLDPQCRLLLETVYEALEGAGLTIEKLQGSNTAVYTGQMVADYDQIMMRDSDDSLGTYHASGTSHAIFSNRIFYFFDWHGPSMTIDTACSSSLVAVHQVVQQLRTGHSRVAIAAGANLLMDPKCFISLSSLTMLSPDGRSRMWDADAKGYARGEGIVAVVLKTLDAALEDGDDIECIIPETGFA	QEIAIIGSGCCFPGRANSPSQLWNLVRDPSQLAEPIPLDRFSVQGFYHESGQYHGHFNVKEAYFLAGEGVHRRFDAPFFGMNPAEAMCLDPQCRLLLETVYEALEGAGLTIEKLQGSNTAVYTGQMVADYDQIMMRDSDDSLGTYHASGTSHAIFSNRIFYFFDWHGPSMTIDTACSSSLVAVHQVVQQLRTGHSRVAIAAGANLLMDPKCFISLSSLTMLSPDGRSRMWDADAKGYARGEGIVAVVLKTLDAALEDGDDIECIIPETGFAMQPKTQLIRDCYLRAGLDLANTAHRPRYFECHGTGTLAGDAAEAKAISSASFPKAVLAGTDTGRYPQRLVVGSIKSIIGHTEGTVGLAGILKASLALQNATLPPNLLFNRLNPRIKPFYNDLKLSVAS…	.	.
117	Cladonia borealis	NR	PKS22	FAM_00030	Cbo_08867	full	SAT-KS-AT-PT-ACP-ACP-TE	II	MSLKMNIFLFGDQTADYNSNLVGKLRQKDIPVLTSFLEKANVALREEISQQPGLVRKTIPSFSTLLDLVQWFSESGVSSPAIESAICTTCQIACLISYVHSTPDCIDPSNSRIIGLCTGLLAAVAASSFRSFSDLPTLGTALVRIAFRVGVVVAGSGERLQQGPRGQDSWSVAVAESSEVTMKATLRQFHIDKNISTLNEAYISAVSSHSLTISGPPSTLQTLADSVPSFASLRQVQLPIHGPYHADHLYSERALHQLLHSFHEVLGSYKPRVPLFSSFTGKLITASDTFRLVEVALEEILRRPLHWNHVIEGTCSEMEAIGVSECKIFPVGSIDSARSLIASLKKRKSDYVTSLDDSFWASTYTKASSQPSGKLADSKIAIVGMAGRFPNAANHELFW…	IAIVGMAGRFPNAANHELFWELLEKGTDTHKLIPKDRFDEAHIDPTGHRKNTSHTPYGCFMDEPGLFDPRFFRMSPREATQTDPMHRLALLTAYEALEMSGFVPNRTASTKLHRVGTFYGQTSDDWREIQEGQDIDTYFIPGGVRAFAPGRINYYFKFSGPSFSVDTACSSSFAALQLAVTSLRAGDCDTAVTGGMNVLTNPDIFSGLSRGQFLSKTGNCQTFDNEADGYCRGEAVASVVLKRLEDAEADKDNILGVILASATNHSADAISITHPHAPTQQHLYKQLLNRAAIDAHDVCYVEMHGTGTQAGDGTEMESVTNIFADPSRKRRSDQPLHLGAVKANIGHGEAASGVSALIKVLLMMEKNAIPPNCGIKHGMNQGFPKDLEARNVHIPLSVT…	KLSTASVQKVIEETVHDSEASVTIESDISEPTLKAAVQGHLVNGTALCPSSLYADMAFTIANYLHQLLKPSCKMPALSCRSMEVDKPLIVASGSEKQLLRADGSADIKTGQVKVHFYSVTPEGKKKTDHAKCLVSYTDSEAMLSSWQRYSYLIRPRIEALLDGVNNGTAEKIRRNMAYALFGSFVQYSASYRGMEEVALDFDEYEATAKVAFQTKEEDLNFLCNPYWIDSVGHLSGFVLNGREALGEKSQVFVSHGWESMCFARPLQRGKTYRSYVKMQPAGGKMMAGNVILFDDDEIVGVIEELRFQCIPRTLLNTFLPPPGDLTRKPAATATPKSALKNADNAKPKA	.
118	Cladonia borealis	NR	PKS2	FAM_00119_2	Cbo_09247	full	SAT-KS-AT-PT-ACP-cMT-TE	IX	MANALNSPSLLVFGAVSKAPKADYLTRLRLYLSAHKGLTLLKEEIIELPKLWEMYSSHNKNLRALDHGLSSLEALSEWINVGTTHKLTEPNFSILTLPLLTIIELVQYFQFLQKSQLSHRNVLSHVEKGAGVQGYSAGLLAACAVAVSEDETELVKIACKILRLAVGIGAYGDLGGIQVSKGPLTAVAARLAEDDQMNKIAREFPALEIVAITDPKRLTYVGSASEIEDLYAYARGNNIAIHPLHLGGRMHSSENVDLAHELVACCDVNEALQLPRASSFKVRVRSNHFGTIITQGTLNEAITGALLEAPCHWYRVMTAAAEDLRQTKQTSHQIIQFGLSDFVPLSTYISAGLDIAKLDALSFGNDLPTTQPDVTEGYRAPANAIAVVGMACRFPGANT…	IAVVGMACRFPGANTTDEFWDLLASGRSMAQEVPKERIDIRGSFRATQDSKWVRRTKFFGNFVSDVDAFDNAFFNTNTKEAAAMDPQQRLLLETAYQAVESSGYLSSHCRADRDKVGVYIGASFKDSVEHAASHPPNAYTSTGNIAAFLAGKVSHYFNWSGPAEVIDTACSASAVAIKNACEAIRRSECSMALAGGVNIMTTPTNFMDLARAGFLSPTGQCKPFDNAADGYCRAEGVGLIFLKGLTKAEEDGDLVLGVIPGIASNQGSQPSAITIPHSPAQIALNQQILNQAAIRPEDVSYVEAHGTGTQAGDPLEIESIRNVYGGNNRETLHIGSVKGNIGHTETAAGVAGVIKALLMIEKGSLPACANYHKLNPKIPALEPDHMAINTILVPWKPTF…	PAATVQEREDNTRLKLVTPRGDKGVFNVHIQSPRFANLVAGHSVLGLPLCPAALYLECVAAAAEEIVSEKARMKSLCFESLSIIKPLVLDPCRSVFLTLEQDRVSGSWLFKVYSNFVDTPTDKAALHAQGQFSPLSSRELSKWWPRDHYQRIVDQSLKAFSARLDTETLKQGLVYKLFSRVVKYNDLLKGISTISLSMSDSNLEALAEIVIPEDTNKEDSIAIHFCDASALVTFLQVADLLINSSEVHCRMDEYFITTGIDSIIIPTDCDFKNRSSWTVYTTITPLNGYKATADIYILIDGTKLVATMTGVQFTKLPVEQIRVILETANYSKRDVPMSFEGNDPTVGLSGEAAE	.
119	Cladonia borealis	NR	.	FAM_00036	Cbo_09554	full	SAT-KS-AT-PT-ACP-ACP-cMT-TE	VI	MTDLPSLIVFGSLNTLPSAEEQQELRLSILQQDHLNHVREAICRLPEVWETLLANDAALDTVQGAAAAEQLATWVSSGGALSRGTTQNNILSLPLTILSHLCEYMTYLQQTGFLHSSILDHVVKAGGVQGFCAGLLSALAVAGSRDEGSVGLHGALSVRLAFAIGAYIDLDSLRNGQTSCLALRWKSPNSLASIQNVLEKYNSAYVSVIRDTNEATITAPSSGISDLSSHLSNEGVSAIDTGLTGRYHTPNHQRVPEKVLQACKQHGSVRFGKQHVVRSNADGEILLHDDAVMAVSRDMLLERSNWYSVSSKAALRLVELDGVPFVLALGSDAVPSSISRNVKVIRTSSARKTRAAPRQAEMLQNYPSHAIAVIGLSCKFPGADSPDEFWQLLMKGTSM…	IAVIGLSCKFPGADSPDEFWQLLMKGTSMAMQVPPNRWPERYSQRGDSAKGQFWGNFMRDVDSFDHRFFKKSSREAASMDPQQRLLLQGAYEAMESAGYFSSSPAARARDIGCYLGLCATDYDANVASHAPNAFSTLGTLRAFLSGKISHFFGWDGPSITIDTACSSSAVAIHTACRALQADECTQALAGGIALFTSPYLYENLSAAHFLSPTGATKPFDAKADGYCRGEGVGLVVLKKLSIAVADGDDVLAVIGGSAVNQNDNCVPIMVPNAPSQGTLYHKVLQQAGILPHQVSFVESHGTGTPVGDPIEMESIRTVFGGSQRHSQLVVSSVKGNIGHLEGASGVAGLIKAILQIENRTAAVQASFQSLNPKIPLLGPDRITIPSSNLALSDSFLVAC…	PQLVAEPEQIPQLVRLVKQDAESVLFRIDPRCGEYQRLVSGHVVAGSPLCPATVYIEMAARACRLLFIQEPAPLLGFSDLRIDSPLGMAVDRDLTMTLRPRSERSWGFSVASDTKDTGGSATVSHACGTLELQTDAEVVDREFSRYERLTGPEAIKALYQDPNSESIQGPILYKMFSRVVEYGGPYRGLKSVAAKNSRIAGTVVSLPESIDETSLTHPPTIDSFMQVSGIHANSIFPCPDEEVYVFTKLDRLQFGTEFAPSSAKGSLSSSSWIIFSNLTSSGTKELANDIFVFDAVSKRLAVLILGARFNNVRLSSLAKVLSRLSDGASGSRNLPTPPTKHHPPVSTHNSLRASISMLEP	.
120	Cladonia borealis	R (PKS-NRPS hybrid)	PKS40	FAM_00119_1	Cbo_10025	full	KS-AT-DH-KR-ACP-C-A-PCP-R	.	MAYVIPPAEPIAIVGSSCRFPGQSSSPSELWKLLSSPKDLSKEVPQSRFNIAGFYHPDGEYHGTTNAAKSYWLEEDHRVFDASFFNITPKEAEAIDPQQKVLLEVVYEAMETAGFSLQEYSGKNVSVFVGTMTADYDGLTQKDEQTSSQYCATGTSRAIISNRISYFFNWHGASMTIDTACSSSLVAIHQAVLGLRAGESSVACVAGANVMLGPENFIAEASLHMLSPTGKSRMWDAKADGYARGEGVAAVFLKTLSKALADGDTIEGIIRETGVNSDGRTKGITMPSSEAQAALIEDTYHKSGLDPRSSFDRCQFFEAHGTGTQAGDPREAGAIHKAFFDKAKTEDHHVEESEILLVGSIKTVIGHTEGAAGIAGVLKVALAMKHQLIPPNQHLETLN…	EPIAIVGSSCRFPGQSSSPSELWKLLSSPKDLSKEVPQSRFNIAGFYHPDGEYHGTTNAAKSYWLEEDHRVFDASFFNITPKEAEAIDPQQKVLLEVVYEAMETAGFSLQEYSGKNVSVFVGTMTADYDGLTQKDEQTSSQYCATGTSRAIISNRISYFFNWHGASMTIDTACSSSLVAIHQAVLGLRAGESSVACVAGANVMLGPENFIAEASLHMLSPTGKSRMWDAKADGYARGEGVAAVFLKTLSKALADGDTIEGIIRETGVNSDGRTKGITMPSSEAQAALIEDTYHKSGLDPRSSFDRCQFFEAHGTGTQAGDPREAGAIHKAFFDKAKTEDHHVEESEILLVGSIKTVIGHTEGAAGIAGVLKVALAMKHQLIPPNQHLETLNPSIEPFYK…	.	.
121	Cladonia uncialis	NR	PKS20	FAM_00313	Cuc_00085	full	SAT-KS-AT-PT-ACP-ACP-TE	II	MSTILFSREVADVRNDIRLIHQYRGSTVLVEAFLEKAYDAVRRDVFTLSSEARNQVPVFNSVFDLSERHHDAEIRRDEISCALLCICQLAHFLGFFEQHPDQYPIPGRHNLIVGVGLGELSAAAVSCSKTTADLIDPAVQAVHLAFQVGAVVAKFSLSSQLKNAAEGHWSMTVAGTADEIERELQVLQDQIKAPRSARAYIDMVNQNTCNISGPPDRLRQLKEKSSLFDDAIPQDLPIAGFWHAPHVYGREQVSEVLGTQTSSPDEIGPPCRSILSASTGELIQDSSSRLLFTEAVDNILRRPVRWDYLQHSIVEHIDSESASGNRELIFEVGSGPNLLYSTLKREIRNTVERRDLSSWCSIDNDTKPQAPVNSPKIAIVGMAGRFPGATDHETLWKLL…	IAIVGMAGRFPGATDHETLWKLLEQGRDMHRTVPKDRFDIETHVDPSGKKVNTSHTPYGCFIEEPGLFDPRFFNMSPREAAETDPMHRLALITAYEALEQSGFVLNATASTQQDRVGTFYGQTCDDWREVNAAQKIATYFIPGGVRAFAPGRISYYFGFRGPSVSVDTACSSSLAAIQIACTSLSARECDTAVAGGVNILTAPDIFAGLSRGQFLSPTGPCKTWDSEADGYCRADGVGSIILKREEDAISDGDNILGLILATATNHSADAISITHPHAGNQSYLYENVLHTAGIDPLDVSYVEMHGTGTQAGDNCEMRSVTDVFAPDAREPARARGGDQTLYVGAVKSNVGHGEAAAGITALIKVLLMLQKNTIPPHVGIKNNLNPAFPDLDSRNVRIP…	KLSTSSVHRIVAQEFDGDVGKVTVQSDLSDPALKAAILGHLVNGAGLCPSSIYADIALTLGDYIHKRLKPSETNIDMNCGEMEVMKPLIVKDGSVEPQTLQVTITANLGEDVAYIQYATVDTQGTEIATHATCTIAYENGAMWSAEWIPQTYLINGRIETLTDRLVSNRADKISRGLAYKLFSALVQYDKKYQGMEEVILDSENFEATSRVRFQTEDKDGTFFFSPFWIDSLAHLSGFILNGSDAVDSKNFVYISHGWKSLRVSRPLSQTTTYASYVKMQASPNNVMTGDVYIFEEEEIIGVVGGLKFQRIPRAMLNTILPPVSSKPSQPKRPDQVLEPSPSTGKAAKESPKK	.
123	Cladonia uncialis	R (HR)	PKS38	FAM_00023	Cuc_00379	full	KS-AT-DH-cMT-ER-KR-ACP	.	MAINPTGNGRASNHANGLSSDANGMSSQNGHANGHANGLSNSGTQSKDNHANCHPNSLQDGTNGTPVAICGMAMRLPGGIRNDNDLYKFLFHKGDARSTIGEDRYNVDGYYSPYGQDGTISTKQGYFLNDIDYSNLDLSMFSFSAAEAEQLDPNHRLVLEVVREAFESSGEIEWRRKNIGTYVGLFTEDWQEIAHRDNQEHNTHRILGGTDFALPNRIAYEYDLKGPSMVIKTACSSAGIGLHEALEAIRQEKITAALITGSNLIMAPGMTINMSLLGSLSPEGSSKSFDASADGYARGEAVSALYIKRLDEAIKDGNPIRAVIRSSATNVDGKTNGISMPNGEAHEALIRQAYGAIGLDLSGTAMVEAHGTGTKVGDPIEAGAIGRCFGENGIYLGAS…	PVAICGMAMRLPGGIRNDNDLYKFLFHKGDARSTIGEDRYNVDGYYSPYGQDGTISTKQGYFLNDIDYSNLDLSMFSFSAAEAEQLDPNHRLVLEVVREAFESSGEIEWRRKNIGTYVGLFTEDWQEIAHRDNQEHNTHRILGGTDFALPNRIAYEYDLKGPSMVIKTACSSAGIGLHEALEAIRQEKITAALITGSNLIMAPGMTINMSLLGSLSPEGSSKSFDASADGYARGEAVSALYIKRLDEAIKDGNPIRAVIRSSATNVDGKTNGISMPNGEAHEALIRQAYGAIGLDLSGTAMVEAHGTGTKVGDPIEAGAIGRCFGENGIYLGASKPNLGHSEGAAAITSVMKAALSLENRTILPNIKFNDPHPRIPWEAHKLVVPVEPSPWPENKAERI…	.	.
124	Cladonia uncialis	R (PKS-NRPS hybrid)	similar to curvupallide PKS	FAM_00302	Cuc_00706	full	KS-AT-DH-cMT-KR-ACP-C-A-PCP-R	.	MGFKQLEPIAIVGSACRFPGGANSPSALWKLLESPHDVCMDILENRFNATNFYHPDGNHHGTTNVRRSYLLQEDVRVFDAAFFNISPNEADSMDPQQRLLLETVYEALEAGGHTLEALRGSDTGVYAGTMTADYNDTLTRDHNTMPKYFATGTNRAIISNRVSYFFDWHGPSMTIDTACSSSLIAVHQGVKALRTGESRVAVACGTQVILNPEMYISESKLKMLSPTGRSRMWDADADGYARGEGVAAVVLKRLSDAIADGDHIECVVRETGVNQDGFSNGLTVPNTEAQTLLIRQTYGRAGLDPEKDPWDRPQFFEAHGTGTQAGDPKEAAAIHQCFGQQVAGSDTPLYVGSIKTVIGHLEGCAGLAGILKGSAMIQRGFLAPNLHFNRLNPRIEPYY…	EPIAIVGSACRFPGGANSPSALWKLLESPHDVCMDILENRFNATNFYHPDGNHHGTTNVRRSYLLQEDVRVFDAAFFNISPNEADSMDPQQRLLLETVYEALEAGGHTLEALRGSDTGVYAGTMTADYNDTLTRDHNTMPKYFATGTNRAIISNRVSYFFDWHGPSMTIDTACSSSLIAVHQGVKALRTGESRVAVACGTQVILNPEMYISESKLKMLSPTGRSRMWDADADGYARGEGVAAVVLKRLSDAIADGDHIECVVRETGVNQDGFSNGLTVPNTEAQTLLIRQTYGRAGLDPEKDPWDRPQFFEAHGTGTQAGDPKEAAAIHQCFGQQVAGSDTPLYVGSIKTVIGHLEGCAGLAGILKGSAMIQRGFLAPNLHFNRLNPRIEPYYQGLHVL…	.	.
125	Cladonia uncialis	NR	PKS8	FAM_00198	Cuc_00776	full	SAT-KS-AT-PT-ACP-cMT-TE	VI	MALPSLIAFGALAPWPASDRLDQLRNALQHHNSLKPITKAIQELPLLWKALSNQDQSLHSIAGEAAADQLAQWISGAGTAQLVDDKGNVTRMPLTTIAQIAQYVSYLCQYEEPLRHESIIKSAAIGGGIQGFCIGLLSALAVASGKTEDDVGNFAAMSVRLAFCVGAYVDLDRHRNGGDSKASTIAVRWKTPTTLEDIQRLLSRHPDQTYIAVVRDIRDVTITVPASVMEHLIEDLSQIGASLRDTGVSGRYHVAIHEGIPQKILETCQAQFSPTINGQPLVRSNTDAHLFSGEDTALLALECILGERADWYSTISTAASALNQISANPFILSIGTDPVPQSVARSFPVVKATMIADRVNGIVEPEIPALAPDPFGSVSQGYPKDAIAIIGMGCRFPGA…	IAIIGMGCRFPGADSIDEYWNLLTEGKSMLSEIPEARFGRGRPARSNSSLRFWGNFLRDIEAFDHGFFKKSPREAVSMDPQQRVLLQVAYEALESSGYFADSSRPEDVGCYIGACATDYDFNVASHPPSAYSAIGTLRSFLSGKLSHYFGWSGPSLVLDTACSSSAVAIHTACTALRTGQCSQALAGGITLMTSPYLYENFAAAHFLSPTGSSKPFSADADGYCRGEGGGLVVLKRLSDALRDNDHILGVIAGSAVNQNDNCVPITVPHTSSQGNLYERVTEQAGVRPSEVTFVEAHGTGTPVGDPIEMESIRRVFGGLHRVAPLIVSSAKGNIGHLEGASGVAALIKALLQMEHHLAPRQASFKTLNPKIPALEPDNLCIPTSNLALSGERLAACINN…	NTPPPTNTAAQVELPAVLIRLKSFDSQGHHFVINPSSEEYQTIVKDLESLGSAVCPSTLYVELASRAVRVAEEDKGNGLLSIKDLRVHSLLGVNVHQTISLDLQRLAQSWRFRITNADGSISGSNPGESFCHAEGTVNLKVADDSLEEEFCRYERLTGHNKIISIADDPRSESLRGNVLYNMLGRVVNYPDWYRGVKSVAALDLRVVAKVTCPVGIPEIVSKESTTQLPILESFIQIASLHANCLHECRGGEVFQFTRADHMQWAPGFDLHGYGDSAEASWDVLAYNSTNAENVVYDIFVHDAVTGRLVLLVLGANFTDIRRPVPISAGLNTSLASEKDIPMLKNANAERAEISLNSQLPAESHSQANLTRPGKDAKT	.
126	Cladonia uncialis	NR	similar to monascorubin PKS	FAM_00305	Cuc_00907	full	SAT-KS-AT-PT-ACP-ACP-cMT-R	VII	MTRDRNIVLLFGPQALSFQEDSFHLLKSDILSDAENRWILDVIAQLPTYLKTFSEKFPKIQVVLGVKLLEGLNDWINGGKIPPASSHLPNVILSPLIVLSQLTQYSKYLKLAHGGGQNLYGSHSQQTEIVGFCTGLLSALAVSSAGNQAQFQQYGAVAVRLAALIGALVDAQDALGEHGESKSLATVWDPSQTKTEMTRIMQQFPEAYISVSYDENRATVTTSASTASSLQQQLRAAGVIATEVGLHGRFHCESYRDDVESLISFCDRLPELQFPEASELILPTRSSSKGDLITQGKLHHIALWSILVEQSRWHQTFAAVHSSRLKDKEGLLITFGLERCVPPSFMKFLSSQVIHMTNLEEVKSRLSIDTLKPRTSPELPHGYSENDIAVVGMSCKVAG…	IAVVGMSCKVAGADDVEEFWNVLCTGKSQHIEVPKERFEFETQWRDIDPKRKWFGNFVRDHDTFDHKFFKKSPREVSSQDPQQRLMMQSAYQAVEQSGYLNSPDADKHVGCFIGVCAVDYENNVACYPPNAFTATGNLKSFIAGKISHYFGWTGPGLTIDTACSASAVAIHQACRAIIHGECTAALAGGTTVMTNPLWFQNLAGATFLSPTGACKPFDAKADGYCRGEAVASVFLKKMNKAVEDGDLILGCIGSTAVYQNENCTPIFVPNSKSLSGLFNNVVKQAGLKAKDISIVEAHGTGTPVGDPAEYESILKVFGGSIRSTPLSIGSVKGHIGHTECASGVVALIKIILMIQEGGIPPQASFETLSPRIKASPSDMIEIVTGTKKNWTSGFRAALI…	RISQPQVQQEELPKDLYTFVGYQNEGQRSARFRINTMIKKYEDFVSGHVIAQTAPICPATLEVDMAIEALRSLRPDLEASNLQPQIHNVSNQAPICVDQSRAIWLDLEAIDTEFHTWDWRIFSTGSKGSAATLHVSGKIILRSGDDPQFQADFARYERLIGHQRCVNVLNSPDADDIIQGRNIYKTFAEIVDYGEMYRGLQKLVGKGNESAGRVVKQHTGDTWLDTHLSDCFSQVGGIWVNCMTDRAPTDMFIASGFEQWVRSPKFAEHDKRPSIWDVFAYHCPESDKAYMTDIFIFNPMNGALMEFILGIKYAKVTKLSMSKILSRHTSEGVQSAGTAAKTAAPVVAAATASPPSAKPPALVKTTKP	.
127	Cladonia uncialis	R (PKS-NRPS hybrid)	PKS5	FAM_00280	Cuc_00944	full	KS-AT-DH-ER-KR-C-A-PCP	.	MTAMYRRATELSNMSSSSSLHSRSSSHSDEHTSVTSAPSSHGDEAGRLDDPTAIVGLACRVPGAQNSSKLWENIVEQKDLQKKIPADRFNVDAFYHPNGANKSTTNARYGYFLDQDISLFDPEFFRISGKEAEAMDPQQRMLLEVVYEALEDAGITLDEISGTQSSVFCGSFTNDYKDMVNKDLGYYSKYTATGTGNAILSNRISFFYNLHGASVTIDTACSSSLISFHLGNKSVQDDDADYSIVVGSSLHFDPNMFITMTDFGFLSSDGRCRAFDASGKGYVRGEGICAVVLKRKSRAELDGNKIRCIIRGSDINHDGTKEGITVPNSAAQEALIRKTYKNAGLDTKDTQYFEAHGTGTQAGDPRETRAIGAVFAQDRDSPLHVGSVKTNIGHLEGAS…	DPTAIVGLACRVPGAQNSSKLWENIVEQKDLQKKIPADRFNVDAFYHPNGANKSTTNARYGYFLDQDISLFDPEFFRISGKEAEAMDPQQRMLLEVVYEALEDAGITLDEISGTQSSVFCGSFTNDYKDMVNKDLGYYSKYTATGTGNAILSNRISFFYNLHGASVTIDTACSSSLISFHLGNKSVQDDDADYSIVVGSSLHFDPNMFITMTDFGFLSSDGRCRAFDASGKGYVRGEGICAVVLKRKSRAELDGNKIRCIIRGSDINHDGTKEGITVPNSAAQEALIRKTYKNAGLDTKDTQYFEAHGTGTQAGDPRETRAIGAVFAQDRDSPLHVGSVKTNIGHLEGASGLAGIIKTTMALENCKIPPNMLFNNPNPNIDFEKWKIAVPTKTLDWEAP…	.	.
128	Cladonia uncialis	R (HR)	.	FAM_00319	Cuc_01262	full	KS-AT-DH-cMT-ER-KR-ACP	.	MAPYLDGDILSERNGATIKDPHMAQVHGNTDKFEPIAIVGLSFEIPQDVASSDAFWKLLMSKGNTATEFPKDRLAISAMYHPDRNRRGQVPVRSGHFIKQDISAFDAPFFSISSSDAAIMDPQQRKLLEHTYKALENAGLPLETVTGSNTSVYIGNFTNDWQQVSFKDSEECGMTTALGTQPYVNANRISWFYNFKGNSANIDTACSSSLVALDFGCRDLRSGETNMSLVGGCNLTFSPDYIHSLSNMNMLSPDGQCYSFDHRATGYGRGEGFGIMVLKRLSDALRDQDTIRAVIRNTGCNQDGFTPASFSMLPTRFIEAHGTGTPIGDPVEATALGMAFRRTRTSQDPLWVGAVKSNIGHLEGCSGIAAVIKSILILEKGIIPPNTNSAQTNPKIDTD…	EPIAIVGLSFEIPQDVASSDAFWKLLMSKGNTATEFPKDRLAISAMYHPDRNRRGQVPVRSGHFIKQDISAFDAPFFSISSSDAAIMDPQQRKLLEHTYKALENAGLPLETVTGSNTSVYIGNFTNDWQQVSFKDSEECGMTTALGTQPYVNANRISWFYNFKGNSANIDTACSSSLVALDFGCRDLRSGETNMSLVGGCNLTFSPDYIHSLSNMNMLSPDGQCYSFDHRATGYGRGEGFGIMVLKRLSDALRDQDTIRAVIRNTGCNQDGFTPASFSMLPTRFIEAHGTGTPIGDPVEATALGMAFRRTRTSQDPLWVGAVKSNIGHLEGCSGIAAVIKSILILEKGIIPPNTNSAQTNPKIDTDFLRIKFPLEPLPWPTKGLRRASVNSFGYAGTNA…	.	.
129	Cladonia uncialis	R (HR)	PKS11	FAM_00324	Cuc_01536	full	KS-AT-DH-cMT-ER-KR-ACP	.	MEMNEAIAVIGLDLRFPGDASTPEGFYEMLQTGRSALSDIPSDRYNLDAFYHPDQDRAGALNVRQAHFVSDNIAAFDAPFFSITPAEAECMDPQQRGLLESVYRALENSGIPMSKAVGSNTSVHIGCFTREYDSIISRDPEVDLKYIATGTGTAMLSNRLSWFFDLQGPSMSLDTACSSSLTAAHLACQSLRLGEVSMAIVGGCNLFYNPDTVIPLTSLGFLSPEGRCYSFDHRANGYSRGEGFGVMILKRVSDAIRDDDTIRAVIRSTVSNQDGKSPGITQPTKSAQVNLIRRAHESAGLDFASTRYFEAHGTGTPVGDPIEASAISSVFTKYRSPEDPIYIGALKSNIGHLEGAAGIAGLLKSVFVLERGIIPPNCWFEKPNPKIHADEWNFKFPTS…	EAIAVIGLDLRFPGDASTPEGFYEMLQTGRSALSDIPSDRYNLDAFYHPDQDRAGALNVRQAHFVSDNIAAFDAPFFSITPAEAECMDPQQRGLLESVYRALENSGIPMSKAVGSNTSVHIGCFTREYDSIISRDPEVDLKYIATGTGTAMLSNRLSWFFDLQGPSMSLDTACSSSLTAAHLACQSLRLGEVSMAIVGGCNLFYNPDTVIPLTSLGFLSPEGRCYSFDHRANGYSRGEGFGVMILKRVSDAIRDDDTIRAVIRSTVSNQDGKSPGITQPTKSAQVNLIRRAHESAGLDFASTRYFEAHGTGTPVGDPIEASAISSVFTKYRSPEDPIYIGALKSNIGHLEGAAGIAGLLKSVFVLERGIIPPNCWFEKPNPKIHADEWNFKFPTSSVVW…	.	.
130	Cladonia uncialis	R (HR)	PKS3	FAM_00252	Cuc_01706	full	KS-AT-DH-ER-KR-ACP	.	MSDSKPNAIAIIGMSCRLPAGATNIENLWTSLARGQSGWTPHPKRYTPDKYYHPNPEKKGTYYSKGAHYLDEDIALFDPQFFSITAAEATAMDPQQRHLLEVSYEALENAGLSLPCISGTNMGVFVGGSNAEYRSHIGQDIDNLPMFEATGNAESLLANRLSYVYDLRGPSLTIDTACSSSLAALNSAFLSLQAGESSTALVGGSVLRIRPESAISLSNMQLRLLSPDGKSYAFDDRATSGFGRGEGSACIILKPLEAAMRDGDPIRAVIRNTGVNQDGKTAGITMPNGHAQASLIRSVYRSAGVEPLMTDYVEAHGTGTATGDPIEAAALGEVFGRSPDQSAVVIGSIKSNIGHLEAMSGIASVIKAALMLERRFYLPNCDLQTLNSKIPFQKLHIKA…	IAIIGMSCRLPAGATNIENLWTSLARGQSGWTPHPKRYTPDKYYHPNPEKKGTYYSKGAHYLDEDIALFDPQFFSITAAEATAMDPQQRHLLEVSYEALENAGLSLPCISGTNMGVFVGGSNAEYRSHIGQDIDNLPMFEATGNAESLLANRLSYVYDLRGPSLTIDTACSSSLAALNSAFLSLQAGESSTALVGGSVLRIRPESAISLSNMQLRLLSPDGKSYAFDDRATSGFGRGEGSACIILKPLEAAMRDGDPIRAVIRNTGVNQDGKTAGITMPNGHAQASLIRSVYRSAGVEPLMTDYVEAHGTGTATGDPIEAAALGEVFGRSPDQSAVVIGSIKSNIGHLEAMSGIASVIKAALMLERRFYLPNCDLQTLNSKIPFQKLHIK	.	.
131	Cladonia uncialis	NR	PKS1	FAM_00222_2	Cuc_01761	full	SAT-KS-AT-PT-ACP-ACP-cMT-TE	IX	MSVTLDGHPMASVVVFCPQSKAPGEDYLNQLHSFLRNSKYLEPFVQNMLKLQDVWTILAEQRQDIADLGQGPRHLHNLSEWFKTGNSSAIAYSMSGILTLPMLVVIQICQYFQYLELHGISHSKLLAQLREGGGVQGYCGGLLPAIAIACSRNESEVVENAAKAARIALAIGAYGELGDDESVPGATTIVVRLKRAGQGDELIGKFPGGAQAYISAVTDPKTISIVGPVAVLLKLQSYAREQGLLVQEMHIRGKVHNPENAELAQELCQLCDRNEILRLPDASNLHAPVRSNKNGDLITRGSLTHEIVSVILASRCEWYTLLTELAKDLDLSGRRIHTFATFGIGDCIPLSPFHKLQLQITKFEVQSLVAEAMYKVRANRLEDDYAYPRDAVAIIGASC…	VAIIGASCRLPGANSMEELWDLISSGSSRHKEVPTDRFDIHGSFRASQDRKFTDKRKFYGNFVDNVENFDHAFFRTNPKEALNMDPQQRVLLELAFQAMDSSGYLGSHQRESGDHVGCFIGASFAEYLDNTNAHPPTAYTSTGTIRAFLCGRISYYFGWSGPSEVLDTACSSSLVAINRACKAVQTGECTMAPTGGVNLITGINNFLDLAKAGFLSPTGQCKPFDQAADGYCRSEGGGLVVLKLLKQALVDGDQILGVIPGVATNQGGLSSSITIPHSPAQKKLYQTILHQARMKPDQVTYVEAHGTGTQAGDPLEVASIREVFGGQHRTDLLNIGSLKGNIGHAETAAGVASLLKVLAMITHASTPPLANHKSLNPKIPALETDKMTIASKVSRWEAK…	VVEKPQEPKAPLKLVNVGKGVGKNERSREFDIFLGIQRFTKIVSGHAVRQRPLCPASMYMECAAMGLQLHQGHIGAGSLGFRDLAFQAALGVDLARVASLTLEKADDSQVWEFVIKSSSTADPKSRSSTHAKGKIVLTPEPDFRTYERLIACSIKELENKPNTEKLMCNRAYGLFSQVVHYADFLQGTSHITMGGTEARADIDLSADAQFGLEESTVMQYCDTVAIDTFIQVVGLLINSSTLVTSEDVYVATGVDHVSMSSACDFHRHKSWTVYTKYTSTGEGQAAGDIFVMTRDGTLAMIITGAQFTKLLISKLERFLDSANAKPSQVTAMGKQNLPEAPQLKSSETTSTATSDGGTGTPS	.
132	Cladonia uncialis	R (HR)	.	FAM_00338	Cuc_02360	full	KS-AT-DH-cMT-ER-KR-ACP	.	MSIPKSVIGQDRITSAHLPEVNPRVNSHPMSSDSALFSRNMNNYFPGNGSSIHDQAALNGSTTARKYRNGHSIDGEKINGQTDSNSSTESHKYTKESFDDDKAFNNVQCHTQNPIAICGMSLRLPAGLKTPQELWKFLLAGSDARGRIPSSRYNVAAFHDPAGKHGTVITEYGYFLDEDLGALDTSFFSMPRMEVERTDPQQRLMLEATRECFEDAGEMAWRGKRIGCYMGSLGEDWCEMFAKESQNWGPYRYTGFGDFALSNRVSYEMDLQGPSMTTRTACSASLVALHEACVAISGGECNSAVVGGANLILTPGATMSMTEQNVLSKDGSCKTFSADANGYARGEAIAAIYIKRLDDALRDGNPIRAVIRGTATNHNGKTPGMTVPSAKAQEALMRR…	PIAICGMSLRLPAGLKTPQELWKFLLAGSDARGRIPSSRYNVAAFHDPAGKHGTVITEYGYFLDEDLGALDTSFFSMPRMEVERTDPQQRLMLEATRECFEDAGEMAWRGKRIGCYMGSLGEDWCEMFAKESQNWGPYRYTGFGDFALSNRVSYEMDLQGPSMTTRTACSASLVALHEACVAISGGECNSAVVGGANLILTPGATMSMTEQNVLSKDGSCKTFSADANGYARGEAIAAIYIKRLDDALRDGNPIRAVIRGTATNHNGKTPGMTVPSAKAQEALMRRAYQVAGITDFSETGFVECHGTGTPVGDPIEASAVGQVFGGSGVYIGSIKPNFGHTEGASGLLSVIKTVLILENSIIPPNIKFSHPNPAIPFKTAKLTVPTKPTPCPHGRLERA…	.	.
133	Cladonia uncialis	R (HR)	PKS4	FAM_00213	Cuc_02698	full	KS-AT-DH-cMT-ER-KR-ACP	.	MHDHSSGPEITGSRVGYNGQANGYANGSFNGSDNGLSNGRDAGSNGTLNGNAHHTHSYSPESRILNGNTAETSQSLKGYRVGSANLNGNSNVTSNHVVEPVAIVGMAMRLPGGVHNADDFWDLLINKRNGQCRVPKDRYNIDAWYGPGKSGHVGTQYGYFLEDLDLSHIDASFWSMTKQEAELIDPQQRLILEVVYEALENAGEKNWRGRNIGCYVGIFGEDWLDMDSKDVQNMHMYRLTGYGDYVTANRVSYEFDFKGPSMTIRTACSSSLTGLHEACQALYNGDCTSAIVGGTNIIMTPRMTIAMTEQGVISPTGSCKSFDASADGYARGEAVSALYIKKLSDAISDGDPIRAVIRSTCVNNDGKTIGLTNPSTEAHETLIRRGHELAGIKDLSKTA…	PVAIVGMAMRLPGGVHNADDFWDLLINKRNGQCRVPKDRYNIDAWYGPGKSGHVGTQYGYFLEDLDLSHIDASFWSMTKQEAELIDPQQRLILEVVYEALENAGEKNWRGRNIGCYVGIFGEDWLDMDSKDVQNMHMYRLTGYGDYVTANRVSYEFDFKGPSMTIRTACSSSLTGLHEACQALYNGDCTSAIVGGTNIIMTPRMTIAMTEQGVISPTGSCKSFDASADGYARGEAVSALYIKKLSDAISDGDPIRAVIRSTCVNNDGKTIGLTNPSTEAHETLIRRGHELAGIKDLSKTAMIECHGTGTKIGDPIETKAVANVFGQYGIYIGSVKPNLGHSEGASGMSSIIKMVLALEHKTIPPNINFKKGNPQIPWEEAKLKVPVTATPWPEDRAERV…	.	.
134	Cladonia uncialis	NR	PKS26	FAM_00289	Cuc_02741	full	SAT-KS-AT-PT-ACP-TE	VIII	MSRLPVFAGLGSETVFSSSVVDQAVKDADNPEAQLLIKACFQIFVEELDSASGRSCGVDEKDFPTAESLLRPSTYYHHNAAIQHAFICLIQLLRYLSVEGSITSKLLGASGFCAGLLPAVAVATSKSSLEYLSRAQDCFRVAFKIGIASEQSRGPHANADGELPWSLIVDKLSEEEAKRIISEVCTSYSLPKYSPNRSFQASSPVYVSARNTENCVSLSGEGATLRQFVDTKLPQRCRTRSTNIFTLYHNSHALSEISARVFQEIKEGGFSFPDASELVCPIFHTHDGSQVTSAESSSSDQLLKRVLEMIFLESVDWVAVQDEILKSGREALAAGVPSVRVQNFGPGYGALVYRKDLPKGMQVVDVAVSKTSTQKWAKDDIAIVGAGLDVPGAQMDYNI…	IAIVGAGLDVPGAQMDYNILWENIMNGINTCSKIPADRFRIEDYHQDDKSKLGNKNRSMDTQYGSFLENPWLFDNTFFGISPREARSMDPQQRILLQTAQRALEDAGYSGDSTPSNQIASFGCYIGAATGDYAENLKEEMDVYWVPGVLRSFLSGRISYAYGWGGPSLTVDTACSSSIVAIWQAARAIQTGDCKACIAGGVNIVTSPDMYIGLDRAHFLSPTGPCHSFDSPSDGYCRADGSALVVMKRIEDALAENDRILGVIKGVECNQSGTAHSITHPHTPTQERLFKKVWQKNNINPHHVSVVDAHGTGTGAGDPSELHGITNSLCVNGRDASNPLFIGSIKANIGHSEAASGCASLIKILMMMKNKTLPPQPRFNKENHNVADLAPRGVVVNRES…	GSHDAGYVGTPYQFLTKVVQAPAANESGIAVFDTPIQTLYEYITGHTVCGYALCPASVYCELALAAVHALEQPGMALSLSQLTIPKSLVYKEDAISREDLSIVVRVTVKPSDQVHGLREVAVSSYDRLTGTERSQVHARGLVKSRSVAEVAEKYANLGDLLDQQKWNFLNLGDSDMIEKFSSSVFYDKVFTRTVNYADMYRSIESIKINTPAKEALASCKLPLTRTPNKFVADPIMVDALFHVGGFMANLCAKNDEICICNFVKSATVLRDIASTDRKFQIHASNYEIAGGKTILSDAQAIDSHGVFAVIKAMKFKRVKVSDRLDAYALLSQRSKVAEVPLKDMEMNFASRAPKQEETHALLEGAPPVSQASSTP	Cu-OAS
135	Cladonia uncialis	NR	PKS15	FAM_00111	Cuc_02963	full	SAT-KS-AT-PT-ACP-ACP-TE	II	MAGMRFLLFGDQSSFDRAHIHKQVVESRENPFLSLFYRKSSDALRHEIAQLSPLERIVVPTFTTIAELNDRTTSKDAHEGVQNALQCISQLAHYIEYTSALHGQTEESTKSCVVGLSTGLLAAAAVACSPEITALIPLAVEVVLIAFRVGRLARTAARHMEVTRTEDSTASWSYVISGMKQPEAQTALSTFNQNKMIPQCNRAYISAFTADSVTISGPPTTLEHLWDSFPNTSKRIELPVYGPYHAPHLHRGVDMAEVLCLSDPRRSRTLANYRLVLPLMSTSAGTCYEGSQDAPSILAAVVNDILGRVFKVQDVVDGCINLVTTLNCNKCNLISIGPSNSENMFVKALNSGTNIDVACHVKVPRLEESSAMSDAPRTSRKPKLAIVGMAGRFPDAADH…	LAIVGMAGRFPDAADHEKFWDLLEAGLDVHRRIPKDRFDVDKHFDPTGKIRNTSHTPYGCFIEEPGLFDPRFFNMSPREATQTDPMHRLGLASAYEALEMAGYVPNRTPSTKLDRIGTFYGQTSDDWREINEAQDIDTYFITAGVRAFAPGRINYYFKFSGPSFSIDTACSSSAAALQLACTSLWAGDCDTAVTGGLNVMTNSDIFAGLSRGQFLSKTGNCQTFDNDADGYCRGDGIGSLVIKRLDDALSDNDRILGVILETATNHSSNAISITHPHAPTQEQLFKKVLDDAGLDPHEVNYVEMHGTGTQAGDGTEMKSVTNIFAPVSRTGTRKKPLHLGSVKANIGHGEAVSGVTAMIKCLLMLQKNAIPPHCGIKKTINQSFPQDLNARNVHIAFKP…	KLSTTTCHKIVSEVVDVDKATVVIESDISRPDLLAAISGHVVNGTALCPSSIYGDMAMTVGEYLYKLLRPGTQTVHMNVCDMEVFKPFIANDNGGKGQTLRLSATTPDITTERANLVFSSGSGKTETQHAKCHVDFGSGSAWLAEWQRSAYLISGRVEGLKKAAHTGGAHRMLRGMAYKLFGAFVEYDSKYRGMEEVILDSPALEATAHVAFQTTEADGNFVCSPYWIDSACHLAGFIVNANDAVDSSKQVYVSHGWESMRFAEPLVASKTYRSYVKMQPLAGNMVAGDVYIFDGDRIIGMCGALKFQCIPRTLLNTFLPPKGIAAQKAPASRPSPITTKAVKKAIAKPKA	.
136	Cladonia uncialis	NR	PKS16	FAM_00061	Cuc_03222	full	SAT-KS-AT-PT-ACP-ACP-TE	I	MTLPNNVVLFGDQTVDPCPIIKQLYRQSRDSLTLQALFRQSYDAVRREIATSEYSDRTLFPSFDSIQGLAEKQTERHNEAVSTVLHCIAQLGLLLIHADQDDFRLDARPSRTYLVGLCTGMLPAAALAASSSASQLLRLAPEIVLVALRLGLEANRRSAQIEASTESWASVVPGMAPQEQQEALAQFNDEFMIPTSKQAYISAESDSTATLSGPPSTLVSLFSLSDSFRKARRIKLPITAAFHAPHLRLPNVEKIIGSLSHSDEYPLRNDVVIISTRSGKPITAQSLGDALQHIILDILREPIRWSTVVEEMINNFEDQGANLTSVGPVRAADSLRQRMATAGIEILKSTELQPQQEPRTKTRSNDIAIIGYAARLPESETLEEAWKILEDGRDIPSDR…	IAIIGYAARLPESETLEEAWKILEDGRDIPSDRFDVDTHCDPSGKIKNTTYTPYGCFLDRPGFFDARLFNMSPREASQTDPAQRLLLLTTYEALEMAGYTPDGTPSTAGDRIGTFFGQTLDDYREANASQNIEMYYVSGGIRAFGAGRLNYHFKWEGPSYCVDAACSSSTLSIQMAMSSLRAHECDTAVAGGTNVLTGVDMFSGLSRGSFLSPTGSCKTFDNDADGYCRGDGVGSVILKRLDDAVADGDNIQAVIKSAATNHSAHAVSITHPHAGAQQNLMRQVLREADVEPSEIDYVEMHGTGTQAGDATEFTSVTNVISGRTRDNPLYVGAVKANFGHAEAAAGTNSLVKVLMMMRKNAIPPHIGIKGRINEKFPPLDKINVRINRTMTPFVARAGG…	SFSTTCLQVVENETFTQDSASVTFSSQLSEPKLNAAIRGHLVSGIGLCPSSVYADVAFTAAWYIASHMTPSDPVPAMDLSTMEVFRPLIVDSNETPQLLKVSASKNSNEQVVNIKISSRDDKGRQEHAHCTVMYGDGHQWIDEWQRNAYLFESRIAKLTQPSSPGIHRMLKEMIYKQFQTVVTYSREYHNIDEIFMDCDLNETAANIKLQSMAGNGEFIYSPYWIDTIAHLAGFILNANVKTPADTVFISHGWQSFRIAAPLSAEKKYRGYVCMQPSSGRGVMAGDVYLFDGDQIVVVCKGIKFQQMKRTTLQSLLGVSPAATPMSKPITAKSTRPHPVAVRK	Cu-nr-pks-7 (AUW31177)
137	Cladonia uncialis	NR	PKS14	FAM_00149_2	Cuc_03333	full	SAT-KS-AT-PT-ACP-ACP-TE	II	MAEAFQVLLFGDETGDFQDPLRKLCERQKGVLFLHFIDRLNQVLHDELRRHPRHAKKQIPPFTDVLDLVKQYQDSASRNQILETTLACICQLGSIISFYDDHPAQHVVPSNTVLVGFCTGLLAAVAVSASQSTLDLVDNALNIVRVAFRIGVKVNDAAQRLSTEVNQRWSRLVLGAQKEASIAEVRHFNEKKALPRASHAYVSSSSREVVTISGPPATLKALFSESEYFRERKTRPLDIFGPFHASHLYSDVGIEEVLQPMTETDVNLSSPPSRVISGTTDTSLPDVGLDQLLRQVVGDILVRPLSFDNVLTAVVSEARASGRKKCRISSIGPSNAVSSLASILRAETELEVSVGDPFGPTKLVKDASGTSGKIAVVGMSGRFPNADNLESLWSLLEQG…	IAVVGMSGRFPNADNLESLWSLLEQGLDVHRKVPPDRFDVDAHYDPTGKRKNTSHTPYGCFVKEPGLFDPRFFNMSPREAYQTDPMGRLALVTAYEALEMSGFMPNRTPSSMLDRVGTFYGQTSDDWRQVNAAQNIDTYYIPGTIRAFASGRINYYFKFKGPSYNVDTACSSSFSAIQLACTSLQAKECDTVVAGGLNIMTTPDIFSGLSRAQFLSKTGSCRTFDDTADGFCRGDGVATVILKRLEDAEADNDPILGIILGTATNHSSEAVSITQPHAPTQELLYRKILRNTGVDARDISYVEMHGTGTQAGDGAEMESISNVFAPRVQGRLPGQTVHVGALKANIGHGEASAGVASLIKVLLMLQRNAIPPHIGIKGIMNKTFPTDLEERGIRIALQE…	GLSTSSVQKLVKEDYGGTIRLVAESDLSDPDLNDAISGHLVNGSALCPSGVFADMALTIAGHLHRKVNKSVDYVPMNVRQLEIKKPLIAKGRDEKEEQVLRMTATAERPLRLVKIGYKSISRDDSVEELHALCEVEYGDAKSWLSDWSRFDYLFRSRIDVLSQGADVGKYKKVNREKAYEAFSSLVQYDKRYHGMKEVILDSKKFEASSVIEFRATERDGDFETSPYWIDNIAHLSGFVLNGSDAVDSKKQVYISHGWESLQMLRPLSARTSYHNHVKMFQGPGRTMVGDVHVFDGDDMVALVGGVKFQAIPRSLLNRLLPPTQGAAVHPEAAALSLVNGISGDAEVRQSK	Cu-nr-pks-8/CU-PKS-4
138	Cladonia uncialis	R (PR)	PKS6	FAM_00149_1	Cuc_03341	full	KS-AT-DH-KR-ACP	.	MSQPADNGIAIIGMSCRVAGAQSPPELWDNLVSSKDVQSEITRFNVQGYYHPDGGPRKGLTNVRRAYMLDDDAIDKFDNAFFYITPIEAEAMDPQQRMLLEIAYEAVENAGITLDAFRGTDTAVFAGMEGCDYHTVAARDIDATPRYLATGTSTCMAANRLSYFFDLSGPSMTIDTACSSSMAALHQAVRMLQHGDSKMALVCSAKLILNPDMFPSSSELGFLSPSGKCQSFDEAADGYGRGEGVLALLLKPLDLAIADQDPIRAVIKGTRLNQDGRTQGIAMPSADAQLRNMNSLYQEIDLDPARIQYLEAHGTGTAAGDPIEFSAINAVFGPSRENVEPLVVGSVKSCIGHLEASSALASIIKVTLCLERGMIPPQLHFKHPNPKIDFRCARIPNSV…	IAIIGMSCRVAGAQSPPELWDNLVSSKDVQSEITRFNVQGYYHPDGGPRKGLTNVRRAYMLDDDAIDKFDNAFFYITPIEAEAMDPQQRMLLEIAYEAVENAGITLDAFRGTDTAVFAGMEGCDYHTVAARDIDATPRYLATGTSTCMAANRLSYFFDLSGPSMTIDTACSSSMAALHQAVRMLQHGDSKMALVCSAKLILNPDMFPSSSELGFLSPSGKCQSFDEAADGYGRGEGVLALLLKPLDLAIADQDPIRAVIKGTRLNQDGRTQGIAMPSADAQLRNMNSLYQEIDLDPARIQYLEAHGTGTAAGDPIEFSAINAVFGPSRENVEPLVVGSVKSCIGHLEASSALASIIKVTLCLERGMIPPQLHFKHPNPKIDFRCARIPNSVLPWQLVTR…	.	.
139	Cladonia uncialis	R (PR)	PKS37	FAM_00206	Cuc_03485	full	KS-AT-DH-KR-ACP	.	MAGMVDDKVILPRPKTKSHGPAAPSQLATPPLTASATPIDSPTGTASPGYHNVETAPSDIAVVGMACRVAGGNDTPEKLWEFIMNQKDGSGEIDPLRWEPYRRRDPRNAKELDKTTSRGYFVENLEHFDSSFFGISPKEAEMMDPQQRLSLEVCWEALESAGIPPQSLAGSNTAVYMGVNSDDYGKLLLEDLPGVEAWMGIGTAYCGIPNRISYHLDLMGPSTAVDAACASSLVAIHHGRQSLLAGETDLAIVGGVNALYGPGLTKVLDQAGAVSPEGLCRSFDDESKGYGRGEGAGIVILRRMDDALDNGDNILAVLKGSAVGQDGHTNGIMAPNGKAQELVAKNALNTAGIDPSTVGYVEAHATSTPVGDPVEVNAVSNVYGKGRSAHEPCYIGSIK…	IAVVGMACRVAGGNDTPEKLWEFIMNQKDGSGEIDPLRWEPYRRRDPRNAKELDKTTSRGYFVENLEHFDSSFFGISPKEAEMMDPQQRLSLEVCWEALESAGIPPQSLAGSNTAVYMGVNSDDYGKLLLEDLPGVEAWMGIGTAYCGIPNRISYHLDLMGPSTAVDAACASSLVAIHHGRQSLLAGETDLAIVGGVNALYGPGLTKVLDQAGAVSPEGLCRSFDDESKGYGRGEGAGIVILRRMDDALDNGDNILAVLKGSAVGQDGHTNGIMAPNGKAQELVAKNALNTAGIDPSTVGYVEAHATSTPVGDPVEVNAVSNVYGKGRSAHEPCYIGSIKPNIGHLEAGAGVMGFIKTVMAVNKGIMPPQANLNKLNSRVNWDEAGVQVVREPTRWKSP…	.	Cu-r-pks9/6MSAS (AUW31355)
140	Cladonia uncialis	R (HR)	PKS36	FAM_00297	Cuc_03596	full	KS-AT-DH-ER-KR-ACP	.	MDIRDGTQSDPIVIVGMACRLPGDVDSASSLWKLLEEQRSGQCDVPKSRFNIEAFYDPGGSEVPGGMNMKGGYFIKEDIREFDNEFFGILNAEATYMDPQQRKLLEVVFECFESAGVTLDQISGSDTGCYVCNFSNDYIVMQTKDPEYMDRYSATGMGATILGNRVSHTFNMLGPSQVIDTACSSSIYCLDAACSALASKDCDAAVVAGANLIQSIEQHLGMMKAGVLSPTSTCHTFSDEADGYARADGVGSLYLKRLSDAVRDNDPIRAIIRGTAVGSNGKTRGISAPSANAQEAVIRKAYRKAGIGPEDTAYMECHGTGTPAGDPIEVEAISRVFKRSSDNPLLIGSVKTNVGHGEAVSGLSGIIKTVLALEKGRIPPTIGIRRINPKIKTKEWGVE…	PIVIVGMACRLPGDVDSASSLWKLLEEQRSGQCDVPKSRFNIEAFYDPGGSEVPGGMNMKGGYFIKEDIREFDNEFFGILNAEATYMDPQQRKLLEVVFECFESAGVTLDQISGSDTGCYVCNFSNDYIVMQTKDPEYMDRYSATGMGATILGNRVSHTFNMLGPSQVIDTACSSSIYCLDAACSALASKDCDAAVVAGANLIQSIEQHLGMMKAGVLSPTSTCHTFSDEADGYARADGVGSLYLKRLSDAVRDNDPIRAIIRGTAVGSNGKTRGISAPSANAQEAVIRKAYRKAGIGPEDTAYMECHGTGTPAGDPIEVEAISRVFKRSSDNPLLIGSVKTNVGHGEAVSGLSGIIKTVLALEKGRIPPTIGIRRINPKIKTKEWGVEIVTQSRDWPA…	.	.
141	Cladonia uncialis	NR	PKS29	FAM_00297	Cuc_03597	full	SAT-KS-AT-PT-ACP-ACP-TE	.	MAVLQRSINFFADGSNETQSPLSQILLAQRSGSLLASFLSRVSAALQEEFSKLPTADREGIPSFHNLHCLVRQPGDQTQPHPALHPTELVLVQLACFISSYEQRPRDPYPCADQNIIVGLCFGQLSGAAISLASNLTELLPLAVEAVRLAFRAGIVTATIGNELEPRKISKESWSISVSRESGLADGTSLEDTCKELGILERKRAFVTALSRKAVTIGGPPSTLNALIGHLERSSSSRSRSRPNRVQIYAPYHTPNLFSQASVAEVLDNLPSLKETFDATEWSDQRRTLIGGTTGEYYSASSRRDLLEKVLYNILAEPIYWEKVLLGCTSQVTASGISKWVVRPFGPGPAAGGVAAMLEKEANVEVTFDDSFGSSTSQPSTSKNIPLAIVGMAGRFPSA…	LAIVGMAGRFPSAANHDELWKTLERGLDCHRVIPTDRFDPQTHLSSNARYGCFIDKPGLFDARFFNLSPREALQTDPGQRLALATAYEALEMSGYVPNRTPSTQLDRIGTFYGQTADEYKEQNMSQDVGTYFMPGSIRAFGPGRINFFFKFGGPAYSVDTACSSSLVAINMACNSIWSGECDTALAGGMNIATGSDNYEGLSAGHFLSETGGCKTFDDAADGYCRGEAVASIVLKRLDAAQADNDNILATVLSTATNYPAESISITHPHGPTQETLYRDVLSQAGIRPFDVDYVEMHGTGTQAGDAVEMSSIGNVFAPEVPARPAGLPLFVGATKANMGHGEAVSGVTALIKTLLVLREQRLPPHVGIKNTINHTFPNLEKRGIKIPRKVTEFPSPQPQ…	PATTTVQKLISQEINKDGKVVAVFETDLATPAMHAAITGHIINGIGLCPASVYADIALTVADYIRKEHNIQIPASGINVLNMEIPKPITISKSRPDTPQLVRITGRADLTKGLVEIEYSKYSAATKKSDPGAKCLVEFGDTQKWLDQWARTAYLVRKRIEALENGVQQGTTQKFYRGMAYKLFAGLVQYESSYQGMQEVLLDSEELESTALLKLYDGNDGGKFFCSPFWIDSFAHLAGFVMNANDAIDSSKTVYISHGWGSMRFAENIDPQKSYRVHVKMQALGKSMVAGDMSIFQGETMVGMIGDLKFQQVPRQLLDSMLPPVASSPTGPQAPTQSLSPPKSAAKPQSIPKRST	.
142	Cladonia uncialis	R (PKS-NRPS hybrid)	.	FAM_00298	Cuc_03787	partial	KS-AT-DH-(cMT)-(ER-KR-ACP)-(C)-(A)-(PCP-R)	.	MLEEDIQLFNAQFFNIKPTKADSINPQQRVLMETIYESIKSAGLTIDGLKGSDTAVYIDVIAVDYQDLLIHSHGPSITIDTACSSSMIAVHQGVQALRSGESRVVVAAGTELILGPENYVAESKMNLLSPTGRSRMWDVDADGYARGDGVAAIVMKKLSDALEDSDNIECIIRETGINQDGRTNGLTVPSSEAQASLIKRTYAKAGLDITNPQDKPQFFEAHGTGTKVGDPKEATAIKEAFFSAPTDGEPLYVGSMKTVIRHTEGTAGLAGLLKGSLALQHGIIPPNMLFNSLNPSIEPFYESLQVPTEVKMWPTVPEGSPRRVSVNSFGFGGTNAHAILESYQPKVHTADAPGLHVEPCTPFTFSAVSERSLIALLEAYSNYLKIQDSINLLDLAWTL…	MLEEDIQLFNAQFFNIKPTKADSINPQQRVLMETIYESIKSAGLTIDGLKGSDTAVYIDVIAVDYQDLLIHSHGPSITIDTACSSSMIAVHQGVQALRSGESRVVVAAGTELILGPENYVAESKMNLLSPTGRSRMWDVDADGYARGDGVAAIVMKKLSDALEDSDNIECIIRETGINQDGRTNGLTVPSSEAQASLIKRTYAKAGLDITNPQDKPQFFEAHGTGTKVGDPKEATAIKEAFFSAPTDGEPLYVGSMKTVIRHTEGTAGLAGLLKGSLALQHGIIPPNMLFNSLNPSIEPFYESLQVPTEVKMWPTVPEGSPRRVSVNSFGFGGTNAHAILE	.	Cu-nr-nrps-3 (AUW30912)
143	Cladonia uncialis	NR	PKS30	FAM_00151	Cuc_03890	full	SAT-KS-AT-PT-ACP-ACP-TE	III	MEPSSQIFIFGDQTNASDTELRQLLHVKDNIVLRSFFERTTYALRVKIAQLPAMKQEKFPRFTTLLDLLARRRELRDNPALELALLCITQLACFIGWYGEGSRQYPCCSNSYVMGLCTGSFAAAAISTSQTISELLPAGIEAVLVAFRTGLRSWEARNDIEHCSVTSPVWSVSVGMQEEQASTSLKAFSKAEGLSTTSSPYISSVASTNVTISGPSSVLEQLLQSEPFSAIKHTKLAIHAPYHAAHIYGPSDIEAILAPCNQDLLSSYESKIALLSSATGKRVGKTEYGSLLRIVLNDVLTQQLHWDNVIQQSVTELCQRSSPTRIDIYPILDSAARSLASKLSHTTQSQVTLNNSCTAEGANAQSSGINGEPRQSKIAIIGYSGRFPDAESTEKFWQL…	IAIIGYSGRFPDAESTEKFWQLVHKGLDVHREIPKDRFNIATHYDPTGQKKNTSKIKYGCFIEKPGLFDARFFNMSPRESANTDPGQRLAITTAYESLEMAGFIPDRTPSSQRDRVGIFYGMTSDDWREVNSGQNVDTYFIPGGNRAFTPGRINYHFKFSGPSFSVDTACSSSFAAIHIACNSLWRGDCDTALAGGTNVMTNPDNFAGLDRGHFLSHTGNCNTFDDGADGYCRADAVGTVILKRLEDAEADGDPIKGVILGAYTNHSAEADSMTRPHVGAQASIFNKILDTANVDPLDVSYIEMHGTGTQHGDAVEMKSVLDVFAPLQRGPEHPLHLGSVKANVGHAESASGVTSLIKVLMMMERNEIPPHCGIKTKINRNFPADLTARNVNIALEPVP…	LSTASVQRVVEQDLGIEISTITIESDLNHPSLAGVSQGHVVNGVALCPSSLYADIALTVVHYLLQASKTDTTGIGMDVSDMTVNKPLIASGKIPQLFRASASADWKARHVLINFYSVNTDGKKSIDHAKCIVKLEHSSKWSKDWRRNAYLIKSRIESLEQGVNQGQSHKVKRGLAYKLFSALVDYGQCYQGMQEVTLNSAQLEATARVRFQTTEKEENHYFSPYWIDSLGHLAGFVMNANDSIDSKCQVFVNHGWDSMCCAIQFSRNKTYQTYVRMQHIGGTMYAGDTYVFDGDDVVALYQSVKNDGKQFQGVPRQVLDNLLPRAMVPKPTRKLSIPTESNAKSTTKLGSS	Cu-nr-pks-10 (AUW31210)
144	Cladonia uncialis	NR	PKS25	FAM_00191	Cuc_04151	full	SAT-KS-AT-PT-ACP-ACP-TE	VIII	MTDTAEMSRVFTFAGLGSNSLFSEQVLALAMEDLSTLEARVLLEACHGIFKTAFAFANGKDTFSANIDLEDFMTPESLIQPPAHYRKNSIIQHVYLYLAQLLRYMRFSKDSHSKVLGLAGFCAGLLPSAVIATTRTTTELLSRGQDFFYVALYLGIRSEGYKQAMIRNEACSPTLPWSVIVDGLSAQQAQELLHEHTRQAPESYIYVSAINSSSCVTLSGRGDHLDRFSRQGLPSRCKVRPTNVYCLYHDRRHLSIVREEVLGDLRHNESLFSSPLQLVSPLFSGIDGKPINFGKHVTFGELCETVLEMILLEPVDWVSMEENILTGVRKSVEATESPHEIVNFGPGYGMSRTKHALPDRVKVIDATTKPKIASHTGPELPSSDTIAIVGMGLDLPGAS…	IAIVGMGLDLPGASDASTLWRNLKEALNSCTEIPVSRFHVEDFYQKETGRTLKTKYGNFMENPFLFDNELFKISRREASSVDPQQRVMLQTAYRALEDAGYVPDSTPSFSRKTFGCFIGNATIDYTDNLRDEIDVYYSPGTLRAFQSGRISYAFKWSGPSITLDTACSSSITAMHQASRALLSGDCRAALVGGVNVITSPDMYLGLDRAHFLSPTGQCKSFDESADGYCRSEGCVAFVLKKLDDAMAEGDQILGVIRGVEINQSGNARSITHSHAPTQEDLFGRLLKKSNIHPHQITVAEAHGTGTQTGDVNELISIRKAFCTGRDPSNLLHLTSIKANIGHSEAASGGAALAKLLLMMKHQEIPPQISLNTLNHRIQELGTDGAVISRDGAVWPRPLS…	AVLTQERGSQTSYVFLSTIVKPLSETNSQAIFETPIAIFAEYILGHSVCGYALCPASVYHEIALSAAKHLKLHDLQMEQVWSLSNVTFVAPLIYSEGSSAIVGTSIEPTNQSRTTFSFKISSRTAESDSQRQTIHCQGQVKIRSLTGQKNAKLLAITKRMKSYFFQPDRSETQEIFLKKAMYEKIFTRVVTYSEMYQMVQSIRIDQNEALAVCRYPKTTGKDMSRFTTVLMDILLHVAGFVANLSVENGEVCICKEVRTMTLVRDTLPSEENFEIHCSNFELESESLIIADAYATDTQGVIAVFKGMSFQRMELVRMTQAMQLAHRKSGDLVESIVNKGFEQPVSHPLTLRYPKTPEESQLSVRDIVAKTCNL	.
145	Cladonia uncialis	R (HR)	PKS10	FAM_00286	Cuc_05404	full	KS-AT-DH-ER-KR-ACP	.	MDTTTPIAIIGMGCRMPGDATSPEKLWKLISGGGTAWSEIPADRWTMSSYQHPHTERKGAMSLKGGHFLEEDAGRFDAPFFSITPSEAKVMDPQQRMMLEVTYEAVENAGIAIKDIAGSRTSCFVGDFSSRDYENNINRDVESSAMYQLSGNTMSIMSNRLSYFFDLKSPSMTVDTACSSSLVALHLACQSIRTNESQMAIVGGVNLMLSPDMSLSLDALHLLSPDSRSYAFDSRANGYARGEGLAVVLLKPLDAALKDNDMIRAIILGSGSNHDGKTKGLHLPNTEAQEQLIRDTYSNSGLDLADTAYCEAHGTGTPVGDPLEARALGATIGRARQSRSPLLLGSIKTNIGHLEGGAGLAGVIKAVLALEKGIIPPSVNFKEPTSRIPFQDWNLEVIT…	PIAIIGMGCRMPGDATSPEKLWKLISGGGTAWSEIPADRWTMSSYQHPHTERKGAMSLKGGHFLEEDAGRFDAPFFSITPSEAKVMDPQQRMMLEVTYEAVENAGIAIKDIAGSRTSCFVGDFSSRDYENNINRDVESSAMYQLSGNTMSIMSNRLSYFFDLKSPSMTVDTACSSSLVALHLACQSIRTNESQMAIVGGVNLMLSPDMSLSLDALHLLSPDSRSYAFDSRANGYARGEGLAVVLLKPLDAALKDNDMIRAIILGSGSNHDGKTKGLHLPNTEAQEQLIRDTYSNSGLDLADTAYCEAHGTGTPVGDPLEARALGATIGRARQSRSPLLLGSIKTNIGHLEGGAGLAGVIKAVLALEKGIIPPSVNFKEPTSRIPFQDWNLEVITRPTPW…	.	.
146	Cladonia uncialis	NR	PKS9	FAM_00134	Cuc_05952	full	SAT-KS-AT-PT-ACP-cMT-TE	VI	MSTLNHCTDDISKQTPVALFGPEVTRWTQESLSSLQSTLLHNTHLKFLIETLVRLPSLWPLLEEHYKLSNPAGRERVQQLSDLATGKTTPDPKSLSNVHWAALTIVSHAVDFVCMAEETDDISQTMGQAPRLRGFQAVQGFCIGFLSAAAVSCSSDWTEFERNTSNALRLAVCIGAIVDAEDELHDPTGRATAISVRWKRDSDRAYFEASLDRFPDAYVSCITDDKTLTVTLPKRDEGSFCSRLIKANISANAIGINGCFHHPRHAYAAQALKDLCAGNKELQLPGAAKLHLPLRSTADAEIITTGALNDVALDLILCKKAHWFQTVKSTLANSAGVDQVKLVPFGKEYFVPRSLSASKANLTNGISHHKEAENGLASHHANIREPHHVEEVAVIGIAC…	VAVIGIACRFPQADSVEEYWQLISSGETAFAKFPVERFNPTDIDREPKVANFWGNFLRHPDEFDHRFFGISGREANTMDPQQRLALQVAYEALESSGYCSLPSEKQATDVGCYLGVGSVDYEDNVASENANAFSATGTLRAFISGRISHYFGWTGPSITFDTACSSSAVAIHTACKALLAKECSMALAGGVNVITSPDLFQNLSAASFLSPKGPSKAFDASANGYCRGEGAGMLVLKSLSRAVADGDSILGVIAGSAVNQGSNRSPITVPDSQSQRALYNQALSIGRITPKEVTYVEAHGTGTPVGDPIEYESIRLAFTGPWRSEELFLGSVKDNIGHAEGASGAAGIIKALLMIQNRIIPKQANFETLNPGIKYTVADKITVPKSNLPWVPERRVALV…	SVARSSKSIRTSDVRESTLVSLVKNDVSEVLFAVDTSNVVFDLAARGHAVAGSSICPASMYIELAAKCAVSISDGMAGKLPQIENLKMSAPLGLRADVGVFMRVCKTTGGMWDFAVFSHPRTEYGETEHASGRIALIATDDPFLATRMKLLKRLARSSRSDEIIKSSSATGISGPMVYKIFMDVVEYASYYRGVKSLSGLDNEAVGFVTASTNRPLSMDPGLCDPISLDNFLQVAGIHVNCLSKRNSDEVFMCTAVEEIVFSEFYITNRAETRSWTIYTRYETTSKSNVVNDIFVYDSESETLVLIILGAIFRSVPFKSLTRSLTRLNDMTTNNNPINANSEDLAYRRSGAPLS	Cu-nr-pks-11 (AUW31224)
147	Cladonia uncialis	R (HR)	.	FAM_00318	Cuc_06494	partial	KS-AT-DH-ER-(KR-ACP)	.	MAGKNQYQQEPVAVTGFACRLPGDNNCPQKLWEFLERGGIAPNTVPESRFKIDSHYDGSHRPGTMRPSGGMFLEEIDLACFDASFFEVGGTEATAMDPNQRQMLEVVYEGLENAGIPLDSISEAPVACFVASYASDYADMQNRDAEDRPVNCAVGVGRSIMANRLSYFLNIHGPSVTIDTACSGSLVCLDMACRTIQSGEADTAIIAASNLYLHPDHVIDRGSVGQTHSATALCQTFDEDADGYVKSEAVSCVIIKRLTDAIVDCDPVRAIIRGTATNSNGRTTGIASPSSTAQAAAIRSAYRNAGLTSFDDTAYLECHGTGTQAGDPIEVSGVGSVFGDSRSTDKPLVIGSIKSNIGHSEPAAGNSGLIKVIMAMERGVIPGTPTFIKPSPTIDFVSN…	EPVAVTGFACRLPGDNNCPQKLWEFLERGGIAPNTVPESRFKIDSHYDGSHRPGTMRPSGGMFLEEIDLACFDASFFEVGGTEATAMDPNQRQMLEVVYEGLENAGIPLDSISEAPVACFVASYASDYADMQNRDAEDRPVNCAVGVGRSIMANRLSYFLNIHGPSVTIDTACSGSLVCLDMACRTIQSGEADTAIIAASNLYLHPDHVIDRGSVGQTHSATALCQTFDEDADGYVKSEAVSCVIIKRLTDAIVDCDPVRAIIRGTATNSNGRTTGIASPSSTAQAAAIRSAYRNAGLTSFDDTAYLECHGTGTQAGDPIEVSGVGSVFGDSRSTDKPLVIGSIKSNIGHSEPAAGNSGLIKVIMAMERGVIPGTPTFIKPSPTIDFVSNKVKAIRTAT…	.	.
148	Cladonia uncialis	R (HR)	.	FAM_00320	Cuc_06762	full	KS-AT-DH-cMT-ER-KR-ACP	.	MQHLGKEFYSLIIAAESSPSSPLKTAYAQSRHKALPTPEALYRENIITLHGVAESSLRLLTWKILIGRPGTPVDMSPDNSGIVLLEDPDMRTGGHSFRALSTTSSFNTTNGHGKDHSFNGAINDGCKRTTHDLIDAPGESGSSRAPPPIAIVGIGMRLPGRINDECAFWEMLINKRSGRGVVPADRYNVHAFYSADGEPGTVKTKHELEKLDPQQRLLLEVVWECMENGGQVGWRGKKIGCYHLGMYRITGCGDFAISNRVSYEYDLRGPSMTIRTGCSSSLIGLHEACQAIYSGECDSAVIAGTNLIISPSMTIAMTEQGVLSSSGMCNTFDAKADGYARGEAINAIYVKPLSDAVRDGDPIRAVIRSTATNCDGKTPGMACPSSESHEALMRRAYQV…	PIAIVGIGMRLPGRINDECAFWEMLINKRSGRGVVPADRYNVHAFYSADGEPGTVKTKHELEKLDPQQRLLLEVVWECMENGGQVGWRGKKIGCYHLGMYRITGCGDFAISNRVSYEYDLRGPSMTIRTGCSSSLIGLHEACQAIYSGECDSAVIAGTNLIISPSMTIAMTEQGVLSSSGMCNTFDAKADGYARGEAINAIYVKPLSDAVRDGDPIRAVIRSTATNCDGKTPGMACPSSESHEALMRRAYQVANLSDLSKTAYVECHGTGTAVGDPLETAAVANVFGQSGLFIGSVKPNVGHSEGASGITSLIKTVLALEHKTIPPNINFNEPNPKIPFEKARLCVPIEATAWPENRERASVNSFGIGGANAHVVL	.	.
149	Cladonia uncialis	NR	PKS2	FAM_00119_2	Cuc_06765	full	SAT-KS-AT-PT-ACP-cMT-TE	IX	MADAVDSPSLLIFGPVSKAPKDGYLTRLRHYLSAHKDLTLFKQEIIELPKLWELYSSHNKSLKALDHGLSSLEALSEWVEIGTTNNLTGPKFGILTLPLLTIIEVVQYFQFLQISQLSHRDVLSHVGRGAGVQGYCSGLLVACAVAVSENEVELVKTACKILRLAVGIGAYGDLGGIHVSKGPLTAVAARLAEEEQMNEIAREFPDLEIVAITDPKRLTYVGSVSEVEDLYAYARGNNIATHPVHLGGRMHSSDNVDLAHDLIACCEVNQALQLPCASSFKVGVRSNQFGTIVTQGKLNEEIIGAILETSCNWYQIMRAAAEDLRQTHRASHQIIQFGLSDSIPLSTYISAGLKITKFDALSFGNDLPTAQVDVTRGYRAPADAIAVVGMACRFPGANT…	IAVVGMACRFPGANTTEEFWDLLASGRSMAQEVPKERIDIRGSFRATQDSKWVGRTKFFGNFVSDVDAFDNAFFNTNTKEAVTMDPQQRLLLETAYQAVESSGYLSSHRRADRDKVGVYIGASFKDSVEHAASHAPSAYTSTGNIAAFLAGKISHYFNWSGPAEVVDTACSASAVAIKNACEAIRRNECSMALAGGVNIMTTPTNFMDLARAGFLSPTGQCKPFDSAADGYCRAEGIGLIFLKGLTKAEKDGDLVLGVIPGIASNQGSQPSAITIPYSPAQIALNQQILSQAAIRPEEVSYVEAHGTGTQAGDPLEIESIRYAYGGKNRETLHIGSVKGNIGHTETAAGVAGVIKALLMIDKGSLPACANHHKLNPKIPGLEPDRMAINTTLMPWKAAF…	PAATVQEPREVNTRLKLVTSRGDKGVFNIHIQSPRFANLVAGHSVLGFPLCPAALYLECVAMAAEEMLPDKTTTRSLCFETLSIIKPLGLDPSRSVFLTLEQSRVSGNWSYKVYSNLVNTATDKAALHVQGQVSFAGPQELSKWWPRDHYQRYMVQRLKPFSARLDTETLKQGLVYKIFSRVVNYNGLLEGISIISLSMSDSNLEALAEIAIPEDTNRQDSTATHICDTPAIDNFLQVAGLLLNCSEQHCSKDEYFIITGIDNIFIPTDCDFENRSLWTVYTTITPLDGNKATADVYVLINGTKLVATMIGVRFTKLPLEQIREILETAHDSKRDVPMSFDGNYPIVGLSGEAVE	.
150	Cladonia uncialis	R (HR)	PKS39	FAM_00322	Cuc_06943	full	KS-AT-DH-cMT-ER-KR-ACP	.	MTLVNGSDDARYTKDALGPQHCPAVPSEVSNGNTTHDRYDPTALIAVCGMAMRLPGGVRDAGGFWDMLVSGRDARAPIPSDRYNAEGFNNSLGAKGTIETAWGYFLDEELATIDTSCFSMTRHELERVDPQQRQVLEVARECLDNAGEVDYRGKTIGCYVGTFGEDWLQGILKESQPSGRNLLPGYSDLMVANRISYELDLHGPSMVIKTGCSASLVGLHEACTALRMGHCSAAIVAGTSLITNPATTAAMTREGIVSPNGSCRTFDADADGFARGEAINAVYIKRLDDAMRYGNPVRAVIRNTGTNSDGKGSNLLQPNGVAQELLMRDVYQRAGLSPNDTAFVECHGTGTPIGDPIEATAVGNVFGEKGIYMGSVKPNVGHSEGASGLTSLIKAVLAL…	IAVCGMAMRLPGGVRDAGGFWDMLVSGRDARAPIPSDRYNAEGFNNSLGAKGTIETAWGYFLDEELATIDTSCFSMTRHELERVDPQQRQVLEVARECLDNAGEVDYRGKTIGCYVGTFGEDWLQGILKESQPSGRNLLPGYSDLMVANRISYELDLHGPSMVIKTGCSASLVGLHEACTALRMGHCSAAIVAGTSLITNPATTAAMTREGIVSPNGSCRTFDADADGFARGEAINAVYIKRLDDAMRYGNPVRAVIRNTGTNSDGKGSNLLQPNGVAQELLMRDVYQRAGLSPNDTAFVECHGTGTPIGDPIEATAVGNVFGEKGIYMGSVKPNVGHSEGASGLTSLIKAVLALENEIIPPNIKFDSPNLKIPFHEKGLMVPIKAIAWPTDRAHRVSI…	.	.
151	Cladonia uncialis	R (PR)	similar to betaenone PKS (Bet1)	FAM_00323	Cuc_07283	full	KS-AT-DH-cMT-KR-ACP-R	.	MAPILTPKEPIVLVGSACHFAGGANSPSKLWDLLREPRDVRSEIPDSRFSTKGFYHPNHAHHGHTNVKHSYLLNEDPTVFDSEFFGINSIETKAMDPQHRILMETVYEAIESSGQTLEGLRGSDTGVYAGVMCGDYEAMLLRDLDTAPTYFAVGTSRAVLSNRISYFFDWHGASVTLDTACSSSLVAVHLAVQALRAGDSRMAVACGSNIILGPEMYIIESKVKMLSPDGLGRMWDKDANGYARGDGVAAVVLKTLSSAIADGDHIECIIRETGLNQDGTTAGLTMPSATAQQALIQSTYAKAGLDLNSPAGRPQYFEAHGTGTSAGDPVEAEAISSAFFGREYAAKIVARDHPLYVGSVKTVLGHTEGTAGIAGILKAALALQHSCIPPNLLFENLSP…	EPIVLVGSACHFAGGANSPSKLWDLLREPRDVRSEIPDSRFSTKGFYHPNHAHHGHTNVKHSYLLNEDPTVFDSEFFGINSIETKAMDPQHRILMETVYEAIESSGQTLEGLRGSDTGVYAGVMCGDYEAMLLRDLDTAPTYFAVGTSRAVLSNRISYFFDWHGASVTLDTACSSSLVAVHLAVQALRAGDSRMAVACGSNIILGPEMYIIESKVKMLSPDGLGRMWDKDANGYARGDGVAAVVLKTLSSAIADGDHIECIIRETGLNQDGTTAGLTMPSATAQQALIQSTYAKAGLDLNSPAGRPQYFEAHGTGTSAGDPVEAEAISSAFFGREYAAKIVARDHPLYVGSVKTVLGHTEGTAGIAGILKAALALQHSCIPPNLLFENLSPSVAPFYNN…	.	Cu-r-pks15 (AUW31411)
152	Cladonia uncialis	R (HR)	.	FAM_00325	Cuc_07561	full	KS-AT-DH-cMT-ER-KR	.	MVTLNAPEARSGPSSPPCPDQARDALEPIAVVGFSLKYPQDADSAPSFWSMLEEKRSAMTEWPKDRINLEAFYHRDGDRDEKVFVPGAHFLKEDLGVFDGQFFGISATEASAMDPQQRILLEVAYHALENAGMSMESVYGSKTGVYTGSMADDYKHLVTKDVDDLPKHCATGVSANMMANRLSWFFCFTGPSINLDSACSSSLMALDFAVQGLRNGDSDMALMAGSGMILAVEPVLQLLNLTMLSPDGRCYSFDDRANGYSRGEGCGIVLIKRLSDAVRDGDIIRAVIRSTGSNQNGHTPSVTQPSRHSQASLIKETNEKAGLDFGHTRFFEAHGTGTAIGDPTEADAIGAVFRRHRSPEDPLYIGALKSNIGHLEGGSGVAGLIKTIMILEKGIIPPN…	EPIAVVGFSLKYPQDADSAPSFWSMLEEKRSAMTEWPKDRINLEAFYHRDGDRDEKVFVPGAHFLKEDLGVFDGQFFGISATEASAMDPQQRILLEVAYHALENAGMSMESVYGSKTGVYTGSMADDYKHLVTKDVDDLPKHCATGVSANMMANRLSWFFCFTGPSINLDSACSSSLMALDFAVQGLRNGDSDMALMAGSGMILAVEPVLQLLNLTMLSPDGRCYSFDDRANGYSRGEGCGIVLIKRLSDAVRDGDIIRAVIRSTGSNQNGHTPSVTQPSRHSQASLIKETNEKAGLDFGHTRFFEAHGTGTAIGDPTEADAIGAVFRRHRSPEDPLYIGALKSNIGHLEGGSGVAGLIKTIMILEKGIIPPNATFERLNPKIDAEFLNMKFPIYAIPW…	.	.
153	Cladonia uncialis	NR	PKS18	FAM_00139	Cuc_07766	full	SAT-KS-AT-PT-ACP	V	MPVYTPSTSDSQGESAKMKLAYFSNEFPHDDLPELLRQLHVHSKDRRHAILAQFVDDATLAVREEVRRLPTALKALIPPFANIFDFVDMTDLRKGPLCGSIDGILLCAVELGTFIGYHENHPEEYNFDAVNTGLAGLGIGLLATTAVSLSPQLSDLPLAGAEVVRVAFRLGILVDEVSQNLQPRDATGIASPDSWAYVLPDVAPEAVQKELDAIYAREITPEASKVFISGMNQASVTVSGPPMRLKAIFRMSDFFRDRKYVSLPVFGGLCHAGHIYNEENVQSVVRTSSMKLLNSKSSPRIPIFSTSTGRPFPAKGATELFECIVGEILTKQIQWDKVIEGVIERCNDIAVSECQVLVFRISLSIHDLIAALKSNVENLKATSEDLIPWIAKKTTGEAK…	IAIVGMACRMPGGATDTEKFWDLLEKGMDVHQKIPADRFDVETHYDPSGKRTNTGQTQYGCFIDEPGLFDAPFFNMSPREAQQTDPMQRLALVTAYEALERAGYVANRTAATDTNRIGTFYGQASDDYREVNTAQEISTYFIPGGCRAFGPGRINYFFKFSGPSYSIDTACSSSLATIQTACTSLWNGATDTVVAGGMNILTNSDAFAGLSHGHFLSKTPNACKTWDCEADGYCRADGIGSIVMKRLEDAEADNDNILGVILGSATNHSADAISITHPHAGAQSYLSRQVLHSAGLDPLDVSFVEMHGTGTQAGDSVEIQSVTDVYAPLTKRRNAKQPLHIGAVKSNVGHGEAVAGVTGLLKILMMFQKEAIPPHVGIKNSINPGFPKDLAKRNLNIPY…	SLRTSTVQYIVEERFEGIAGIVVMESDLMQPDFLAAAHGHNMNGCGVITSSIHADIAFTLGQYLYQKLIPDAKDVDIDVSNLEVLKGLIAQKNTNAPQLIQVSATTTDIHSGVIDLKWHNLLPNGQADDPFASANVYCGSKAKWLASWVPTTHLIQGRIEYLEMLAEKGIANKFSHNMAYRLFANNLVDYADKYRGMQDVVLHDLEAFADIVLSKEKGGTWTIPPYFIDSVAHLAGFIMNVSDAIDTKTNFCVTPGWGSMRFARPLVAGSKYRSYVKMIPTVDDPTVYLGDVYILQDDVIIGMVGAIKFRRYNRVLLNRFFSAPDSSDPNAAPAAPTPKAAPKPTPAQAVPKAAVAAPEPAK	Cu-nr-pks-13 (AUW31246)
154	Cladonia uncialis	R (HR)	PKS44	FAM_00273	Cuc_08015	full	KS-AT-DH-cMT-ER-KR-ACP	.	MAPFVQQDQPLFEGNHIAQRTSMERSSVNAWMPIAIIGMSCKCPGDATSPERLWQLCAEGRSAWSDIPQNRFNAKAFYHPKGEKPGASNVLGGHFLDEDVSLFDAPFFNFSSEVANSMDPQFRLQLESTFEVLENAGLTLKDVAGTKTSVFGGSFFHDYYDGMMRDPHVLPRYCLTGNGSAMLSNRVSHFFDLRGPSVTVDTGCSTGLTALHLACQSLRTGDSTMSIVGGANVLLNPDNFIAMSCLGFLAPGGKSYSFDSRGEGYGRGEGVATIIIKPLSDALRDGNNVRAVITASALNQDGKTPTITSPSQAAQEELIRTCYRDVGLNPRDTCYVEAHGTGTKAGDPVESRAIGSVFGKGRSAQNPLYVSSIKTNIGHLEAASGIAAVIKVALALEKG…	PIAIIGMSCKCPGDATSPERLWQLCAEGRSAWSDIPQNRFNAKAFYHPKGEKPGASNVLGGHFLDEDVSLFDAPFFNFSSEVANSMDPQFRLQLESTFEVLENAGLTLKDVAGTKTSVFGGSFFHDYYDGMMRDPHVLPRYCLTGNGSAMLSNRVSHFFDLRGPSVTVDTGCSTGLTALHLACQSLRTGDSTMSIVGGANVLLNPDNFIAMSCLGFLAPGGKSYSFDSRGEGYGRGEGVATIIIKPLSDALRDGNNVRAVITASALNQDGKTPTITSPSQAAQEELIRTCYRDVGLNPRDTCYVEAHGTGTKAGDPVESRAIGSVFGKGRSAQNPLYVSSIKTNIGHLEAASGIAAVIKVALALEKGLIPPSINFETPNADIDMAHLKITVPRRLESWP…	.	.
155	Cladonia uncialis	R (HR)	.	FAM_00331	Cuc_08193	full	KS-AT-DH-cMT-ER-KR-ACP	.	MAPLQRDQHEPVAIVGMGCRWPGGVRDSRQFWDFLRNRKDGWKEFDDPRFSARGFYHPNSDRPGTMAMKGAFLAEEDARLFDHSFFGMTSLEVDTLDPSQRKLLEVAYEAIENAGETWDSVSGSRTGVFVGNFCLDHWMIQSRDWDNPRPYAFTGAGTSILANRISYIFNLQGPSLTVDTACSSSMYALHLAVNAIRAGDCDSAIVASANWIADPGVQIALDKLGALSASSRCHTFDARADGYARGEGFGAIYLKRPSLAMADNSPIRAMIRGTAINSNGRTGGITRPSARGQEVVIRKAYQNAGDLPFSDTSYFECHGTGTSVGDPIEVAAVGRVFGSGRYAEDPLLVGSVKSNVGHGEGASALASIMKVVLSLENGAIPPIFNLETRNPNIDLEGAK…	PVAIVGMGCRWPGGVRDSRQFWDFLRNRKDGWKEFDDPRFSARGFYHPNSDRPGTMAMKGAFLAEEDARLFDHSFFGMTSLEVDTLDPSQRKLLEVAYEAIENAGETWDSVSGSRTGVFVGNFCLDHWMIQSRDWDNPRPYAFTGAGTSILANRISYIFNLQGPSLTVDTACSSSMYALHLAVNAIRAGDCDSAIVASANWIADPGVQIALDKLGALSASSRCHTFDARADGYARGEGFGAIYLKRPSLAMADNSPIRAMIRGTAINSNGRTGGITRPSARGQEVVIRKAYQNAGDLPFSDTSYFECHGTGTSVGDPIEVAAVGRVFGSGRYAEDPLLVGSVKSNVGHGEGASALASIMKVVLSLENGAIPPIFNLETRNPNIDLEGAKVQPVTELTPW…	.	.
156	Cladonia uncialis	NR	PKS19	FAM_00333 (manually connected to FAM_00059)	Cuc_08442	full	SAT-KS-AT-PT-ACP	V	MSCSLCSSKELSPPCGKSPFEVLSQLADDAELRQGPLGESIEGMLLCVVEIGALLSYYKECPHEYCFDPQMTLITGLGIGLLASAALSLSPRLADMPLVGAEVVRTAFRVGVMVDKVSQSLEPRDTAGRSETWAYVVTGITEELVQRELDVINGSEQFTPNSSRVFISGYAESSMTISGPPSRLKALFRNPRFFHSVKNIALPVFGGLCHAGHIYNKQHVQSVVKASSLLIFEVRYSSMIPILSTGTGERYHATGPVALFEQIITELLTRPIRWKSVVNSAVKLASEMDAWECQILVFREICSVRELLSNLKTALPDLKAVLQDIMPSNFRRSEAQQSGRGPIQSKIAIVGMACRYPGDATDPEKYWEVLEQGLDVQKEVPADRFDVDVHTDSTGKRIN…	IAIVGMACRYPGDATDPEKYWEVLEQGLDVQKEVPADRFDVDVHTDSTGKRINTSITPYGCFVDNPGLFDAHFFNMSPREAQETCPMQRLALVTAYEALERSGYVANRTSSTNLSRISTFYGQSSDDYYESNTAQEVGTYFIPGGNRAFDPGRINYFFKFTGPSFNSDTACSSSLATIQIACTSLWSGDTDMAVAGGVNILTNLDAFAGLSNGHFLSKTGSCKTWDNQADGYCRADAVGSIVLKRLEDAEADNDNVLGVILAAATDHSADAISITHPHAGAQADLYQQVMRRAGHDPLDVNYVELHGTGTQAGDSVEIESITNIFAPVHGQRRRSDQPLHIGAVTANVGHGETAAGVTALIKVLCMLQKNAIPPHVGIKNRLNPSFPTDLDRRNVHIPY…	SLKTSSVQQIVEEEFTKTTARVIIRSDIMHLDFLDAANGHKMNGCGVVTSSIHADLIYTLASYIGEKFGASIRGKDVNIVNMVVTKGLVAQKDKSKPQIFQVSATADFTLGILDLEWQNVHNDGQVGDVFATANVEYGNADSWLREWARVAHLVEGRIEALERMAKDGTANKLSRSMAYRLFYNLVDYTVANVELHREVTGLWTIPPYFLDSVAHLAGLIMNGSDAMDTAAYYCVTPGWESLRLARSLKAGSKYRSYVKMIPTTDDANIYLGDVYIFEGETIIGMVVSIQFRRYPRVLLSRFFSAPDESITSAETPSRTTTSRASKATIANHPPPAPMNKILEPEPRLLQ	.
157	Cladonia uncialis	NR	.	FAM_00313 (should not be clustered within this GCF)	Cuc_09648	full	SAT-KS-AT-PT-ACP-ACP-TE	II	MSLKMNIFLFGDQAANYNSNLVEKLRQKDSPVLTSFLEKVNVALREEISQQPGLVRKTIPNFSTLLELVEWFDESSVSNPAIESAICTTCQIACLISYVHATSDYINPSNSRIIGLCTGLLAAVAASSFRSFSDLPTLGTALVRIAFRVGVVVAGSRERLQQGPRGQASWAVAVAESNEDRMKATLRQFHIDKNIATLNEAYISAVSSHSLTISGPPSTLQTLADSVPSFVSLRQVQLPIHGPYHADHLYSERSLHQILQSFHEVLGSYTPRVPLFSSFSGKLITASDTFRLVEVALEEILRRPLHWNHVIEGACSEMEAVGVSECTIFPVGSTDSARSLIASLKRRKSDYVASLDDSFWTSTQTKASSQPSGKFTDSKIAIVGMAGRFPNAANQELFW…	IAIVGMAGRFPNAANQELFWELLEKGTDTHKIIPKDRFDEAHIDPTGHRKNTSHTPYGCFIDEPGLFDPRFFRMSPREATQTDPMHRLAILTAYEALEMSGFVPNRTASTKLHRVGTFYGQTSDDWREIQEGQDIDTYFIPGGVRAFAPGRINYYFKFSGPSFSIDTACSSSFAALQLAVTSLRAGDCDTAVTGGMNVLTNPDIFSGLSRGQFLSKTGNCQTFDNEADGYCRGEAVASIVLKRLEDAEADKDNILGVILASATNHSADAISITHPHAPTQQHLYKKLLSRSSIDANDVSYVEMHGTGTQAGDRTEMESVTNIFADPNRKRRSDQPLHLGAVKANIGHGEAASGVSALIKVLLMMEKNAIPPNCGIKNGMNQGFPRDLDARNVHIPQRVT…	KLSTASVQRIVEEKLHDSEATVTIESDISEPTLKAAIQGHIVNGTALCPSSLYGDMAFTIANYLHQQLKPSSKVPALSCRRMEVEKPLIVAGGSEQQLLRAHGSADIKTGQVNVNFYSVTSEGKKITDHAKCLVSYTDCEAMLSSWQRYSYLIRPRIEALLDGVKNGTAEKIRRDMAYALFGNFVEYGASYRGMEEVALNFDEYEATAKVVFQTKDEDLNFLCNPYWIDSVGHLSGFVLNVREELGDKSHVFVSHGWESMCFARPLVQGKTYRSYVKMQPAGGKMMAGNVILFDEDEIVGVIEELKFQCIPRTLLNTFLPPTGGLTRKPAATAMPRKALKNADNAKPKAVPTP	.
158	Cladonia grayi	R (HR)	.	FAM_00067	Cgr_01060	full	KS-AT-DH-cMT-ER-KR-ACP	.	MDQMEAPTTSHDMASGTTTSQLQTESVNDQKNWYIDNAGTDNNEIHTPPIAICGIAMRLPGGIRDGGSFWEFLVNGNDARRPIPQDRYNIDGFDSKLGAKGAIEAQHGYFLDEDLASLDSSFFSMTADELAKTDPQQRQILEVTRECLENAGEINYDGKPIGCYVGTFAEDWLRMGVRDSQHSGRYLVTGHSDLMIANRVSFEYNFRGPRQHGHQDWLLCVTGPMTTAEMTQEGILSPQGSCRTFDAAADGFARAEAVNAVYVKKLDDAIRDRNPIRAIIRNTATNSDGRSSSIMQPNGESHEMMMRKVYRDAGLDPHLTAFVECHGTGTAIGDPIETNAIANVFGEKGMLIGSVKPNIGHSEGASGLSSLIKAVLALEHKMIPPNIKFDVPNPKVPFT…	PIAICGIAMRLPGGIRDGGSFWEFLVNGNDARRPIPQDRYNIDGFDSKLGAKGAIEAQHGYFLDEDLASLDSSFFSMTADELAKTDPQQRQILEVTRECLENAGEINYDGKPIGCYVGTFAEDWLRMGVRDSQHSGRYLVTGHSDLMIANRVSFEYNFRGPRQHGHQDWLLCVTGPMTTAEMTQEGILSPQGSCRTFDAAADGFARAEAVNAVYVKKLDDAIRDRNPIRAIIRNTATNSDGRSSSIMQPNGESHEMMMRKVYRDAGLDPHLTAFVECHGTGTAIGDPIETNAIANVFGEKGMLIGSVKPNIGHSEGASGLSSLIKAVLALEHKMIPPNIKFDVPNPKVPFTEKNLTVPIKPMPWPVDRALRVSINSFGIGGSNAHVIL	.	CLAGR_001142
159	Cladonia grayi	R (HR)	.	FAM_00068	Cgr_01207	full	KS-AT-DH-ER-KR-ACP	.	MPYIKDTDGEDCSLEPIAICGMACRLPGAVDSASSLWELLKNKGSGQTPKVPKNRFNIDSHFHQNLERPGSFNVMGGYFLDGAPEDFDPTFFNMTPVEAMWLDPQQRKILEVSYECLESAGLTLDAVAGSNTAVFVGSFTSDYQQMSVRDTDFRHNYAATGVDPGIISNRIGNTFNLNGPSFTINTACSSSIYAIHNACHALRARDCEAAIAGGVNLILTVDQHMNTAKLGILSPTSTCHTFDASADGYGRAEGAGALYLKRLSDAIRDKDPIRSVIRSSAVNTNGKVEGMGITHPSVKGQERVVRAAYKRANLDPDKTAYLECHGTGTPVGDPIEVNAVSNAMNDTRSGDKPLLVGAIKANIGHSEAASGIFAVMKAAMMTEAATIPGVAGFKTINPA…	PIAICGMACRLPGAVDSASSLWELLKNKGSGQTPKVPKNRFNIDSHFHQNLERPGSFNVMGGYFLDGAPEDFDPTFFNMTPVEAMWLDPQQRKILEVSYECLESAGLTLDAVAGSNTAVFVGSFTSDYQQMSVRDTDFRHNYAATGVDPGIISNRIGNTFNLNGPSFTINTACSSSIYAIHNACHALRARDCEAAIAGGVNLILTVDQHMNTAKLGILSPTSTCHTFDASADGYGRAEGAGALYLKRLSDAIRDKDPIRSVIRSSAVNTNGKVEGMGITHPSVKGQERVVRAAYKRANLDPDKTAYLECHGTGTPVGDPIEVNAVSNAMNDTRSGDKPLLVGAIKANIGHSEAASGIFAVMKAAMMTEAATIPGVAGFKTINPAIDENGWNVKVNANTT…	.	CLAGR_001303
160	Cladonia grayi	R (HR)	PKS3	FAM_00252	Cgr_01289	full	KS-AT-DH-ER-KR-ACP	.	MGEVNEDMSQPRSGSRPKAVAIIGMACRLPAGANNVENLWTSLASGQSGWSPHPTERYLPDKYYHPNPDKRGTYYSKGAHYLDEDIALFDPQFFNITAAEATAMDPQQRHLLEVSYEALENAGLPLTCIAGTKMGVFIGGGNAEYRSHIGQDIDNLPMFEATGNAEALLANRVSYVYDLRGPSLTIDTACSSSLAALNTAFLSLQTGESSTALVGGSVIRLRPESAISLSNMQLLSPDGRSYAFDERATSGFGRGEGSGCIILKPLDSAVRDGDPIRAVICNAGVNQDGRTAGITMPNGNAQASLMRSVYQSAGIEPLMTDYVEAHGTGTAIGDPIEVAALGEVFGRSPDKPAVVIGSIKSNIGHLEAVSGIASVIKAALMLERGFYLPNCDLQNLNPK…	VAIIGMACRLPAGANNVENLWTSLASGQSGWSPHPTERYLPDKYYHPNPDKRGTYYSKGAHYLDEDIALFDPQFFNITAAEATAMDPQQRHLLEVSYEALENAGLPLTCIAGTKMGVFIGGGNAEYRSHIGQDIDNLPMFEATGNAEALLANRVSYVYDLRGPSLTIDTACSSSLAALNTAFLSLQTGESSTALVGGSVIRLRPESAISLSNMQLLSPDGRSYAFDERATSGFGRGEGSGCIILKPLDSAVRDGDPIRAVICNAGVNQDGRTAGITMPNGNAQASLMRSVYQSAGIEPLMTDYVEAHGTGTAIGDPIEVAALGEVFGRSPDKPAVVIGSIKSNIGHLEAVSGIASVIKAALMLERGFYLPNCDLQNLNPKIPFQQLNLK	.	CLAGR_002212
161	Cladonia grayi	NR	PKS28	FAM_00070	Cgr_01339	full	SAT-KS-AT-PT-ACP-TE	I	MHTTSTPTHLLLFGDQAIEKLSSIQSLVRHSKTSPIARTFLEKATDVVQLDFAEEDPSILGSANSPTHILAFCTGLLPAAVAAAARDTSEILSIGLEMIRITFRMAYALTRRMKLVEDVGGNWATTVVGVNRQNMEELLTGFHTEHSIPKPRKVAIGVEATDWLTLFGPPSSLRRLWSWSTVLDRAAKIKTDTNGAIHTEYMPTIDVEEVLDGSAILDTPLSSKAKIGRNSREGVFTESTLGALLREIIIEIAHKVLKLSATIEGCMSTLRHNRGVKFTVIGPSTHTSAVQRSMQENRIAYQLNQHSEQQNNSLRGGSDDIAIVGMSGRFPGSETVEGFWDNLMAGKSFIREVPKSRWDVKDFYDPTGKKKNSTTARHGSWLDRPGLFDNKLFNISPRE…	IAIVGMSGRFPGSETVEGFWDNLMAGKSFIREVPKSRWDVKDFYDPTGKKKNSTTARHGSWLDRPGLFDNKLFNISPREANQMDPINRLFLTTSYEALEMAGYSPDATPATCSNRIATYLGQAAEDWHEILNNEGIDIYYVPSISRAFGPSRLSYHYKWGGGSYAIDSACATSTTAISLACAALKARECDTALAGGGSVLDAISDNDNVLGIIRGSARTYSSSAMSITHPDGEAQKRVCDAVLRQNCVDPLDVSYVEMHGTGTQAGDAIEMGSVLQTVGRARTEQNPLTVGAVKANVGHGEGAAGVTSLIKVLMMLRDREISPQPDAPFKINRKFPPLEKLNVHIAGRNMKLRPRPDGDGKVRVLLNSFDASGGNTALLVEDAP	FLSTSLQRIEHERIQGEEMSVTFTSQISQPDLLAAIQGHIVDGITICPAGVFGDMALTASNYIRSKLQLGQSASLMAIHNFELTSPLVVETINPAQIMTVTAKYAPAIKRVRVSFSSTDGKTTHQHGECQVSFDNSEQWKAQANQTLFLARSRIAVLKENAKLGNAHRLLKPMVYKMFSNLVYYGDKYRAMDEVLFDAECQDAVASVTLSSVEGSSAFQINPYWMDSTASVAGFLLNGTMKYAEDIICLSTSFKDWRPFKELSAGKRYTSYVCMQETDNGSAVCGDAYVFDGEDLVLAILGLKYQKMKRVVMRRLFLPDEKRQSVGDSSSKTSNAKGPSESRTVKNYAPVMEVIKP	CLAGR_002264
162	Cladonia grayi	R (HR)	PKS46	FAM_00070	Cgr_01344	full	KS-AT-DH-cMT-ER-KR-ACP	.	MSAQTKHDGHSVAVTGLSCRFPGDGDSLGNFWESICHGKSAWSEIPKSRFNVDGFHSASGKINTSITRGAHFLKQDLTKFDANFFGLSKAEADSMDPQHRMMIEVAYQGLESAGLSLQDVAGSRTGVFIGHFMSDYRDTVFRDPDKAPTYTFSGTSKTSLANRISWLFDLKGPSFSLDTACSSSLVALHLACQSLRIGESDIAIVGGVNLFWNPETFMYLSNQHFLSPDGKCKSFDESGNGYGRGEGIAALVLRRVDDAIAVQDPIRAIIRGTGSNQDGHTKGFTLPSAEAQAMLIRDTYSAAGLDFRDTRYVEAHGTGTQAGDTEETLALSETISKERSSSDPLYIGSVKSNIGHLEACAGMAGVVKSVLTLECGMIPATIHYKKGNPRIKFKEWGLE…	VAVTGLSCRFPGDGDSLGNFWESICHGKSAWSEIPKSRFNVDGFHSASGKINTSITRGAHFLKQDLTKFDANFFGLSKAEADSMDPQHRMMIEVAYQGLESAGLSLQDVAGSRTGVFIGHFMSDYRDTVFRDPDKAPTYTFSGTSKTSLANRISWLFDLKGPSFSLDTACSSSLVALHLACQSLRIGESDIAIVGGVNLFWNPETFMYLSNQHFLSPDGKCKSFDESGNGYGRGEGIAALVLRRVDDAIAVQDPIRAIIRGTGSNQDGHTKGFTLPSAEAQAMLIRDTYSAAGLDFRDTRYVEAHGTGTQAGDTEETLALSETISKERSSSDPLYIGSVKSNIGHLEACAGMAGVVKSVLTLECGMIPATIHYKKGNPRIKFKEWGLEVPITLTPWPTS…	.	CLAGR_002268
163	Cladonia grayi	R	.	FAM_00072	Cgr_01615	partial	KS	.	MADGYKHLVTKDVNHLSKHTATGASVDMIANRLSWFSNLTSPSITVNSAYSSSLMALDFAVQGLRNGDSDMALVARSRMILAVEPVLQLLNLAMLSPNGSCYSFDDRAYGYSGGEGCGVVLIKRLRDAVRNDDTIRAPSSRHAQASLIAEAYEKAGLDVGHTRTGIAIGGPTEADAISTVFGKHRSPEDLSYMYGHYRMFLNSSSQRAIPEHCGSPADTNDISHDRPYNNACHTAPSNNSPRILVWSAGDESGFGRLMDCWQKYFLTRATANASEEKSFMDKVAYKLDPCRRSLPWTAFATIDSTSKLSRIEDLISHPVWSGGGQTLPFGFTGQGAVYNGMGIVLLAYPIFKEILESFDGELMGMGCEWSVLGKRLRETTPLTEIVFREDAPPLTTGLQ…	.	.	CLAGR_001572-001574 (fragmented)
164	Cladonia grayi	NR	PKS20	FAM_00313	Cgr_01656	full	SAT-KS-AT-PT-ACP-ACP-TE	II	MSTVLFSREVADVRSDIRIIHQNRGSSVLVEAFLEKAYDAVRRDVFTLSREARNQVPVFSSVIDLSERHHDAETRRDEISCALLCISQLAHFLGFFEHHPDQYPIPGRHNLIVGVGLGQLSAAAVSCSRTTADLIGPAVQAVHLAFQVGAVVARFSSSSQVKNAAEEHWSMTVAGTADEIKRELQVLQDQMKVPRSARGYIDMVNQNTCNISGPPARLRQLKEQSPLFDDAIPQNLPIAGFWHAPHVYGKEQVSEILGTQTNALDEIGQPCRAILSASTGQLMQDSSSRLLFTEAVDNILRRPVRWDYLQHSIVEHLNNESASGTRKLIFEVGSGLNLLYSTLDPETRDTVKRQGLSRWYSTDKDSKPQAPVNSPNIAIVGMSGRFPGATDHETLWKLL…	IAIVGMSGRFPGATDHETLWKLLEQGRDMHRTVPKDRFDVETHVDPSGKKVNTSHTPYGCFIEEPGLFDPRFFNMSPREAAETDPMHRLALITAYEALEQSGFVLNATASTQQDRVGTFYGQTCDDWREVNAAQKISTYFIPGGVRAFAPGRISYYFGFRGPSFSIDTACSSSLAAIQIACTSLSAGECDTAVAGGVNILTAPDIFAGLSRGQFLSPTGPCKTWDSEADGYCRADGVGSIILKREEDAISDGDNILGVILATATNHSADAISITHPHPGNQSYLYEKVLHTAGIDPLDVSYVEMHGTGTQAGDNCEMRSVTDVFAPDAREPARARGRDQALYIGAVKSNVGHGEAAAGITALIKVLLMLQKNSIPPHVGIKNILNPAFPDLDSRNVQIP…	RLSTSSVHRIVAQEFDGEVGKVIVQSDLSEPALKAAILGHLVNGAGLCPSSLYADIAFTLGDYIRKRLRPSETNINMNCGEMEVMKPLIVKDGSVEPQILQVTITANLSTDKAYIQYATVDTQGTEIATHATCTIDYENGAMWSAEWMPQTYLINGRIETLTKRLASNKADRISRGLAYKLFSALVQYAKKYQGMEEVILDSENFEATSRVKFQTEDKDGTFFFSPFWIDSLAHLSGFILNGSDAVDSKNFVYISHGWKSLRVSRPLSKTTTYASYVKMQASPNNVMTGDVYIFEEEEIIGVVGGLKFQRIPRAMLNTILPPVSAKPSQPKRPDQVLKPSSNTGKAAKESHKK	CLAGR_001618
165	Cladonia grayi	NR	PKS14	FAM_00075 (manually connected to FAM_00149_2)	Cgr_01773	full	SAT-KS-AT-PT-ACP-ACP-TE	II	MAEELQLLLFGDETGDFRGPLQKLCERQHGILLSRFIDGLNVLLHDEVRRQRRHVKKQIPLFRDIFDLVRKYQDSDSQNQILKTPLSCIFQLGSVIRFFDDHPSQPFVPANTISVGLCTGLLAAAAVSASQSALGLIENALNAVRVAFRIGITVNNAAQRLSTDVNQSWSRLVVGVQNEACNAEIRQFNERKSFPRACHAYISSSSADTVTVSGPPAITKALFSESDYLRQRKTVALDIFGPFHAPHLYSDVDVEEILQPIAETKVDQLSQSFRVLGWSAETSPPDVGLDQLLRQVVGDILVRPLSFDNVIATVISKARDSGGEKCKISSIGPSSALSSLSSSLRTETELEVSVGEQIGSTKSTYERRTRSQKIAIVGMSGRFPNADSIERLWNLLEQG…	IAIVGMSGRFPNADSIERLWNLLEQGLDVHRRVPPDRFDIDAHYDPTGKKKNTSHTPYGCFIDEPGLFDARFFNMSPREAYQTDPMGRLALVTAYEALEMSGFVPNRTPSSMSDRVGTFYGQSSDDWRQINAAENVDTYYIPGNIRAFGPGRINYYFKFKGPSYNVDTACSSSFSAIQLACTSLQAKECDTAIAGGLNIMSAPDLFAGLSRAQFLSKTGPCKTFDDSADGFCRGDGAATVVLKRLEDAEADNDSILGVILGTSTNHSSEAVSITQPHAPTQESLYRKILRDSGVDARDISYVEMHGTGTQAGDGAEMRSISNVFAPRNEGPRSQIRSPEQTVHVGALKANIGHGEASAGVSSLVKVLLMLKRNVIPPHVGIKGVMNKGFPTDLEERGVR…	RLSTSSVHKVTKQDYGDRITIVAESDLSEPDLNDAIFGHLVNGAALCPAGVYADMAMTLAGHLHRKVDKSEDFIPMDVRHLEITKPAIAKGHDAKGEQLLRITATAERPLRLVKFAYNSISQDGSDGEFHASCEVQYGDANSLLADWSRFDYLFHSRIEHLAQGANAGKYKKINREPAYESFSSFVQYGKKYQGMKEIILDSKNFEASSLIEFQANDNDGDFDANPYWIDNIAHLSGFVLNGSDAVDSQKQVYISHGWESLQIVRPLSGRRSYRNHVRMHPGPGKTMVGDVHVFDGDDMVALVAGVKFQAIPRSLLNKLLPPINGAAHHPKLQTTASMEGMADHSYVKTSK	CLAGR_001933
166	Cladonia grayi	R (HR)	PKS4	FAM_00213	Cgr_02180	full	KS-AT-DH-cMT-ER-KR-ACP	.	MHDRSGGPETTTNRVELNGHANGYTNSTFNGSENGSSNGLDAGSNGTVNGNAHQSHSYSTKSRILNGNTAESLQSPNGHRIDPANLNGNSNITPDHVVEPVAIVGMAMRLPGGIHNAEDFWDLLINKRNGRCRVPKDRYNIDAWYGPGKSGHVGTQHGYFLEDLNLSHIDASFWSLTKQEAELMDPQQRLILEVVYEALENAGEKNWRGKNIGCYVGIFGEDWLDMDSKDVQNMHMYRLTGYGDYITANRVSYEFDFKGPSMTIRTACSSSLTGLHEACQALYNGDCTSAIIGGTNIIMTPRMTIAMTEQGVISPTGSCKSFDASADGYARGEAVSALYIKKLSDAISDGDPIRAVIRSTCVNNDGKTVGLTNPSTEAHETLIRRGHELAGIKDLSKTA…	PVAIVGMAMRLPGGIHNAEDFWDLLINKRNGRCRVPKDRYNIDAWYGPGKSGHVGTQHGYFLEDLNLSHIDASFWSLTKQEAELMDPQQRLILEVVYEALENAGEKNWRGKNIGCYVGIFGEDWLDMDSKDVQNMHMYRLTGYGDYITANRVSYEFDFKGPSMTIRTACSSSLTGLHEACQALYNGDCTSAIIGGTNIIMTPRMTIAMTEQGVISPTGSCKSFDASADGYARGEAVSALYIKKLSDAISDGDPIRAVIRSTCVNNDGKTVGLTNPSTEAHETLIRRGHELAGIKDLSKTAMIECHGTGTKIGDPIETKAVANVFGQYGIYIGSVKPNLGHSEGASGISSVIKMVLALEHKTIPPNINFTKGNPQIPWDEAKLKVPVTATPWPEDRAERV…	.	CLAGR_001765
167	Cladonia grayi	NR	PKS16	FAM_00061	Cgr_02523	full	SAT-KS-AT-PT-ACP-ACP-TE	I	MTLPNNVVLFGDQTVDPCPIIKQLYRQSRDSLTLQTLFRQSYDAVRREIATSEASDRALFPSFDSFQDLAEKQNERHNEAVSTVLLCIAQLGLLMIHVDQDDSTFDARPSRTYLVGLCTGMLPAAALAASSSTSQLLRLAPEIVLVALRLGLEANRRSAQIEASTESWASVVPGMAPQEQQEALAQFNDEFMIPTSKQAYISAESDSSATLSGPPSTLLSLFSSSDIFKKARRIKLPITAAFHAPHLRVPDVEKILGSLSHSDEYPLRNDVVIVSTRSGKPITAQSLGDALQHIIMDILREPMRWSRVVEEMINGLKDQGAILTSAGPVRAADSLRQRMASAGIEVSRSTEMQPRQEQRTKPRSSDIAIIGYAARLPESETLEEVWKILEDGRDIPSDR…	IAIIGYAARLPESETLEEVWKILEDGRDIPSDRFDVDTHCDPSGKIKNTSYTPYGCFLDRPGFFDARLFNMSPREASQTDPAQRLLLLTTYEALEMAGYTPDGTPSTAGDRIGTFFGQTLDDYREANASQNIEMYYVSGGIRAFGPGRLNYHFKWEGPSYCVDAACSSSTLSIQMAMSSLRAHECDTAVAGGTNVLTGVDMFSGLSRGSFLSPTGSCKTFDNDADGYCRGDGVGSVILKRLDDAIADGDNIQAVIKSAATNHSAHAVSITHPHAGAQQNLMRQVLREGDVEPADIDYVEMHGTGTQAGDATEFASVTNVITGRTRDNPLHVGAVKANFGHAEAAAGTNSLVKVLMMMRKNAIPPHIGIKGRINEKFPPLDKINVRINRTMTPFVARAGG…	SFSTTCLQVIENETFTQDSASVTFSSQLSEPKLNTAVRGHLVSGTGLCPSSVYADVAFTAAWYIASRMTPSDPVPAMDLSSMEVFRPLIVDSNETSQLLRVSATRNPNEQIVNIKISSQDDKGRQEHAHCTVMYGDGHQWMEEWQRNAYLIQSRIDKLTQPSSPGIHRMLKEMIYKQFQTVVTYSPEYHNIDEIFMDCDLNETAANIKLQSTAGHGEFIYSPYWIDTVAHLAGFILNANVKTPADTVFISHGWQSFQIAAPLSAEKTYRGYVRMQPSSGRGVMAGDVYIFDGDEIVVVCKGIKFQQMKRTTLQSLLGVSPAATPTSKSIAAKSTRPQLVTVRK	CLAGR_002732
168	Cladonia grayi	NR	PKS2	FAM_00119_2	Cgr_02805	full	SAT-KS-AT-PT-ACP-cMT-TE	IX	MANAVDSPSLLVFGAVSKAPKDDYLTRIRLFLSTQNDLALFKQEILELPKLWEMYTFHNKDLKVLDDGLSCLEALSEWVKVGTTHKLIEATFNVLTLPLLTIIEVLQYFQFLQQSQRSHRDVLTHVGRGAGDETELVKIACKCLRLAVGIGAYGDLGGIHVSKGPLTAVAARLAEDEQMEEIAKTFPDLELVAITDSKRLTYVASVPEIEDLRTYARGNRIAIHALHLGGRMHSSDNIDLTHDLIACCEANEALQLPHASSLKVGVRSNRFGTLFTQRTLNEEIIRAILEMPSHWYQVMAAAAEDLRQTQRMSHQIVQFGLSDSIPLSTYTSAGLKIAKFDALSFGNDLPPIRADLTEGYKAPADAIAVVGMACRFPGANTTEEFWDLLASGRTMAQEV…	IAVVGMACRFPGANTTEEFWDLLASGRTMAQEVPKERIDIPASFRATQDSKWIGRTKFFGNFVSDVDAFDSAFFNTNTKEAVAMDPQQRLLLETAYQAVESSGYLSSHCRADRDNVGVYIGASFKDSLEHAASHAPNPYTSTGNIAAFLAGKISHYFNWSGPAEVIDTACSASAVAIKNACEAIRRNECSMALAGGVNIMTTPTNFMDLARAGFLSPTGQCKPFDSAADGYCRAEGVGLVFLKGLTKAEKDGDFILGVIPGIASNQGSQPSAITIPYSPAQIALNHQILTQAAIRPEQVSYVEAHGTGTQAGDPLEIESIRNVYGSKDRETLHIGSVKGSIGHTETAAGVAGVIKALLMISKGSLPPCANHHKLNPKIPALEPDHMAINTAPVSWKPAF…	PAATTQESREGIIRSQLVTPRDDKGVFDINIHSPRYADLVAGHMVLGFPLCPAALYLECVAMAAQEIVPDKSTIKSLCFETLSVIKPLGLGSSRSVFLTLEQNRESGNWTYKVYSNLTNIPEDKAALHVQGQVSFPNPQESSKWWPRDLYQRHMDQKLKAFSTRLDTETLKKGLVYKLFSRVASYNDLLKGISKISLSMSDSNLEALAKIAIPKDTNQRDSTTVHNCDTPAIASFLQVAGLLINCSELHCSEFEWFIITGIDSIFIPGECDFENRSLWTVYAAITPLEDCKAIADIYILINGTKLVATMTGVRFTKLAVDQIRAIMETAHDSKCNIPMSFEGNNPIEGLSREAIE	CLAGR_003178
169	Cladonia grayi	R (HR)	.	FAM_00086	Cgr_03964	partial	(KS)-AT-cMT-ER-KR-ACP	.	MGVVGGCNLMLGPDAATYLSDMNFLFPDSNQLIRDTYHDGGIDIAATRYFESHGTGTQAGDPIEAAATRAAFHNHKPLYIGALKSNIGHLEGASGVAAIIKTILVSEKGLIPPNLWFERPNPKIPMDAWNFRLPIEPTLWPTDGLRRASVNSFGFGGANVSAADEEGLARMNSIYKNYLQKLDSSKIGHDYLEALSFTLSERRTKLLWRSFNVVASIGDLRHTKATASKPSRSNLFNKLGFVFTGQGAQWPGMGREVLEFPLFRSSLEDADRIFRTLGCEWSLIDELCKAQEASLLDRPSYSQPICTALQVVLVDLLCSWNIKPAAVVGHSSGEIAAAYCIGGISKASACKIDYYRGIVSAALQLSGQDSGCMMAVGLSESEMQRYLAEFNDSNGQQGS…	.	.	CLAGR_004544 (fragmented)
170	Cladonia grayi	NR	PKS13	FAM_00089	Cgr_04491	full	SAT-KS-AT-PT-ACP-ACP-TE	II	MEILLFGDQQADCQLFLRHVFHLKGNPILTSLLDRVGSALRDEISRQPNRYHHKRIPRFSTVRELVERHYTSGQPNPAIESAIICLAQLSHFICYIDEQPGGYLRPSSSSSPGPQLLGACTGLVAASAIASAGSLTTLLPLAVEAVRIAFRIGSYIGDVAQRVGGPHDVLESWSTLVAVSDKKAAETALDDYNQEYGKALSNRMWISAYSPNVITVSGPPSKRKRLLEKSAFYSRTQHVDIGVYGPYHAEHVHSTADISEILGPDTREVFSQSSIHYPVYSSVTAKPITASSPVDLLEECVGEILRKPLRWDRLSKECASGSLAPLDAKCTIYSIGPSELTDSLIHTVKSMGNVQIATEDAKKWLSNHSSNPSGTGKSTGSDIAIIGMAGRFPDAADVE…	IAIIGMAGRFPDAADVEKFWELLEKGLDVHREVPKDRYNVKTHTDVTSRKKNTSHTPYGNFIESPGSFDARFFNMSPREAAQTDPMQRLELATAYEAMEMAGIVPGRSPSTKHDRIGTFYGMTSDDWREINAAQNIDTYYISGGVRAFGAGRINYFFKFSGPSFVVDTACSSSFAAIQLACTSLRAGDCDTAFTGGANVLTNPDIFSGLSRGHFLSKTGNCKTFDNDADGYCRGDGVATVILKRVEDALSDKDPILGVIRASATNHSAEAVSITHPHVGAQKFLFDKVLRASNTNAHDVSYVEMHGTGTQAGDAVEMESVSSIFAPGQHRRSPDQPLYLGSVKSNIGHGEAVSGVCALIKVLLMLQRNTIPPHCGIKTVINKNFPKDLKERGVNIALQK…	KLSTTSIHRIIREEVQSVRATVVAESDLANPLLYKAVAGHSVNGTGLGPSSLYADMALTLTKYAYNILRPDEKQVDMNVRNMENPAPLLVKNLKEPQHQTVQTESAIDLNTDEAVVTISSVAANGKTKTVHAKCLVAIEDASTWASGWQRNAFLVRARLDFLEEKVKAGKAHRLLRGMVYKLFASLVDYSEKYQGMKEVVLDTSNLEASAQIEFQADSQDGNFYLSPYHIDSIGHLAGFIMNGNDGLDSKNQVFISHGWESMRLPTTMQAGKTYYSWVKMQPHPSGEKTFAGDVYLFDDSDKIIGVIEGLKFQCIPRQLLNTFIPPVKAGTTQASSPQKVQAQQKPAPAPKA	CLAGR_005447
171	Cladonia grayi	R (HR)	PKS43	FAM_00092	Cgr_05073	full	KS-AT-DH-cMT-ER-KR-ACP	.	MNGCKSPSTNGSVSPHVNGSSSPVRNGVHNKDDLGSLPINGCLQDDTYGNNSAPIAIVGMSCRLPGGVSNLRQFWEMCCRARNPWSKIPRERFNIQAYHHPDPNQIGCTNTEGGHFLREDISLFDAPFFNCTAQEANSMDPKQRILLECVYEALENSGIPKQSVFGGRVGVFVGASFNDYELNNVRDLDTSPMFQATGCHPALLSNRISYYFNLKGPSFTIDTACSSSLVALHQACQSLRAGECSMAIVAACHLNILPDFFVTMSMSRLFSDAGRSYSFDHRAVSGYGRGEGAGCIILKNVKDAEKANDVIRAFVANSGVNQDGKTNGITTPNGTSQVELMRAVYKDAGLDPRKTGFVEAHGTGTKVGDPIEAEALHEMFCEGRTPKHPILVGSVKSNI…	PIAIVGMSCRLPGGVSNLRQFWEMCCRARNPWSKIPRERFNIQAYHHPDPNQIGCTNTEGGHFLREDISLFDAPFFNCTAQEANSMDPKQRILLECVYEALENSGIPKQSVFGGRVGVFVGASFNDYELNNVRDLDTSPMFQATGCHPALLSNRISYYFNLKGPSFTIDTACSSSLVALHQACQSLRAGECSMAIVAACHLNILPDFFVTMSMSRLFSDAGRSYSFDHRAVSGYGRGEGAGCIILKNVKDAEKANDVIRAFVANSGVNQDGKTNGITTPNGTSQVELMRAVYKDAGLDPRKTGFVEAHGTGTKVGDPIEAEALHEMFCEGRTPKHPILVGSVKSNIGHLEGASGIVAIIKAAMTLERGFILPNANFVKPNPNIPFAQWNMKIPNAQLVW…	.	CLAGR_005568
172	Cladonia grayi	R (PR)	similar to terreic acid PKS (MSAS1)	FAM_00093	Cgr_05254	full	KS-AT-DH-KR-ACP	.	MLITHENSRDVAVVGMACRLAGGINSPEELWQAMLEKKDLSGEIPSMRWEPYHARDVRNTKVLNKATTRGYFLDDIEEFDAALFGISPKEAEQMDPQQRLSLEVSWEALENAGIPPQSLSQSDTAVFMGVNSDDYSKLLLEDLPGIEAWMGIGTAFCGVPNRISYHLDLMGPSTAVDAACASSLVAIHHGRQAILQGESKIAIAGGVNVLGGPGLTRVLDEAGAVSHDGSCMSFDDDAHGYGRGEGAAVVILKGMADAVADGDNIIAVLKGSAVAQDGHTNGIMAPNAKAQELVAHQALKAGGGLDALKVQYVEAHATSTPLGDPTEVSAIASVYGHGRSPENPVLIGSVKPNVGHLEGGAGAVGFIKAALAIKKGVLPPQANLKKLNTKINWKEAGVK…	VAVVGMACRLAGGINSPEELWQAMLEKKDLSGEIPSMRWEPYHARDVRNTKVLNKATTRGYFLDDIEEFDAALFGISPKEAEQMDPQQRLSLEVSWEALENAGIPPQSLSQSDTAVFMGVNSDDYSKLLLEDLPGIEAWMGIGTAFCGVPNRISYHLDLMGPSTAVDAACASSLVAIHHGRQAILQGESKIAIAGGVNVLGGPGLTRVLDEAGAVSHDGSCMSFDDDAHGYGRGEGAAVVILKGMADAVADGDNIIAVLKGSAVAQDGHTNGIMAPNAKAQELVAHQALKAGGGLDALKVQYVEAHATSTPLGDPTEVSAIASVYGHGRSPENPVLIGSVKPNVGHLEGGAGAVGFIKAALAIKKGVLPPQANLKKLNTKINWKEAGVKVVQETTEWPE…	.	CLAGR_005953
173	Cladonia grayi	R (PR)	PKS6	FAM_00149_1	Cgr_06140	full	KS-AT-DH-KR-ACP	.	MSQPPGNGIAIIGMSCRVAGANSPPELWDNLVSSKDVQSEIARFNVQGYYHPDGGPRKGLTNVRRAYMLDDDAIDKFDNAFFYISPLEAEAMDPQQRMLLEIAYEAVESAGITLDAFRGTDTAVFAGMEGCDYHTIAARDIDATPRYLATGTSTCMAANRLSYFFDLSGPSMSIDTACSSSMAALHQAVRMLQHGDSRMALVCSAKLILNPDMFPSSSELGFLSPSGKCQCFDEAADGYGRGEGVLALLLKPLDLAIADQDPIRAVIKGTRLNQDGRTQGIAMPSADAQLENMNKLYQEIGLDPAGIQYLEAHGTGTAAGDPIEFSAINAVFGPSRETVEPLVVGSVKSCIGHLEASSALASIIKVTLCLERGLIPSQLHFKHPNSKIDFRYTRIPTSV…	IAIIGMSCRVAGANSPPELWDNLVSSKDVQSEIARFNVQGYYHPDGGPRKGLTNVRRAYMLDDDAIDKFDNAFFYISPLEAEAMDPQQRMLLEIAYEAVESAGITLDAFRGTDTAVFAGMEGCDYHTIAARDIDATPRYLATGTSTCMAANRLSYFFDLSGPSMSIDTACSSSMAALHQAVRMLQHGDSRMALVCSAKLILNPDMFPSSSELGFLSPSGKCQCFDEAADGYGRGEGVLALLLKPLDLAIADQDPIRAVIKGTRLNQDGRTQGIAMPSADAQLENMNKLYQEIGLDPAGIQYLEAHGTGTAAGDPIEFSAINAVFGPSRETVEPLVVGSVKSCIGHLEASSALASIIKVTLCLERGLIPSQLHFKHPNSKIDFRYTRIPTSVLPWQPPTR…	.	CLAGR_006954
174	Cladonia grayi	R (HR)	.	FAM_00097	Cgr_06936	full	KS-AT-DH-ER-KR-ACP	.	MAGSIRTIAVGTKHRKLSMPSFAPDIRNLTPPYTPSEDEGHVPPKVVRNRPNGLTIDQADDLHHPTRLELPDDGDPIVIVGIACRLPGGVSSPHELWKMLLHEESGQCDIPKERFNVDGFYHPEGDRAGAMNTRGGYFIREDIRQFENTFFGVSNIEATYMDPQQRKLLEVVYECFESSGTSLKEVAGANIGVYVGNFTVDFQTMQTREPEYLHRYSATGSGTAILANRLSYIFDLKGPSFTLDTACSSSIYCLHNAVVALQSGDCDAAIVAGANLITAPEQHLGTMKGGVLSPTSTCHTFDASADGYGRAEGISALYVKRLSTALRDGDPIRAVIRGTAINANGKTSGITQPSISGQEEVIRKAYRKAGLEVKDTAYVECHGTGTGVGDPMEVEALSK…	PIVIVGIACRLPGGVSSPHELWKMLLHEESGQCDIPKERFNVDGFYHPEGDRAGAMNTRGGYFIREDIRQFENTFFGVSNIEATYMDPQQRKLLEVVYECFESSGTSLKEVAGANIGVYVGNFTVDFQTMQTREPEYLHRYSATGSGTAILANRLSYIFDLKGPSFTLDTACSSSIYCLHNAVVALQSGDCDAAIVAGANLITAPEQHLGTMKGGVLSPTSTCHTFDASADGYGRAEGISALYVKRLSTALRDGDPIRAVIRGTAINANGKTSGITQPSISGQEEVIRKAYRKAGLEVKDTAYVECHGTGTGVGDPMEVEALSKVFSRHRASPLLLGAVKTNLGHSEAASGISSVIKAVLAFEHKLIPATIGVQRLNPKLHLDEWNMQIVTKPVEWPSK…	.	CLAGR_007516
175	Cladonia grayi	NR	PKS32	FAM_00260	Cgr_07046	full	SAT-KS-AT-PT-ACP-TE	IV	MEDKMHIFLFGDQTYQIGSELSRLASLCEDPILESFLSRAYQALRSEIAELPEYRRQQLPSLPSLTKLLAVPSHGPTHVAISQALTCTYHLATFISHCSLTRGSYPCASNTFALGLCTGALAAAAVSCSHSLSELLHVAVFAVRVAFRVGLTATETAYSIERSESPTESWSCIVSGCNAPEIEQCISQFNEKLHLPPTSRLYVSEVTAHGVSVSGPSSILRQFGSNPDFQRLHISPLQIHAPYHAPHLYDEHDLTSLLSSSEDFSSYSTYIPVLSTCSGKLRRASNLTQAFRAALADILVNRIDLNQMYEGISFITRLTQDSEVLVHSIGTSAGKALSRTLSQKPKVPPSYEFPVNHSHASSPSLQSLATPLKPAGSPKTVDGKSKIAILGMSGRFPNA…	IAILGMSGRFPNADNLSEFWDVLAKGLDVHSIAPSSRWDTTTHVDISGKRKNTSATTYGCWLKHPDLFDPKFFNISPREAPQIDPAQRLALLTAYEAIEQAGIVPDGSTSTQKDRVGVFFGVTSNDWMETNSAQDIDTYFIPGGNRAFIPGRINYCFKFSGPSYSIDTACSSSLAAIHSACNSLWQRDVDTAIAGGTNILTNPDFTAGLDRGHFLSRTGNCKTFDDSADGYCRGEGAGSVVLKRLEDALLDKDPILGVICDVSTNHNAEAQSITRPCVDAQINIFRNIIDNTCVEPYDISYVEMHGTGTQAGDAGEMESVLEILAPPPSHCKPRSDDQPLYLGSAKANIGHGEAAAGVSSLIKSLLMMENNFVPPHCGIKTRINHRFPTDLEDRGAHIL…	LESTTIHKVVKEEFSDQRGFLVLEADISRPDLSKFVHGHKVNGIPLCTPSVYADIVLTAARYLIDKYRPVQKDMIVDVSDMTIIRALVAHGQDPQLLRVSLDVDWPLGTMKCQFYSINHQTQKSKEHGHCVLHLRNLAEELASLEAQAAHATASLSRLRDGLLEGKTYRFNRSMIYKMVAAVAEFDCTYRAIDDIILDSDALEACGNVRYNCSDEGSFHTHPAILDALSQIGGFVMNANDSADLDKEVYVNHGWKSFQMFEPISAGKSYQTHVKMDSRPDNLWEGDIMVFEAGRVVACFKGITLQGVAKRTLHFILSREAPSKPEIELKATGSPAPVLDSAPNEIPSNTVT	CLAGR_007392
176	Cladonia grayi	R (PKS-NRPS hybrid)	PKS5	FAM_00280	Cgr_08563	full	KS-AT-DH-ER-KR-C-A-PCP	.	MTAMYRRATELSNMSSSSSLHSRSSSRSDEHSSITSAPSSHGEGAGRLDDPTAIVGLACRVPGAQNSSKLWENIVEQKDLQKKIPSDRFNVDAFYHPNGANKSTTNARYGYFLDQDISLFDPEFFRISGKEAEAMDPQQRMLLEVVYEALEDAGITLDEISGTQSSVFCGSFTNDYKDMVNKDLGYYSKYTATGTGNAILSNRISFFYNLHGASVTIDTACSSSLISFHLGNKSVQDDDADYSIVVGSSLHFDPNMFITMTDFGFLSSDGRCRAFDASGKGYVRGEGICAVVLKRKSRAELDGNKIRCIIRGSDINHDGTKEGITVPNSAAQEALIRKTYKNAGLDTKDTQYFEAHGTGTQAGDPRETRAIGAVFAPDRDSPLHVGSVKTNIGHLEGAS…	DPTAIVGLACRVPGAQNSSKLWENIVEQKDLQKKIPSDRFNVDAFYHPNGANKSTTNARYGYFLDQDISLFDPEFFRISGKEAEAMDPQQRMLLEVVYEALEDAGITLDEISGTQSSVFCGSFTNDYKDMVNKDLGYYSKYTATGTGNAILSNRISFFYNLHGASVTIDTACSSSLISFHLGNKSVQDDDADYSIVVGSSLHFDPNMFITMTDFGFLSSDGRCRAFDASGKGYVRGEGICAVVLKRKSRAELDGNKIRCIIRGSDINHDGTKEGITVPNSAAQEALIRKTYKNAGLDTKDTQYFEAHGTGTQAGDPRETRAIGAVFAPDRDSPLHVGSVKTNIGHLEGASGLAGIIKTTMALENRKIPPNMLFNNPNPNIDFEKWKIAVPTKTLDWETA…	.	CLAGR_009784
177	Cladonia grayi	R	.	. (manually annotated)	Cgr_08611	partial	AT (a PKS relic)	.	MTGTSAGDPVKAEALARSFDKSHDAYDPVLVGSVKTNVGHNEPVSGLAAIIKTTFALKNGLFPPNLKYDTGNLETPLGEWHLRVPITLTPWPKHKLLRASINNFEYGGTNGYVILDPTPIATISTLPMVLPLSKKPIEPVRKPSHSFKRPRLGFVFNGQEAQWHAMGRELIPAYPVFGQAIHAADEILKEYSASWSLTEELMRDAKSTRVSEVHIGQPISVAVQLCLTNLLRSWDITPSGVVSHSNGEIAAAYAVGLLQFKETLGVAYYRGALARRYLKAFSTDGRMLATGMSLEMAEKYIADTIGGRVVVACINSPDSVTLSGDMAALDEVASRLEKDSIFSQKLEVLIA	.	.	CLAGR_010779-010780 (fragmented)
178	Cladonia grayi	R (HR)	PKS35	FAM_00013	Cgr_09109	full	KS-AT-DH-ER-KR-ACP	.	MSAATYTSIDHLGSSKNIDKLLSLWFGYNHNFKLEPYGAGSTSSENDSLTSLDETESLEAEDPIVIVGMACRLPGNVASPKDFWEMLLQEKSGQCEIPKERFNIEGFYHPESDRAGLINTRGGYFLQEDVRQFDNEFFGISNIEAMYMDPQQRKLLEVVYECFESSGTPLEAIAGANVGVYVGNFTVDFQTMQARDADYLHRYSATGSGTAILSNRVSHVFDLRGPSFTLDTACSSSIYCLHNAVTALENVECDAAVVAGANLITSPEQHLGTMKGGVLSPTSTCHTFDASADGYGRAEGVSALYLKRLSTAITENDHIYAVIRATAVNSNGKTPGISQPSVAGQAEVIRKAYRKAGLDTSETSYVECHGTGTALGDPIEVEALGQVFPRSRERPLLVG…	PIVIVGMACRLPGNVASPKDFWEMLLQEKSGQCEIPKERFNIEGFYHPESDRAGLINTRGGYFLQEDVRQFDNEFFGISNIEAMYMDPQQRKLLEVVYECFESSGTPLEAIAGANVGVYVGNFTVDFQTMQARDADYLHRYSATGSGTAILSNRVSHVFDLRGPSFTLDTACSSSIYCLHNAVTALENVECDAAVVAGANLITSPEQHLGTMKGGVLSPTSTCHTFDASADGYGRAEGVSALYLKRLSTAITENDHIYAVIRATAVNSNGKTPGISQPSVAGQAEVIRKAYRKAGLDTSETSYVECHGTGTALGDPIEVEALGQVFPRSRERPLLVGAVKPNLGHSEAASGISAIIKTCLAFEYAKIPATIGITRLNPKIPFKEYNFEVVTQITSWPSQ…	.	CLAGR_010242
179	Cladonia grayi	R (HR)	PKS11	FAM_00324	Cgr_09168	full	KS-AT-DH-cMT-ER-KR-ACP	.	METNEAIAVIGMDLRIPGDASTPEGFYEMLQTGRSALSDIPSDRYNLDAFYHPDQDRAGALNVKQAHFVKYNIAAFDAPFFSITPAEAACMDPQQRGLLESVYRALENSGIPMSKAVGSNTSVHIGCFTREYDSIVGRDPEVDLKYIATGTGTAMLSNRLSWFFDLRGPSMSLDTACSSSLTAVHLACQGLRLGEVSMAIVGGCNLFYNPDTVIPLTSLGFLSPDGKCYSFDHRANGYSRGEGFGIVILKRVSDAIRDGDTIRAVIRSTASNQDGKSPGITQPTKSAQVNLIREAYESAGLDYASTRYFEAHGTGTPVGDPIEASAISEVFTKYRSSKDPIYIGALKSNIGHLEGAAGIAGLLKSVFVLERGIIPPNCWFEKPNPKIHADEWNFKFPNT…	EAIAVIGMDLRIPGDASTPEGFYEMLQTGRSALSDIPSDRYNLDAFYHPDQDRAGALNVKQAHFVKYNIAAFDAPFFSITPAEAACMDPQQRGLLESVYRALENSGIPMSKAVGSNTSVHIGCFTREYDSIVGRDPEVDLKYIATGTGTAMLSNRLSWFFDLRGPSMSLDTACSSSLTAVHLACQGLRLGEVSMAIVGGCNLFYNPDTVIPLTSLGFLSPDGKCYSFDHRANGYSRGEGFGIVILKRVSDAIRDGDTIRAVIRSTASNQDGKSPGITQPTKSAQVNLIREAYESAGLDYASTRYFEAHGTGTPVGDPIEASAISEVFTKYRSSKDPIYIGALKSNIGHLEGAAGIAGLLKSVFVLERGIIPPNCWFEKPNPKIHADEWNFKFPNTSTVW…	.	CLAGR_009720
180	Cladonia grayi	NR	PKS1	FAM_00222_2	Cgr_09384	partial	SAT-KS-AT-(PT-ACP-ACP-cMT-TE)	IX	MSAPLDGHPLASVAVFCPQSKAPGEAYLNQLHSFLRQSKHLEPFVQHMLKLQDVWTILAEQRQDIADLGQGLRHIQNLSEWLKTGKSAAIAYTKLRAGGGVQGYCGGLLPAIAIACSRDEAEVVENAAKAARTALTIGAYGELGDDKSVPGATTIVVRLKRPGQGEEINGEFPGAYISAVTDPKTVSVVGPVPVLLKLQSYAREEGLLCQDMHIRGKVHNPENAELAQELCQLCDRHEMLQLPNASDLQAPVRSNKTGDLITKGTLHYEIASVILASRTSTCPDIELTILQHSGSATAFLYPHFINSKSKLKVEVQSLVAEAMYKVRANRLEDDYTYPKDSVAIIGALCRLLGANSMEELWDLNSSGSSQHKEVPTDRFDIHRGFRVSQDRKYTKKRKF…	VAIIGALCRLLGANSMEELWDLNSSGSSQHKEVPTDRFDIHRGFRVSQDRKYTKKRKFYGNFIDSVENFDHAFFKTSPKEALNMDPQQRVLLEFAFQAMDSSGYLGSRQRKSGDHVRCLIGASFAEYLDNTNAHPPTAYTSTGMIRAFLCGRISYYFGWSGPSEVLDTACSSSLVAINRAVKAVQRGKCSMALTGGINLITGINNFMDLAKAGFLSPKGQCKPICQAADGYCRSEGGGLGVLKLLKQALADGDQILGVIPGASTNQGGLSSSITIPHSPAQKKFIPNHFAPSEDEARSRTQAGDPLEVASIREVFGRQHRTDPVNIGSLIGNIGLAETAVGVASLLKVLAMITHASIPPLTNHKSLNPKMPALEVDKMAITTKSSRWEAKLLAACVNSY…	VVEKPQEPKAPSKPVNVGKGVGKNDRSREFDIFLGPQRFTKIVSGHAVRQRALCPAYMYMECAAMGLQLLQGEIGAGSLGFRDVVFQAALGVDLTRVASLTLEKADDAQSWKFEIKSSSKADPKSISSTHAKGRTVLLTEPNFRAYERLISCSIKELESKPNMEKLMCNRDYGLFSQVVHYADFLQGILHITMSETEVRANIDLSDDAKFDTFIRVVGLLITTSNLVTSEDVYAATGVDNVSTSSTYDFNKHRSWTVYTKYTSTGEGQAAGDIFVMTRAGTLAMIITGAQFTKLLGSKLERFLDSANAKPSQVTAIGNKSPPLAALLKSSGTTSSATSVGGTESPS	CLAGR_009967-009968 (fragmented)
181	Cladonia grayi	NR	PKS15	FAM_00111	Cgr_09390	full	SAT-KS-AT-PT-ACP-ACP-TE	II	MAGMQFLLFGDQSSFDRAHIQKQVVESRENPFLSLFYRKTSDALRHEIAQLSPLETTSIPSFTTITELNDRIGSKGAHEGVQNALQCISQLAHYIEYTSALHGQIEETAKSCVVGLSTGLLAAAAVACSPEITALIPLAVEVVLIAFRLGRLAKTAARHIDLTSTEDSPASWSYAIPGMTQPEAQAALATFNQSKAFPQCSRAYISAFTADSVTISGPPTTLEQLWESSIVNTSKRIELPVYGPYHAPHLHKGVNMAEILGLSDLRRSRTLANYRLVLPLMSTSVGTCYEGRRDAASVLAAVVDDILGRVFKIEDVVDGCINLVKETSNCNNCELISIGPNNSENMFVKSLSSSTNVDVTCHLNAPTSEASGTMSEAPRTSRKPKLAIVGMAGRFPDAA…	LAIVGMAGRFPDAADHEKFWDLLEAGLDVHRRIPEDRFDVDKHFDPTGKIRNTSHTPYGCFIEEPGLFDPRFFNMSPREATQTDPMHRLGLASAYEALEMAGYVPNRTPSTKLDRIGTFYGQTSDDWREINEAQDIDTYFITAGVRAFAPGRINYYFKFSGPSFSIDTACSSSAAALQLACTSLWAGDCDTAVTGGLNVMTNSDIFAGLSRGQFLSKTGNCQTFDNDADGYCRGDGIGSLVIKRLDDALSDNDRILGVILETATNHSSNAISITHPHAPTQEDLFKKVMDDAGLDPHDVNYVEMHGTGTQAGDGTEMKSVTNIFAPVSRTGTRRKPLHLGSVKANVGHGEAVSGVTAMIKCLLMLQKNAIPPHCGIKKTINQGFPQDLNARNVHIAFKP…	KLSTTTCHKIVSEVVDVDKATVVIESDISRPDLLAAISGHVVNGTALCPSSIYGDMAMTIGEYLYKLLRPGTETVHMNVCNMEVFKPFIANDDGGKGQTLRLTATTADITTERANLVFSSGSGKSETQHAKCHVDFGSGSAWLAEWQRSAYLISGRVDGLKKAAHTGGAHRMLRGMAYKLFGAFVEYDSKYRGMEEVILDSPALEATAHIAFQTTEADGNFVCSPYWIDSACHLAGFIVNANDAVDSSKQVYVSHGWESMRFAEPLVASKTYRSYVKMQPLAGNMVAGDVYIFDGDRIIGMCGALKFQCIPRTLLNTFLPPKGLAPQKAPANRPGPITTKAVKKAIAKPKA	CLAGR_010151
182	Cladonia grayi	R (HR)	PKS7	FAM_00114	Cgr_09479	full	KS-AT-DH-cMT-ER-KR	.	MSASQFDGDIAVIGMGCRFPGDAKSPAEFYEMLLKKRSGWREVPEDRFNVNSFWHPSYDRHGTIVCKGGHFMKDDIGLFDAPFFSMTQGEANAMDPQQRMLLEITYEALENAGLPLNKVVGSDTACFVGGFTREYDDVTTSELAKTLLYTTTGNGLTMMSNRLSWFYDLHGPSVSLDTACSSSLVALHLACQTIKASTSDSRQAIVGGVNLILVPDQMTTMNPLHFLSPDSQCYSFDDRANGYTRGEGIGIMVLKHIDDAIRDGDCIRAVIRSTGVNSDGKTPGITLPSTAAQASLIRKTYAAAGLDPAHTGYFEAHGTGTGAGDPLEVSAIASIFDRTTKDSPAPLYIGSVKPNIGHLEAGAGLAGLIKTVLTLEAGVIPPNINFLNANPKLRLEDHN…	IAVIGMGCRFPGDAKSPAEFYEMLLKKRSGWREVPEDRFNVNSFWHPSYDRHGTIVCKGGHFMKDDIGLFDAPFFSMTQGEANAMDPQQRMLLEITYEALENAGLPLNKVVGSDTACFVGGFTREYDDVTTSELAKTLLYTTTGNGLTMMSNRLSWFYDLHGPSVSLDTACSSSLVALHLACQTIKASTSDSRQAIVGGVNLILVPDQMTTMNPLHFLSPDSQCYSFDDRANGYTRGEGIGIMVLKHIDDAIRDGDCIRAVIRSTGVNSDGKTPGITLPSTAAQASLIRKTYAAAGLDPAHTGYFEAHGTGTGAGDPLEVSAIASIFDRTTKDSPAPLYIGSVKPNIGHLEAGAGLAGLIKTVLTLEAGVIPPNINFLNANPKLRLEDHNFVIPTQPTP…	.	CLAGR_010697
183	Cladonia grayi	NR	PKS27	FAM_00115 (manually connected to FAM_00222_1)	Cgr_09649	full	SAT-KS-AT-PT-ACP-ACP-TE	I	MARQCLFLFGDLTADNVPPIRNLVSLARTSHPLRRFLQESIDVIQREAAKLPPDARKHFLAFEDLITLAEENAKAEVSNGVVNTTLISVARLGELIMQVRANNDPSILGSSAVTVHMLGLCTGLIPAAAAAIANNTGDLHQYGLEMVAISVRLGHGLWARSKKIEASPGTWASSCVGATAEDIQPILDRFHEELNIPQHRHAFVGVTSRTWTTVFGPPSVLGKLWNFSPELGNAPKLKLAIDGAVHAEHLPMIDVDTIIGDSALLSTPYPSDAQVISSSTSQPYKASDLRDLLYQMTLDIAQNTLRLTETVQTLVNNISQWGKDVDLIVLGPTAHTRMVQGALTEGSINVNLMTKADAVPDPQDLRGGTEKVAIVGMSGRFPGGEDLQEFWDTLLAGAD…	VAIVGMSGRFPGGEDLQEFWDTLLAGADLHKKIPPSRFDLDEHYDPTGAKKSTLVTEHGCFLDNPGVFDSRLFNVSPREAIQMDPVQRLLLMVSYEAMEMAGYHRGGTPSTDPKRIATYMAQTTDDWREVTQTQAVDMYYIPGHVRAFTPGRINYHFKWEGASHSIDAACSGSSTAVQLACRALLSRECDTALAGGGAINCSTAAFAGCGRGGFLSPTGGCKTFRDDADGYCRGDGVGVVVLKRLEDAIADNDNILGVISGSARTYSSNAASITAPCAESQAKIYKQVLHQASYDPNDIGYIEMHGTGTQLGDLTEMTSVCGVFSEARPKDHPLVIGAVKANVGHGEAAAGITSLIKCLLMFQHGGPVPPQPGMPLTLNHKYPSLDEKNIKIADGIVEF…	PASGRKHLETTSLQYVEKESFEGDQAEVIFSAHTSDPKLFDAIQGHLVDNTPICPASVFCDMALTAARYIYMTGRPGKPEPHMSISNMDITHALVVPHKNPEQMAEVLAMTAAGNQWSSVHVIFKSKEGAVAHEHGSCTVLFGHSDDWKVRFSRSLPLVKRRMDDIVKSAIAGLGHRMQRPVVYKLFASLVDYSDNFRGLDEVFFDGDDGDAAARVKLRPSVGTGEFTLSPYWMDAVVHLAGFLLNGDLNLPKDIVFISSGFESFHLFDELSAEKTYTSYVSMGPSEKKDVLVGDVYVFDGDKLVALCAGLLFNKLTKKMLAIIFNLDGKSNATHRTPSKPKTMPVKVPPVQPASNVKTKQPVASSDTSSMSASG	CLAGR_011105
184	Cladonia grayi	R (HR)	PKS47	FAM_00115 (manually connected to FAM_00222_1)	Cgr_09650	full	KS-AT-DH-cMT-ER-KR-ACP	.	MVDEDLTSVAVIGLACRFPGDASSPARFWDLLCKSRSAYSEIPKDRFNVEAFHSSNKDKINISAPRGGHFLSQDVAAFDANFFSITQSEAVAMDPQQRFMLEIAYEAFENAGLPLDAVAGTDTGCFMGNFTTDYRELLFRDPDSAPLYAVTGSGSELNSNRVSWFFDLRGPSFTLNTACSSGLVALHQGCQSIRTGESSMALVGASNLLLNPDMFMLLSNQNFLAQGGRCRSFDASGDGYGRGEGFAAVVLKNVGDAIRDGDPIRAIIRGTGVNQDGKTKGLTVPSADAQAHLIRSTYSLAGLDFEDTNYFEAHGTGTKAGDPLELEGIAKTICSTRKQGKDLIVGSVKSNIGHLESVAGLAGLIKGILILENGMIPANINFEKPNPRIPFKEWKIAPS…	VAVIGLACRFPGDASSPARFWDLLCKSRSAYSEIPKDRFNVEAFHSSNKDKINISAPRGGHFLSQDVAAFDANFFSITQSEAVAMDPQQRFMLEIAYEAFENAGLPLDAVAGTDTGCFMGNFTTDYRELLFRDPDSAPLYAVTGSGSELNSNRVSWFFDLRGPSFTLNTACSSGLVALHQGCQSIRTGESSMALVGASNLLLNPDMFMLLSNQNFLAQGGRCRSFDASGDGYGRGEGFAAVVLKNVGDAIRDGDPIRAIIRGTGVNQDGKTKGLTVPSADAQAHLIRSTYSLAGLDFEDTNYFEAHGTGTKAGDPLELEGIAKTICSTRKQGKDLIVGSVKSNIGHLESVAGLAGLIKGILILENGMIPANINFEKPNPRIPFKEWKIAPSRKLVSWPT…	.	CLAGR_011106
185	Cladonia grayi	R (HR)	.	FAM_00116	Cgr_09876	full	KS-AT-DH-cMT-ER-KR-ACP	.	MASNTYRQVKDPSHQSINGIPRNQDHNYGAGCCHPNVEAIKSSFDPIAICGLGIRLPGGIRSADDFWDLLVNGRDAQGSIRSDRYKVESFNDTLGNKGAIKTQKGYFLDDDLMSLDTSFFSMSAEELEKTDPQQRQLLEVTRECLESAGETNYRGKLVGCYVGTFGEDWLQMSARETQHSGGYILTGHGDLMISNRISYEYDLRGPSMVIKTGCSASLVALHEACRALYSGDCNSAIVAGTSLIMGPVTTAAMTQEGILSPEGSCKTFDAAADGFARAEAINAIYIKKLSDALSDANPIRAIIRNTGTNSDGRTQGLMTPSSEAHEALIRKTYADSGLAPSETGYVEVWIPVKHYLSDQLRLSDERSKCHGTGTPIGDPVEAAAIGRVFGEKGIYIGSV…	PIAICGLGIRLPGGIRSADDFWDLLVNGRDAQGSIRSDRYKVESFNDTLGNKGAIKTQKGYFLDDDLMSLDTSFFSMSAEELEKTDPQQRQLLEVTRECLESAGETNYRGKLVGCYVGTFGEDWLQMSARETQHSGGYILTGHGDLMISNRISYEYDLRGPSMVIKTGCSASLVALHEACRALYSGDCNSAIVAGTSLIMGPVTTAAMTQEGILSPEGSCKTFDAAADGFARAEAINAIYIKKLSDALSDANPIRAIIRNTGTNSDGRTQGLMTPSSEAHEALIRKTYADSGLAPSETGYVEVWIPVKHYLSDQLRLSDERSKCHGTGTPIGDPVEAAAIGRVFGEKGIYIGSVKPNVGHSEGASGITSLIKVVLCLQHGMIPPNIKFNNPNPKIAFRE…	.	CLAGR_010616
186	Cladonia grayi	R (HR)	PKS10	. (manually annotated and connected to FAM_00286)	Cgr_07347	partial	KS-(AT-DH)-(ER-KR)-(ACP)	.	MEKPTPIAIIGMGCRMPGDATSPEKLCKLISGGRTAWSKIPADRWTMSSYQHPHTGRKGTMSLKGGHFLEEDVGRFDAPFFSITPSEAKVINPQQRIMLEVTYEAVENAGIIIQDIACSRTSCFVGDLSSRDYENNTNKDVESSAMYQSSGNTMSIICYRLSYFFDHKSPSMTVDTACSSSLVALHLACQSIRTHESQMVIVGGVKLMLSSNMSLSLDALHLLSPDSRSYAFDSRANGYARGEGPAVVLLKPLDAALRDNETIRAIILGSGCNHDGKTKGLHLPSTDAQEQLIRDTYSNFSLDLADTAYCEAHGTGTPVGDPLEAKALGQRTNIGHLEGGAGLAGVIKAGLALEKGVIPPTVNFNEPTSRIPFKDWNLEVVTRPTPWPEGIRRVSVNSF…	PIAIIGMGCRMPGDATSPEKLCKLISGGRTAWSKIPADRWTMSSYQHPHTGRKGTMSLKGGHFLEEDVGRFDAPFFSITPSEAKVINPQQRIMLEVTYEAVENAGIIIQDIACSRTSCFVGDLSSRDYENNTNKDVESSAMYQSSGNTMSIICYRLSYFFDHKSPSMTVDTACSSSLVALHLACQSIRTHESQMVIVGGVKLMLSSNMSLSLDALHLLSPDSRSYAFDSRANGYARGEGPAVVLLKPLDAALRDNETIRAIILGSGCNHDGKTKGLHLPSTDAQEQLIRDTYSNFSLDLADTAYCEAHGTGTPVGDPLEAKALGQRTNIGHLEGGAGLAGVIKAGLALEKGVIPPTVNFNEPTSRIPFKDWNLEVVTRPTPWPEGIRRVSVNSFGFGGT…	.	CLAGR_007684-007687 (fragmented)
187	Cladonia rangiferina	R (HR)	.	FAM_00243	Crg_00332	full	KS-AT-DH-cMT-ER-KR-ACP	.	MTKPDVPRTNGHTTNRELPRTNGHTTTRELPRTNGHTTTGELPRTNGHTTNGELPKPNGVLEHGSNGHPQYAPAAYEPIAIVGMGMRLPGGVHNASAYWDLLVNGKSGRCSVPKDRYNIDTWYGPGRVTHVGTHYGHFLEELNLASIDPSFWSLTKQEAELLDPQQRLFLEVVYEALESSGVTNWRGKNIGMYVGALGDDWGEMEMQDGQDLNPTRTTVYGDYVIANRASYEFDLKGPSMVVRTACSSSMVALHLACQDVLTGECTGAIVGGINLIITPRTTVALTEQGVLSPSGQCKTFDADADGYGRGEGVSAIYIKKLSDAIRDGDPVRAVIRSTCVGADGKSFGFTMPNPESHEKLMRRGHQLAGIYDYSKTAMVECHGTGTPIGDPQEVGAVAN…	PIAIVGMGMRLPGGVHNASAYWDLLVNGKSGRCSVPKDRYNIDTWYGPGRVTHVGTHYGHFLEELNLASIDPSFWSLTKQEAELLDPQQRLFLEVVYEALESSGVTNWRGKNIGMYVGALGDDWGEMEMQDGQDLNPTRTTVYGDYVIANRASYEFDLKGPSMVVRTACSSSMVALHLACQDVLTGECTGAIVGGINLIITPRTTVALTEQGVLSPSGQCKTFDADADGYGRGEGVSAIYIKKLSDAIRDGDPVRAVIRSTCVGADGKSFGFTMPNPESHEKLMRRGHQLAGIYDYSKTAMVECHGTGTPIGDPQEVGAVANVWGDCGIYIGSVKPNIGHGEGASGLSSIMKMVLALENKTIPPNINFKTPNPKIPWAQAKLKVPTKAMPWPTDRLERV…	.	.
188	Cladonia rangiferina	R (HR)	.	FAM_00253	Crg_00744	full	KS-AT-DH-ER-KR-ACP	.	MAPHAEYDPLYSFVEPESSYQSSEISYEEEQSKSSESSFPEAPLDEEAQTHPFRDDIAIVGMACRLPGGATSPSKLWDLLANERSGQCEVPKSRFDIDSFYHPRGNDRPGSMHMRGGYFLKDEDIRGFENDFFGINNLEAMYMDPQQRKLLEVVFECFESAGLPLSKASGSNIGCYVGNFTVDFQLMQLRDAEYLHRYTATGMGTTILGNRISHAFNLQGPSLVIDTACSSSLYCLHVACAALKNKECDGAIVAGANLIQTPEQHLATMKAGVLSPTSTCHTFDASADGYGRADGIGALYVKKLSAAIRDGDPIRSIIRGSAINANGKTQGITLPSILGQEAVIRKAYNEAALPTNQTAYVECHGTGTAVGDPIEVESVSKVFGKSIGPPMLIGSVKSN…	IAIVGMACRLPGGATSPSKLWDLLANERSGQCEVPKSRFDIDSFYHPRGNDRPGSMHMRGGYFLKDEDIRGFENDFFGINNLEAMYMDPQQRKLLEVVFECFESAGLPLSKASGSNIGCYVGNFTVDFQLMQLRDAEYLHRYTATGMGTTILGNRISHAFNLQGPSLVIDTACSSSLYCLHVACAALKNKECDGAIVAGANLIQTPEQHLATMKAGVLSPTSTCHTFDASADGYGRADGIGALYVKKLSAAIRDGDPIRSIIRGSAINANGKTQGITLPSILGQEAVIRKAYNEAALPTNQTAYVECHGTGTAVGDPIEVESVSKVFGKSIGPPMLIGSVKSNLGHSEAASGISSIIKGTLALENECIPATIGLKKLNPKIKSHEWNVQVVSKARAWPL…	.	.
189	Cladonia rangiferina	R (HR)	PKS39	FAM_00322	Crg_00796	full	KS-AT-DH-cMT-ER-KR-ACP	.	MTLVNGSDSVPEDGVLNGMNRDFKLSYATATEILSEDEDLNISGGSTPSHTILTEITNGHDDARYTNNAMGPQNCPATASEISSGNTTHDRHDPTAHIAVCGMAMRLPGGIRDAGGFWDMLVSGRDARAPIPSDRYNTEGFNNSLGAKGAIETAWGYFLDEELATIDTSFFSMTRHEVERLDPQQRQVLEVARECLDNAGEVEYRGKTIGCYVGTFGEDWLQVIIKESQPSGRSLLPGYSDLMVANRISYELDLHGPSMVIKTGCSASLVGLHEACTALRMGHCSAAIVAGTSLITNPATTAAMTREGIVSPNGSCRTFDADADGFARGEAINAVYIKRLDDAMRDGNPVRAVIRNTGTNSDGKGSNLLQPNGIAHELLMRDVYQSAGLSPDDTAFVEC…	IAVCGMAMRLPGGIRDAGGFWDMLVSGRDARAPIPSDRYNTEGFNNSLGAKGAIETAWGYFLDEELATIDTSFFSMTRHEVERLDPQQRQVLEVARECLDNAGEVEYRGKTIGCYVGTFGEDWLQVIIKESQPSGRSLLPGYSDLMVANRISYELDLHGPSMVIKTGCSASLVGLHEACTALRMGHCSAAIVAGTSLITNPATTAAMTREGIVSPNGSCRTFDADADGFARGEAINAVYIKRLDDAMRDGNPVRAVIRNTGTNSDGKGSNLLQPNGIAHELLMRDVYQSAGLSPDDTAFVECHGTGTPIGDPIEAVAVGNVFGERGIYIGSVKPNVGHSEGASGLTSFIKAVLALEHEMIPPNIKFDSPNPKIPFHEKGLIVPIKAIAWPTDRAHRVSI…	.	.
190	Cladonia rangiferina	NR	.	FAM_00255	Crg_00947	full	SAT-KS-AT-PT-ACP-ACP-TE	II	MQIYVFGDQTVDYRLFLRQVFQRKGLLLTTFLERAGNALHEEISSLPSIREGGRIPDFGNILEFVERSSAVGLQHPAVESAFVCLAQLAHFIGHHEDTSRSYPRSTSPSSPSVRLLGLCTGLLAASAVASVDSLIALLPVAVETVRIAFRTGAHVADVAERLEILSDVYESWSTVFAVADVPSAEEALNKFHEGHKISPSNRLCTSVVASNSITITGPPSTHRRMLQSCEFFQRVHRMKVPIHGPYHTPHLHSRQDIEDILTPSTCKVFGCLDAHMAVTSSMTGKPIVATSPLDLFRKSLEEMLLGRSHWNFVVDQLVLEVSASADERCCVTSVGPTNLTSSIVAALKSANVSLSSTEGHTDWLSRQSSISPVTAKKAVSNIAIVGMAGRFPDAADPEL…	IAIVGMAGRFPDAADPELLWTLLEEGLDVHREIPEDRFNVKTHYDRTSKLKNTSHTPYGCFIEDPGLFDARFFNMSPREAAQTDPMQRLMLSTAYEAMEMAGIVPGRTPSTKTDRIGTFYGQTSDDWREINAAQDIDTYFISGGVRAFGPGRINYHFKFSGPSFIIDTACSSSLAAIHLACTSLQAGQCDTAFAGGANVLTNPDIFSGLSRGHFLSKTGSCKTFDNDADGYCRGDGVATVILKRVDDALTDRDPILGVIRGTATNHSAEAISITHPHVGAQESLFSKVLQDSGVDAHEISYVEMHGTGTQAGDGVEIESVSNVFAPRSRQRGTDEPLYLGAIKANIGHGESVAGVSSLIKLLLMLQKNIIPPHCGIKGVMNKTFPTDLGKRNINIALKT…	RLSTTSIQRVVQESVQVDEAIVVAESNFSDPLLHQVVSGHLVNGAGLCPSSMYADMALTLAEYGYKLLQPDNDGVGMNVTSMAVPVPCIVRNILKPESQIIQIEAIVNMVRQQATITISSPAKNGAGDTVHATCLVKYESKSIWVSEFQRTAFLIQSRMEMLWKKMESGQAHRILRGMAYQLFSATVQYSDKFRGMKEVILDSAHSEATSVINFQAGPSDGSFYISPYFIDSVAHLSGFIMNASDGADTQNNAYISHGWESMCFTKRLESDKEYHAHVKMQPCGKNLMAGDVYVLEEGNIVGVVGGLKFQRIPRKLLNTFLPPANAVAPQEPRENPHVQATKKSVTPVKAPQHPK	.
191	Cladonia rangiferina	NR	PKS28	FAM_00272 (manually connected to FAM_00070)	Crg_01600	full	SAT-KS-AT-PT-ACP-TE	I	MHTTSTPTPLLLFGDQAIEKLSSIQSLVRHSKTSPIARTFLEKATDVVQLEFAQLSAEERGWEGEIHSLLGLAEENVRIEREKGEDKVNGIVATVLMCVGRIGELCVFAEEDPSILGSEFAPTHILAFCTGLLPAAVAAAARDTSEILSIGLEMIRITFRLAYALIRRMKLVEDVGGNWATTVVGVDRRKMEELLTGFHTEHNIPEPRKVAIGVEARDWLTLVGPPSSLRRLWSWSTVLDRAAKIKTDTNGAIHTEHMPTIDVEEVLHGSAILDTPLSSKAKIGRNSRKGLFAESTLGGLLREMIVEIAHKVLKLSATIEECMSTLRHHHGVKFTVIGPSTHTSTVQRSMQENGIAYQLNLHSEQQNNSLRGGSDDIAIVGMSGRFPASETVEGFWENL…	IAIVGMSGRFPASETVEGFWENLLAGKSFIREVPKSRWDVKDFYDPTGKKKNSTTARHGSWLDRPGLFDNKFFNISPREANQMDPINRLLLTTSYEALEMAGYSPDATLATCSNRIATYLGQAAEDWHEILNNEGVDIYYVPSISRAFGPSRLNYHYKWGGGSYAIDSACATSTTAISLACAALKARECDTALAGGGSVLVSPNSFCALSKSGMISTTGGCRTYHDDADGYARGEAVAVVVLKRLEDAISDNDNVLGVVRGSARTYSSSAMSITHPDGEAQKRVCDAVLRQNCVDPLDVSYVEMHGTGTQAGDAIEMGSVLQAVGRARTEQNPLTVGAVKANVGHGEGAAGVTSLVKVLMMLRDREIPPQPDAPFKINRNFPPLEKLNVHIAGRNMKLR…	FLSTTLQRVEHEKIQGEEMSVTFTSQVSQPDLLAAIQGHIVDSITVCPAGVFGDMALTASNYIRSKLPLGHSPSMMAIHDFELTSPLVVETINPAQIVTVTAKYAPAIKRVKVSFSSTDGTSAHQHGDCQVSFDNGEQWKAQANQTLFLARSRIAVLKENARLGNAHRLLKPMVYKMFSNLVYYGDKYRAMDEVLFDAECQDAVANVTLSSVEGSSAFQINPYWMDSTASVAGFLLNGTMKYAEDIICLSTSFKDWRPFKELSAGKRYTSYVCMQETDNGSAVCGDAYVFDGEDLVLAVLGLRYQKMKRAVMRRLFLPNEKRQSVKDSSSIISTKKGPSESRTVKDYAPVMEVTEP	.
192	Cladonia rangiferina	R (HR)	PKS46	FAM_00272 (manually connected to FAM_00070)	Crg_01604	full	KS-AT-DH-cMT-ER-KR-ACP	.	MPAQIRRDGHSVAVTGLSCRFPGDGDNLGHFWESICHGKSAWSEIPKSRFNVDAFHSTSGNVHTCITRGAHFLKQDITKFDANFFGLSKAEAGSMDPQHRMMIEVAYQGLESAGLSLQDVAGSRTGVFIGHFTSDYREMLFRDPEGAPTYTFSGTSKTSLANRISWLFDLKGPSFSLDTACSSSLLALHLACQSLRTGESDIAIVGGVNLLWNPEMFMYLSNQHFLSPDGKCKSFDESGNGYGRGEGIAAIVLRRVDDAIAAQDPIRAIIRGTGSNQDGHTKGFTLPSAEAQARLIRDTYSAAGLDFRDTRYVEAHGTGTQAGDTEETLALSETISKDRSSSDPLYIGSVKSNIGHLEACAGLAGVFKSVLILECGMIPPTIHYKKGNPRIKFEEWGLE…	VAVTGLSCRFPGDGDNLGHFWESICHGKSAWSEIPKSRFNVDAFHSTSGNVHTCITRGAHFLKQDITKFDANFFGLSKAEAGSMDPQHRMMIEVAYQGLESAGLSLQDVAGSRTGVFIGHFTSDYREMLFRDPEGAPTYTFSGTSKTSLANRISWLFDLKGPSFSLDTACSSSLLALHLACQSLRTGESDIAIVGGVNLLWNPEMFMYLSNQHFLSPDGKCKSFDESGNGYGRGEGIAAIVLRRVDDAIAAQDPIRAIIRGTGSNQDGHTKGFTLPSAEAQARLIRDTYSAAGLDFRDTRYVEAHGTGTQAGDTEETLALSETISKDRSSSDPLYIGSVKSNIGHLEACAGLAGVFKSVLILECGMIPPTIHYKKGNPRIKFEEWGLEVPIALTPWPTS…	.	.
193	Cladonia rangiferina	R (PKS-NRPS hybrid)	PKS5	FAM_00280	Crg_01624	full	KS-AT-DH-ER-KR-C-A-PCP	.	MTAMYRRATELSNMSSSSSLHSRSSSHSDEHTSVTSAPSSHGEEAGRLDDPTAIVGLACRVPGAQNSNKLWENIVEQKDLQKKIPADRFNVDAFYHPNGANKSTTNARYGYFLDQDISLFDPEFFRISGKEAEAMDPQQRMLLEVVYEALEDAGITLDEISGTQSSVFCGSFTNDYKDMVNKDLGYYSKYTATGTGNAILSNRISFFYNLHGASVTIDTACSSSLISFHLGNKSVQDDDADYSIVVGSSLHFDPNMFITMTDFGFLSSDGRCRAFDASGKGYVRGEGICAVVLKRKSRAELDGNNIRCIIRGSDINHDGTKEGITVPNSAAQEALIRKTYKNAGLDTKDTQYFEAHGTGTQAGDPRETRAIGAVFAPDRDSPLHVGSVKTNIGHLEGAS…	DPTAIVGLACRVPGAQNSNKLWENIVEQKDLQKKIPADRFNVDAFYHPNGANKSTTNARYGYFLDQDISLFDPEFFRISGKEAEAMDPQQRMLLEVVYEALEDAGITLDEISGTQSSVFCGSFTNDYKDMVNKDLGYYSKYTATGTGNAILSNRISFFYNLHGASVTIDTACSSSLISFHLGNKSVQDDDADYSIVVGSSLHFDPNMFITMTDFGFLSSDGRCRAFDASGKGYVRGEGICAVVLKRKSRAELDGNNIRCIIRGSDINHDGTKEGITVPNSAAQEALIRKTYKNAGLDTKDTQYFEAHGTGTQAGDPRETRAIGAVFAPDRDSPLHVGSVKTNIGHLEGASGLAGIIKTTMALENRKIPPNMLFNNPNPNIDFEKWKIAVPTKTLDWETP…	.	.
194	Cladonia rangiferina	R (PR)	PKS42	FAM_00207	Crg_03329	full	KS-AT-DH-cMT-KR-ACP	.	MAEPIAVIGAGCRFPGGADTPSKLWSVINHPCDLRRKPSASRFNIDPFYHPVGTHNGTTNATKSYWLEDNDRSNVAHFDAGFFNIQPGEVNAMDPQQRLLMEVVYDGLCAAGQPMEKLRGSDTAVYVGSMCDDYNTMLTRDWETLPRYTATGLERGILANRLSYFFDWHGPSVSIDTACSSSLVALDYAVQTIRSGRSKVAVAAGTSLILSPAMYISESNLGMLSPNGRCAMWDVAADGYARGEGVAAVIVKTLSQAIADNDPIDCIIRETGVNQDGRTPGLTIPSSLAQAALIRQCYAKAGLDPINNPQDRPQFFQAHGTGTQAGDPQEAEAISSALFPAGSRATMSSEKLLVGSIKTVVGHSEGTAGLASVISTSLALKHGIVPPNLHFDNLSPKVA…	EPIAVIGAGCRFPGGADTPSKLWSVINHPCDLRRKPSASRFNIDPFYHPVGTHNGTTNATKSYWLEDNDRSNVAHFDAGFFNIQPGEVNAMDPQQRLLMEVVYDGLCAAGQPMEKLRGSDTAVYVGSMCDDYNTMLTRDWETLPRYTATGLERGILANRLSYFFDWHGPSVSIDTACSSSLVALDYAVQTIRSGRSKVAVAAGTSLILSPAMYISESNLGMLSPNGRCAMWDVAADGYARGEGVAAVIVKTLSQAIADNDPIDCIIRETGVNQDGRTPGLTIPSSLAQAALIRQCYAKAGLDPINNPQDRPQFFQAHGTGTQAGDPQEAEAISSALFPAGSRATMSSEKLLVGSIKTVVGHSEGTAGLASVISTSLALKHGIVPPNLHFDNLSPKVAPF…	.	.
195	Cladonia rangiferina	R (PR)	PKS6	FAM_00149_1	Crg_04019	full	KS-AT-DH-KR-ACP	.	MSQSIDNGIAIIGMSCRVAGAKSPPELWDNLVSSKDVQSEITRFNVQGYYHPDGGPRKGLTNVRRAYMLDDDAIDKFDNAFFYITPLEAEAMDPQQRMLLEIAYEAVENAGITLDAFRGTDTAVFAGMEGCDYHTVAARDIDATPRYLATGTSTCMAANRLSYFFDLSGPSMSIDTACSSSMAALHQAVRVLQHGDSKMALVCSAKLILNPDMFPSSSELGFLSPSGKCQCFDEAADGYGRGEGVLALLLKPLDLAIADQDPVRAVIKGTRLNQDGRTQGIAMPSASAQLRNMNSLYQEIDLDPARIQYLEAHGTGTAAGDPIEFSAINAVFGPSRETVEPLVVGSVKSCIGHLEASSALASIIKVTLCLERGLIPPQLHFKHPNPKIDFRCARIPTSV…	IAIIGMSCRVAGAKSPPELWDNLVSSKDVQSEITRFNVQGYYHPDGGPRKGLTNVRRAYMLDDDAIDKFDNAFFYITPLEAEAMDPQQRMLLEIAYEAVENAGITLDAFRGTDTAVFAGMEGCDYHTVAARDIDATPRYLATGTSTCMAANRLSYFFDLSGPSMSIDTACSSSMAALHQAVRVLQHGDSKMALVCSAKLILNPDMFPSSSELGFLSPSGKCQCFDEAADGYGRGEGVLALLLKPLDLAIADQDPVRAVIKGTRLNQDGRTQGIAMPSASAQLRNMNSLYQEIDLDPARIQYLEAHGTGTAAGDPIEFSAINAVFGPSRETVEPLVVGSVKSCIGHLEASSALASIIKVTLCLERGLIPPQLHFKHPNPKIDFRCARIPTSVLPWQPVTR…	.	.
196	Cladonia rangiferina	R (HR)	PKS43	FAM_00092	Crg_04190	full	KS-AT-DH-cMT-ER-KR-ACP	.	MNVNGSSSPVRNGVHKTDDLRSLPINGCLQDDAYGNKCAPTAIVGMSCRLPGGVSNLRQFWEMCCRARSPWSKIPRERFNIQAYHHPDPNQIGCTNTEGAHFLREDISLFDAPFFNCTAQEAKSMDPKQRILLECVYEALENSGIPKQSVFGGRVGVFVGSSFNDYELNNVRDLDTSPMFQATGCHPALLSNRISYYFNLKGPSLTIDTACSSSLVALHQACQSLRAGECSMAIVAACHLNILPDFFVTMSMSRLFSDAGRSYSFDHRAVSGYGRGEGAGCIILKNVKDAEKANDVIRALVANSGVNQDGKTNGITTPNGTSQVELMRAVYKDAGLDPRKTGFVEAHGTGTKVGDPIEAEALHEMFCEGRTPKHPILVGSVKSNIGHLEGASGVVAIIK…	PTAIVGMSCRLPGGVSNLRQFWEMCCRARSPWSKIPRERFNIQAYHHPDPNQIGCTNTEGAHFLREDISLFDAPFFNCTAQEAKSMDPKQRILLECVYEALENSGIPKQSVFGGRVGVFVGSSFNDYELNNVRDLDTSPMFQATGCHPALLSNRISYYFNLKGPSLTIDTACSSSLVALHQACQSLRAGECSMAIVAACHLNILPDFFVTMSMSRLFSDAGRSYSFDHRAVSGYGRGEGAGCIILKNVKDAEKANDVIRALVANSGVNQDGKTNGITTPNGTSQVELMRAVYKDAGLDPRKTGFVEAHGTGTKVGDPIEAEALHEMFCEGRTPKHPILVGSVKSNIGHLEGASGVVAIIKAAMTLERGFILPNANFVKPNPNIPFAQWNMKIPNAQLVW…	.	.
197	Cladonia rangiferina	R (HR)	.	FAM_00247	Crg_04683	full	KS-AT-DH-ER-KR-ACP	.	MTGTRLPGEVSSSSKLWDLLQNERSGQCKIPPSRFNVDAFYHPKGGERPGSMNTEGGYFLQEDEKRFDNEFFGINPMEATYMDPQQRKLLEVVFESFESAGVPLSSVSGSNTGCYVGNFTVDFQVMQTKDSEYLHRYSATGMGTTILGNRISHAFNLQGPSLVLDTACSSSLYCLHVACTALENKECDAAVVAGANLIQSAEQHLGTMKAGVLSSTSTCHTFSDEADGYGRADGIGCLYIKRLSDAIRDNDPIRAVIRGTAINSNGKTPGITLPSALGQEAVIRKAYAKAGLGFDQTAYVECHGTGTPVGDPIEAEALSRVFNQPGREPLLIGSVKSNLGHSEAASGISGVVKTILALEHGKIPATLGVRNVNPKIKTEEWNIEVVTKLKDWPSKHPIR…	GTRLPGEVSSSSKLWDLLQNERSGQCKIPPSRFNVDAFYHPKGGERPGSMNTEGGYFLQEDEKRFDNEFFGINPMEATYMDPQQRKLLEVVFESFESAGVPLSSVSGSNTGCYVGNFTVDFQVMQTKDSEYLHRYSATGMGTTILGNRISHAFNLQGPSLVLDTACSSSLYCLHVACTALENKECDAAVVAGANLIQSAEQHLGTMKAGVLSSTSTCHTFSDEADGYGRADGIGCLYIKRLSDAIRDNDPIRAVIRGTAINSNGKTPGITLPSALGQEAVIRKAYAKAGLGFDQTAYVECHGTGTPVGDPIEAEALSRVFNQPGREPLLIGSVKSNLGHSEAASGISGVVKTILALEHGKIPATLGVRNVNPKIKTEEWNIEVVTKLKDWPSKHPIRRA…	.	.
198	Cladonia rangiferina	R (PKS-NRPS hybrid)	PKS41	FAM_00248 (manually connected to FAM_00168)	Crg_04771	full	KS-AT-DH-cMT-KR-ACP-C-A-PCP-R	.	MGFKQPEPIAIVGSACRFPGGANSPSALWKLLESPHDVCTDILEDRFNATTFYHPDGSHHGTTNVRQSYLLQEDVRVFDAAFFNISPNEADSMDPQQRLLLETVYEALEAGGHTLEALRGSDTGVYAGTMTADYNDTLTRDHNTMPKYFATGTNRAIISNRVSYFFDWHGPSMTIDTACSSSLIAVHQGVKALRTGESRVAVACGTQVILNPEMYISESKLNMLSPTGRSRMWDADADGYARGEGVAAVVLKRLSDAIADGDHIECVVRETGANQDGFSNGLTVPNTEAQTLLIRQTYARAGLDPEKDPWDRPQFFEAHGTGTQAGDPKEAAAIHECFGQHVTGSDTPLYVGSVKTVIGHLEGCAGLAGILKSSAMIQRGFVAPNLHFNRLNPRIEPYY…	EPIAIVGSACRFPGGANSPSALWKLLESPHDVCTDILEDRFNATTFYHPDGSHHGTTNVRQSYLLQEDVRVFDAAFFNISPNEADSMDPQQRLLLETVYEALEAGGHTLEALRGSDTGVYAGTMTADYNDTLTRDHNTMPKYFATGTNRAIISNRVSYFFDWHGPSMTIDTACSSSLIAVHQGVKALRTGESRVAVACGTQVILNPEMYISESKLNMLSPTGRSRMWDADADGYARGEGVAAVVLKRLSDAIADGDHIECVVRETGANQDGFSNGLTVPNTEAQTLLIRQTYARAGLDPEKDPWDRPQFFEAHGTGTQAGDPKEAAAIHECFGQHVTGSDTPLYVGSVKTVIGHLEGCAGLAGILKSSAMIQRGFVAPNLHFNRLNPRIEPYYQGLHIM…	.	.
199	Cladonia rangiferina	R (HR)	PKS11	FAM_00324	Crg_05068	partial	KS-AT-DH-(cMT-ER-KR-ACP)	.	MEMSEAIAVIGLDLRFPGDASTPESFYEMLQTGRSALSDIPGDRYNLDAFYHPDQDRAGVLNVRQAHFVKDNIAAFDAPFFSITPAEAECMDPQQRGLLESVYRALEDSGIPMSKALGSNTSVHIGCFTREYDSIISRDPEVDLNWFFDLRGPSMSLDTACSSSLTAAHLACQSLKLGEVSMAIVGGCNLFYNPDTVIPLTSLGFLSPEGFGIMVLKRIPDAIRDDDTIRAVIRSTVSNQDGKSPGITQPTRSAQVNLIRHAYESAGLDFASTRYFEAHGTGTPVGDPIEASAISSVFTKYRSPENPIYIGALKSNIGHLEGAAGIAGLLKSVFVLERGIIPPNCWFEKPNPKIHADEWNSKFPTTSVVWPNRGPRRASINAFGYGGSNAHVVMEDALS…	EAIAVIGLDLRFPGDASTPESFYEMLQTGRSALSDIPGDRYNLDAFYHPDQDRAGVLNVRQAHFVKDNIAAFDAPFFSITPAEAECMDPQQRGLLESVYRALEDSGIPMSKALGSNTSVHIGCFTREYDSIISRDPEVDLNWFFDLRGPSMSLDTACSSSLTAAHLACQSLKLGEVSMAIVGGCNLFYNPDTVIPLTSLGFLSPEGFGIMVLKRIPDAIRDDDTIRAVIRSTVSNQDGKSPGITQPTRSAQVNLIRHAYESAGLDFASTRYFEAHGTGTPVGDPIEASAISSVFTKYRSPENPIYIGALKSNIGHLEGAAGIAGLLKSVFVLERGIIPPNCWFEKPNPKIHADEWNSKFPTTSVVWPNRGPRRASINAFGYGGSNAHVVMED	.	.
200	Cladonia rangiferina	NR	similar to hypothemycin PKS (Hpm3)	FAM_00250	Crg_05345	full	SAT-KS-AT-PT-ACP-TE	I	MVPVPQTVLYFGDQTDPWADGIDQLYRQAATTSWLQSFLDDLAQVFKEEAKGMDRVLHDSLGDYSSLLELADRYRYTTDEMGMAHAMLLHALRAAMLLQWVKREPQLVKASGPRPEALGISGGLTNLAALAIATDFESLYDAVLEGARVFARICRLTLVRSRAMEDCPTGAWGWAVLGIVPDELRKVLDQFQQSMGIPAIKRAKVGVTGDRWSTVIGPPSVLELFLNQCPAVKSLPKNPLNIHALQHHVKVSQADIDCIVGNSALLDTRILHNFRMWGMDDSEATYANWGDLLRAVVLQVLSLPLDLTKVMSQLNAKLGSCHLDVRVIGPSSHTPYIASALKAAGSTVSFQYDKSLEQTQLPGPGRIAIVGMAGRGPGSDNLEEFWDVIMSKQDLCEKI…	IAIVGMAGRGPGSDNLEEFWDVIMSKQDLCEKIPKDRFDIEEFYCPEHGDKCTTTTRLGCFMNKPGNFDSRFFHVSPREALYMDPGHRQFLMSTYEALEMAGYSDGQTRTTDPRRIAAFYGQSNDDWHMVSHYTLGCDAYTLQGAQRAFGAGRIAFHFKWEGPTYSLDSACASSTSATHLACMSLLTRDIDMAVVGAANILGYPHSWTSLSKSGVLSDTGNCKTYRDDANGYCRGDFVGSVVLKRLEDAVAQNDNILAVLAGSGRNHSGNSTSITTSDAGAQERLFRKVMQSARVSPDDISYVEMHGTGTQIGDPAEMNAVASIFKHRHGNNPLTVGSVKANVGHGEAASNIYLELAAGMASLLKCIMMFQKDILPPQAGMPHALNPRYPSLPALNIDI…	KISTCAQYVVQESLSPKIQVTLGASTTNPAFTALVDGHRMRGVSICPGSVFCEAGLAAAKYALHYSGRKDAPNEKLALRNISLKRPLTKNLVGSEGKLLTTVITEKSGSDRIQVSWQISSEDSSYDLGSCTVTVSDVDRLQAAWDRISYFVKARMNELTKDVKDGKGHRMLPGILYALFSNTVEYDPDFKCIKEAFISSKFEEAAAEVVLQTNPLGTQFVASPYWGESLVQLAGFLVNANPDRPAANTTFMMDSFDSFEQTVDLESGHAYFAYVRVSQREKDTTSCDVYVFDSEKLVMQCSGLRFHEVRNDILDRLLGKSTSLLGHVSQAQGKVAKTSISGPDNPSKAHKQVRM	.
201	Cladonia rangiferina	R (HR)	similar to hypothemycin PKS (Hpm8)	FAM_00250	Crg_05351	full	KS-AT-DH-ER-KR-ACP	.	MPSTSNPSHVPVAIIGLACRFPGEATSPSKFWDLLKNGRVFGFWNPTNSLEDAYSPSTDRYNADAFYHPNASNRQNVLATKGGHFLKQDPYAFDAAFFNITAAEAISFDPKQRIAMEVTYEALENAGKTLRKVAGTQTACYIGSSMSDYRDAVVRDFGHSPKYHILGTCEEMISNRVSHFLDIHGPSATIHTACSSSLVATHLACQSLQSGESEMAIAGGVGMIISPDGNMQLNNLGFLNPEGHSRAFDENAGGYGRGEGCGILILKRLDKALEDGDNIRAVVRASGVNSDGWTQGVTMPSSEAQSALIKYVYESHGLDYSSTQYVEAHGTGTKAGDPAEVGAIHRTIGQSKTESRKLWIGSVKPNIGHLEAAAGVAGIIKGVLSMEHGLIPPNIYFSK…	PVAIIGLACRFPGEATSPSKFWDLLKNGRVFGFWNPTNSLEDAYSPSTDRYNADAFYHPNASNRQNVLATKGGHFLKQDPYAFDAAFFNITAAEAISFDPKQRIAMEVTYEALENAGKTLRKVAGTQTACYIGSSMSDYRDAVVRDFGHSPKYHILGTCEEMISNRVSHFLDIHGPSATIHTACSSSLVATHLACQSLQSGESEMAIAGGVGMIISPDGNMQLNNLGFLNPEGHSRAFDENAGGYGRGEGCGILILKRLDKALEDGDNIRAVVRASGVNSDGWTQGVTMPSSEAQSALIKYVYESHGLDYSSTQYVEAHGTGTKAGDPAEVGAIHRTIGQSKTESRKLWIGSVKPNIGHLEAAAGVAGIIKGVLSMEHGLIPPNIYFSKPNPAIPLDEW…	.	.
202	Cladonia rangiferina	R (HR)	.	FAM_00251	Crg_05427	full	KS-AT-DH-ER-KR-ACP	.	MPFIIDSAEDSPSLEPIAIVGMACRLPGSIDSASSLWDVLQKKGSVQTPKVPSNRFNIDAHYHPDLSRPGSFHSLGGYFLDGDLADFDPSFFGMTPIEAMWLDPQQRKMLEVSYECLESAGLSLDQVAGSNTAVFVGSFTSDYQQMSTRETDFRHNYTATGVDVGIISNRIGNTFNLNGPSFTINTACSSSIYAIHNACHALRTGDCEAAIAGGVNLILSVDQHMNTAKLSILSPTSTCHTFDAAADGYGRAEGAGAVYLKRLSDAIRDKDVIRGIIRSSAVNTNGKIEGMGLTHPSVQGQERVVRAAYKRAGLDPKETAYLECHGTGTPVGDPIEVRAVSNAMNDNRSQDAPLLLGAIKANIGHSEAASGIFAVMKAAMMTESATIPGVCGLQNINPA…	EPIAIVGMACRLPGSIDSASSLWDVLQKKGSVQTPKVPSNRFNIDAHYHPDLSRPGSFHSLGGYFLDGDLADFDPSFFGMTPIEAMWLDPQQRKMLEVSYECLESAGLSLDQVAGSNTAVFVGSFTSDYQQMSTRETDFRHNYTATGVDVGIISNRIGNTFNLNGPSFTINTACSSSIYAIHNACHALRTGDCEAAIAGGVNLILSVDQHMNTAKLSILSPTSTCHTFDAAADGYGRAEGAGAVYLKRLSDAIRDKDVIRGIIRSSAVNTNGKIEGMGLTHPSVQGQERVVRAAYKRAGLDPKETAYLECHGTGTPVGDPIEVRAVSNAMNDNRSQDAPLLLGAIKANIGHSEAASGIFAVMKAAMMTESATIPGVCGLQNINPAIKEADWNVSINVDT…	.	.
203	Cladonia rangiferina	R (HR)	PKS3	FAM_00252	Crg_05595	full	KS-AT-DH-ER-KR-ACP	.	MGQVNEDILAPISDSKPNAIAIIGMSCRLPAGATNMENLWTSLASGQSGWTPHLSERYLPDKYYHPNPDKKGTYYSKGAHYLDENIALFDPQFFNITAAEATAMDPQQRHLLEVSYEALENAGLPLPCISGTNMGVFVGGSTAEYRSHIGQDVDNLPMFEATGNAESLLANRLSYAYDLRGPSLTIDTACSSSLAALNSAFLSLQAGESSTALVGGSVLRIRPESAISLSNMKLLSPDGKSYAFDDRATSGFGRGEGSACIVLKPLDAAMRDENPIRAVIRNTGVNQDGKTAGITMPNGHAQASLIRSVYRSAGMEPLMTDYVEAHGTGTATGDPIEAAALGEVFGRSPDQSAVVIGSIKSNIGHLEAMSGVASVIKAALMLERKFYLPNCDLQTLNSK…	IAIIGMSCRLPAGATNMENLWTSLASGQSGWTPHLSERYLPDKYYHPNPDKKGTYYSKGAHYLDENIALFDPQFFNITAAEATAMDPQQRHLLEVSYEALENAGLPLPCISGTNMGVFVGGSTAEYRSHIGQDVDNLPMFEATGNAESLLANRLSYAYDLRGPSLTIDTACSSSLAALNSAFLSLQAGESSTALVGGSVLRIRPESAISLSNMKLLSPDGKSYAFDDRATSGFGRGEGSACIVLKPLDAAMRDENPIRAVIRNTGVNQDGKTAGITMPNGHAQASLIRSVYRSAGMEPLMTDYVEAHGTGTATGDPIEAAALGEVFGRSPDQSAVVIGSIKSNIGHLEAMSGVASVIKAALMLERKFYLPNCDLQTLNSKIPFQQLNLE	.	.
204	Cladonia rangiferina	R (HR)	.	FAM_00256	Crg_05795	full	KS-AT-DH-cMT-ER-KR-ACP	.	MPHTVSNNETNGVNGINGVNGINGVNGINGINGINGINGINGIKGINDHTQADHSANPRPGSSIPIAIVGMACRFSGDVTSPSELWKLCATGKDGWCPIPEQRYNVKSLYNKDKTKIGRSHVVGGYFMHEDVALFDAAFFNLASDVASGLDPQCRLLMETVYEATEDAGISITKLAGSNTSVYTGTFNKDYHELQTKDAEVLPHSFLAGTGTAMLSNRISHFFDLQGPSLSIDTGCSSGIVAVHQGCQSIRSGESNIAVVGAASTLLSQDAFISASTIGAIGAEGKCYAWDSRANGYGRGEGVASLILKPLSAALRDGDRVHAIIRDSGLNQDGKTTTITSPSADAQVKLIQECYRRAGFDLSETGYVEAHMTGTLAGDPVEAEALARTFGKSRDAHDP…	PIAIVGMACRFSGDVTSPSELWKLCATGKDGWCPIPEQRYNVKSLYNKDKTKIGRSHVVGGYFMHEDVALFDAAFFNLASDVASGLDPQCRLLMETVYEATEDAGISITKLAGSNTSVYTGTFNKDYHELQTKDAEVLPHSFLAGTGTAMLSNRISHFFDLQGPSLSIDTGCSSGIVAVHQGCQSIRSGESNIAVVGAASTLLSQDAFISASTIGAIGAEGKCYAWDSRANGYGRGEGVASLILKPLSAALRDGDRVHAIIRDSGLNQDGKTTTITSPSADAQVKLIQECYRRAGFDLSETGYVEAHMTGTLAGDPVEAEALARTFGKSRDAHDPVLVGSVKTNLGHTEPVSGLAAIIKATFALNNALIPPNLNYETGNPEIPLGKWHLRVPTTLTPWP…	.	.
205	Cladonia rangiferina	R (HR)	.	FAM_00257	Crg_05917	full	KS-AT-DH-ER-KR-ACP	.	MAITNDSEYCNGSESSSCHYPATLGPKQYRQDPIAVVGLANRLPGNNNNPTQLWDFLNRGGVAGNDPPESRFSLKGHYDKSLKPHTIRTPGAMFLENIDPAEFDAPFFNINRNDAIAMDPQQRQLLEVVYEGLENAGLTMEQLSGAPYGCFVGSYAVDYQDMQFRDPEDRATGITVGAGRAILSNRISHFFNLKGASMTIDTACSGSLVSVDVACRYLQSRQIDGAIVAGANLYLSPDQNQDMGAMRVTSSATGKCHTFDAKADGYCKAEAVNVVILKRLEDAVRDGDPIRAVIRGTSTNSDGWTPGIASPSAEAQAIAIRAAYSAAGITNFNDTSYLECHGTGTLAGDPIEVSAAASVFSPTRPADTPLIIGSIKSNIGHSEPAAGVNGLLKAVLAVE…	PIAVVGLANRLPGNNNNPTQLWDFLNRGGVAGNDPPESRFSLKGHYDKSLKPHTIRTPGAMFLENIDPAEFDAPFFNINRNDAIAMDPQQRQLLEVVYEGLENAGLTMEQLSGAPYGCFVGSYAVDYQDMQFRDPEDRATGITVGAGRAILSNRISHFFNLKGASMTIDTACSGSLVSVDVACRYLQSRQIDGAIVAGANLYLSPDQNQDMGAMRVTSSATGKCHTFDAKADGYCKAEAVNVVILKRLEDAVRDGDPIRAVIRGTSTNSDGWTPGIASPSAEAQAIAIRAAYSAAGITNFNDTSYLECHGTGTLAGDPIEVSAAASVFSPTRPADTPLIIGSIKSNIGHSEPAAGVNGLLKAVLAVEKGVIPGNPTFVDPNPKIDFEGLKVRATRTSIP…	.	.
206	Cladonia rangiferina	R (HR)	PKS36	FAM_00297	Crg_06073	full	KS-AT-DH-ER-KR-ACP	.	MDVSDGTQSDPIVIVGMACRLPGDVDSASSLWKLLEEQKSGQCDVPKSRFNIEAFYEPGGPEVPGGMNMKGGYFIKEDIREFDNEFFGILNAEATYMDPQQRKLLEVVFECFESAGVTLDQISGSDTGCYVCNFSNDYIVMQTKDPEYMDRYSATGMGATILGNRVSHTFNMLGPSQVIDTACSSSIYCLNAACSALASKDCNAAVVAGANLIQSIEQHLGMMKAGVLSPTSTCHTFSDEADGYARADGVGSLYLKRLSDAVRDNDPIRAIIRGTAVGSNGKTRGISAPSADAQEAVIRRAYQKAGIGPEDTAYMECHGTGTPAGDPIEVEAISRVFKRSSEDPLLIGSVKTNVGHGEAVSGLSGIIKTVLALEKGRIPPTIGVRRINPKIKAKEWGVE…	PIVIVGMACRLPGDVDSASSLWKLLEEQKSGQCDVPKSRFNIEAFYEPGGPEVPGGMNMKGGYFIKEDIREFDNEFFGILNAEATYMDPQQRKLLEVVFECFESAGVTLDQISGSDTGCYVCNFSNDYIVMQTKDPEYMDRYSATGMGATILGNRVSHTFNMLGPSQVIDTACSSSIYCLNAACSALASKDCNAAVVAGANLIQSIEQHLGMMKAGVLSPTSTCHTFSDEADGYARADGVGSLYLKRLSDAVRDNDPIRAIIRGTAVGSNGKTRGISAPSADAQEAVIRRAYQKAGIGPEDTAYMECHGTGTPAGDPIEVEAISRVFKRSSEDPLLIGSVKTNVGHGEAVSGLSGIIKTVLALEKGRIPPTIGVRRINPKIKAKEWGVEIVTQSRDWPA…	.	.
207	Cladonia rangiferina	NR	PKS29	FAM_00297	Crg_06074	full	SAT-KS-AT-PT-ACP-ACP-TE	.	MAVLQRSINFFADGSHETQSPLSQILLAQRSGSLLASFLSRVSAALQEEYNKLPTADREGIPSFHNLHCLVRQPGDQSRPHPALHPTELVLVQLACFITSYEQRPRDPYPYADQNIIVGLCFGQLSGAAISLARSLTELLPLAVEAVRLAFRAGIVTATVGNELEPRKLSKESWSISVSRGSGLADGTNLDDTCKELGILERKRAFVTALSRKAVTIGGPPSTLNALIGHLEQSSSSRSRPNRVQIYAPYHAPNLFSQASVAEVLDNLPSLEETFDATEWSDQRRTLIGGTTGEYYSASSRRDLLEKVLYNILAEPIYWEKVLLGCTSQATALGSSKWVIRPFGPGPAAGGIAATLENEANVEVTFDDSFGSSTSQPSTSKNIPLAIVGMAGRFPSAAN…	LAIVGMAGRFPSAANHDELWKSLERGLDCHRIVSNAQYSTAKSCSNNLQIPTDRFDPQTHLSSNARYGCFIDEPGLFDARFFNLSPREALQTDPGQRLALATAYEALEMSGYVPNRTPSTQLERIGTFYGQTADEYKEQNMSQDVGTYFMPGSIRAFGPGRVNFFFKFGGPAYSVDTACSSSLVAINMACNSIWSEECDTALAGGMNIATGSDNYEGLSAGHFLSETGGCKTFDDAADGYCRGEAVASIVLKRLDAAQADNDNILATVLSTATNYPAESISITHPHGPTQETLYRDVLSQAGIRPFDVDYVEMHGTGTQAGDAVEMSSISNVFAPEVPARPAGLPLFVGATKANMGHGEAVSGVTALIKTLLVLREQRLPPHVGIKNTINHTFPNLEKR…	PATTTVQKLISQETNKDGKVIAVFETDLASPAMHTAITGHIINGIGLCPASVYADIALTVADYIRKEHNIQIPASGINVLNMEIPKPITISKSRPDSPQLVRITGRADLTKGLVEIEYSKYSAETKKSDPGAKCLVEFGDTQKWLDQWARTAYLVQKRIEALENGVQQGTTQKFYRGMAYKLFAGLVQYESKFQGMQEVLLDSEELESTALLKLYDGNDGGKFFCSPFWIDSFAHLAGFVMNANDAIDSSKSVYISHGWGSMRFAENIDPQKSYRVHVKMQALGKSMVAGDMSIFQGETMVGMIGDLKFQQVPRQLLDSMLPPVASSPTRPQGPIQSLSPPKSATKPQSIPKKLM	.
208	Cladonia rangiferina	NR	PKS16	FAM_00061	Crg_06135	full	SAT-KS-AT-PT-ACP-ACP-TE	I	MTLPNNVVLFGDQTVDPCPIIKQLYRQSRDSLTLQAFFRQSYDAVRREIATSEYSDRALFPSFNSIQGLAEKQAERHNEAVSTVLHCIAQLGLLLIHTDQDDSLFDSRPSRTYLVGLCTGMLPAAALAASSSTGQLLRLAPEIVLVALRLGLEANRRSAQIEASTESWASVVPGMAPKEQQEALAQFNDEFMIPTSKQAYISAESDSTATLSGPPSTLVSLFSSSDSFRKARRIKLPITAAFHAPHLRLPDVEKIIGSLSHSDEYPLKNDVVIVSTRSGKPITAQSLGDALQHIILDILREPMRWSRVVEEMINSLKDQGAILTSAGPVRAADGLRQRMASAGIEVLKSTEMQPQRELRTKPRSSDIAIIGYAARLPESETLEEAWKILEDGRDIPSDR…	IAIIGYAARLPESETLEEAWKILEDGRDIPSDRFDVETHCDPSGKIKNTTYTPYGCFLDRPGFFDARLFNMSPREASQTDPAQRLLLLTTYEALEMAGYTPDGTPSTAGDRIGTFFGQTLDDYREANASQNIEMYYVSGGIRAFGAGRLNYHFKWEGPSCCVDAACSSSTLSIQMAMSSLRAHECDTAVAGGTNVLTGVDMFSGLSRGSFLSPTGSCKTFDNDADGYCRGDGVGSVILKRLDDAIADGDNIQAVIKSAATNHSAHAVSITHPHAGAQQNLMRQVLRDADVEPTEIDYVEMHGTGTQAGDATEFASVTNVISGRTRDNPLHVGAVKANFGHAEAAAGTNSLVKVLMMMRKNAIPPHVGIKGRINEKFPPLDKINVRINRTMTPFIARAGG…	SFSTTCLQSIENETFTQDSASVTFSSQLSEPKLNAAVRGHLVSGIGLCPSSVYADVAFTAAWYIASRMTPSDPVPAMDLSTMEIFRPLIVDSNETSQLLKVSASRSSNEQVVNIKISSQDDKGRQEHVHCSVMYGDGHQWMDEWQRNAYLFESRIARLTQPSSPGIHRMLKEMIYKQFQTVVKYSPEYHTIDEIFMDCDLNETAANIKFQSMAGNGEFIYSPYWIDTIAHLAGFILNANVKTPADTVFISHGWESFRIAGPLSAEKAYRGYVRMQPSSGRGVMAGDVYLFDGDEIVVVCKGIKFQQMKRTTLQSLLGVSPAATPISKLIPAKPTRPQPVTVRK	.
209	Cladonia rangiferina	NR	PKS32	FAM_00260	Crg_06316	full	SAT-KS-AT-PT-ACP-TE	IV	MEDQMHIFLFGDQTYQIGSELPQMACLCDDPILESFLSRAYQALRCEIAGLPESRRQQLPSLPSLPKLLAMPSQGPTHVAINQALTCIYHLASFIRHCNLAKGSYPCASNTFAVGLCTGALAAAAVSCCHSLSELLHVAVYAVRVAFHVGLYATETADSIEPSDSPTESWACVASASNAPEIEQCILQFSEKLHLPPTSRLYVSEVTTHGVSVSAPPSILRQFQSNSASQGLHISPLQIHAPYHAPHLYDEQNLASLLSSPEDLSTYSTYIPVLSACSGKLRRASNLIQAFRAALADILINRIDLNLMYEGISFLTRLTQNSQILVHSIGTSAGKALIRTLSEKPKISPSSKPPENDLHASSPSSQSLATPVLSKASPMTVDGKSKIAILGMSGRFPNA…	IAILGMSGRFPNADGLSEFWDVLAKGLDVHSIAPSSRWDTATHVDVSGKRKNTSATTYGCWLKHPDLFDPKFFNISPREAPQIDPAQRIALLTAYEAIEQAGIVPDGSPSTQKDRVGVFFGVTSNDWMETNSAQDIDAYFIPGGNRAFIPGRINYCFKFSGPSYSVDTACSSSLAAIHTACNSLWQRDVDTAIAGGTNILTNPDFTAGLDRGHFLSRTGNCKTFDDSADGYCRGEGAGSVVLKRLDDALLDKDPILGVICDVSTNHNAEAQSITRPCVDAQKEIFRNIIDNTYVEPYDISYVEMHGTGTQAGDAGEMESVLDILAPPSARCKPRSDAQPLYLGSAKANIGHGEAAAGVSSLIKSLLMMENNMIPPHCGIKTRINHRFPTDLKDRGAHIL…	LESTTIHKVVKEEFSDHTGVLILEADISRPDLSKFVQGHKVNGIPLCTPSVYADIVLTAARYLIDKYRPEQKEMVVDVSDMTIVRALVAHGQDPQLLRVSLDVDWPLGTMKCKFYSITHQTQKSKEHGHCILRLRDRAEELASLEAQAAYAISDLGRLRDGLLEGKTYRFNRSMIYKMVAAVAEFDCNYRAIDDIILDSDALEACGNVRYNCSDEVVFHTHPAILDALSQIGGFVMNANDSADLDKEVYVNHGWKSFEMLEPISAGQSYQTHVKMEPRPDNLWEGDIMVFEAGRVVACFKGITLQGVAKRALHVILSRETPSKSDSEPKATGSPSPIPASAPNEMLSNTIT	.
210	Cladonia rangiferina	NR	PKS2	FAM_00119_2	Crg_06571	full	SAT-KS-AT-PT-ACP-cMT-TE	IX	MANAVDSPSLLVFGAVSKAPKDDYLARLRLYLFAHEDLTLFKQEITDLPKLWEMYSSQNNNLKALDHGLSSLDALSEWVNVGTTHKLIEPKFGILTLPLLTIIEVVQYFQFLQKSQLSHRDVLSHVGKGAGIQGYCGGLLAACAVAVSGDEVELVKIACKILRLAVGIGAYGDLGDSHSLKGPLTAVAARLAEEDQMNEIAREFPALEIVAITDPKRLTYVGSVSEVEDLYAYARGNNIATLPLHLGGRLHSSDNVDLAHDLTACCEVNEALQLPRASSFKVRVRSNQSGTIITQGTLNEEIIGAILETPCHWHQIMTAAAEDLRQTQRTSHQIIQFGLSDSVLLSTYISAGLKIAKFDALSFGNDLPITQAEVTEGYKAPADAIAVIGMACRFPGADT…	IAVIGMACRFPGADTTEEFWDLLASGRSMAQEVPKERIDIRGSFRATQDSKWIGRTKFFGNFVSDVDAFDNAFFNTNTKEAVAMDPQQRLLLETAYQAVESSGYLSSHCRADRDKIGVYIGASFKDSVEHAASHAPNAYTSTGNIAAFLAGKISHYFNWSGPAEVVDTACSASAVAIKNACEAIRRNECSMALAGGVNIMTTPTNFMDLARAGFLSPTGQCKPFDSAADGYCRAEGVGLIFLKGLTKSEKDGDLILGVIPGIASNQGSQPSAITIPYSPAQIALNQQILSQAAIRPEEVSYVEAHGTGTQAGDPLEIESIRNVYGGRNRETIHIGSVKGNIGHTETAAGVAGVIKALLMIDKGSLPACANHHKLNPKIPALEQDRMVINTTSMPWKTAF…	PAATVQEPREDNTRLKLVTSRDDKGVFNINIQSPRFANLLADHSVLGFPLCPTALYLECVAMAAEEIVLDNTTIRSICFETLSIIKPLGLHPSRSVFLTLEQNRVSGNWSYKVYSNLMNTLTDKAALHVQGQVSFPTPQELSKWWPRDHYQRHMDQRLKAFSARLDTETLKQGLVYKLFSRVVNYNGLLKGISVVSLSMSDSNLEALAEIAIPEGTNKEDSTAIHICDTSALDTFLQVAGLLINCSEQHSNMDEYFIITGIDSIFIPSDCDFENRSLWTVYATITPPDGCKATADVYVFIDGTKLVATVIGVRFTKLTVEQIREILGTAHDSKCDIPMSFEGNNPIVGLTSEAAE	.
211	Cladonia rangiferina	NR	PKS23	FAM_00264	Crg_06817	full	SAT-KS-AT-PT-ACP-cMT-TE	IX	MTISHEELPSMAVFSPQSKAPKEGYLDEVRSYLCGKVELRPLLDSIENLPNTWSIFAQHNPHVAALKQGIRYTQALSEWIKNGKSSGIANVMSGILSLPLLTIIQVVQYFQFLEVKRLRHSDFMQQLRDMGGMQGYCGGLMPAIAIACSVTEAEVVANACKAMKIALGIGAYGELGDDENVLGPTTIVVRLKEEGQGRDIIRDFPDAHISAITDPKTISIVGSATSLAEIQSQVKSRGMQTQAMHLRGKVHNPENADLARELCILCDKNDELRLPEASHLMAPLRSNKTGEKLSNGSLTHEVIETILASCCQWYDLLNGVCRDLEKTGIQSHLFASFGIGDCIPLAPFNKAGLQITKLDILSFIKALMPPIIPIPDHGRQYAYPADAVAVVGMACRLPG…	VAVVGMACRLPGASSVEELWDLISSGGSTVKPVPEERVDIANSFRALQDQKWAAKQHWWGNFIPDIASFDHNFFRMNAREAASMDPQQRILLETAYQAMESSGYLGSHHRESGDPVGVFLGASFVEYLDNTSSNPPTAYTSTGTIRAFLSGKISYHFGWTGPSEILDTACSSSLVAINRACKAIQNEECQMALAGGVNLITGIHNYLDLAKAGFLSPTGQCKPFDSAADGYCRSEGAGLVVLKRLSQALTDNDQILGVIVGASTNQGGLSPSLTVPHSAAQVRLYQDILHSAGMKPEQVSYCETHGTGTQAGDPLEIASVREVFGSSERRDNISIGSIKGNIGHCETAAGVAGLLKALVMVNKSVIPPLASHKSLNPKIPALEPDKLAITNSLEDWKAS…	EPQAESIRNPSRLVEPRIKPSEEGEYIMNTASQRYTDIVSGHAVLNRPLCPAAMYMECAIMAAQLAVGKVEGQAPWFENLTFEAPLGLDSGCDTSVVLRPDSSKQGWSFVARSLNKIDPKRKPVLHAKGDFGFTTTTQLHRYQRLVTDRMRHLQHSEPETLKSKRAYALFSRIVSYAELLKGISSITLGESEASAIIDVPLGASTVDSLATGLCDCVALDAFIQVVGLLINSSDQCAGDEVFVATGIENFSMSLACDFDRCREWIVFAMFTPSGIGKAMGDVFILTSDKVLVITIMGVQFTKLPIMRLEKLLDSANPKSCEPPILKTNQRDSVESASGSSSAERSDDDSEGDNLQTS	.
212	Cladonia rangiferina	R (HR)	.	FAM_00264	Crg_06819	full	KS-AT-DH-ER-KR-ACP	.	MPFIYDASSSGSDQGVEQSQEYWSIVSDEDYAARGFPGSNEKPLSQQLEPIAVIGMGCRLPGDVSSPEGLWDLMMDHRTGRTPKVPESRFNIDAHFHPNNERPGSFNVLGGYFLNSSLQEFDPGLFNISPIEAMWLDPQQRKLLEVVYETLESSGTPMERISGTKTACFVGSFTADYQQMSFKEPDFRHSYAATGVDPGILSNRISHVFNLSGPSITVNTACSSSVYAMHNACNALRNGECEGAIVGGTNLVLTVDQHMNTAKLGVLSDTSECHTFDACADGYGRADGVGAVYLKRLSDALRDADPIRACLRSSAVNSNGKVPSVGITYPNREGQEEVIRHAYTRGGNLDPKLTGYFEIHGTGTPVGDPIECNAVSLAMNDNRSANEEPLNIGAVKTSI…	PIAVIGMGCRLPGDVSSPEGLWDLMMDHRTGRTPKVPESRFNIDAHFHPNNERPGSFNVLGGYFLNSSLQEFDPGLFNISPIEAMWLDPQQRKLLEVVYETLESSGTPMERISGTKTACFVGSFTADYQQMSFKEPDFRHSYAATGVDPGILSNRISHVFNLSGPSITVNTACSSSVYAMHNACNALRNGECEGAIVGGTNLVLTVDQHMNTAKLGVLSDTSECHTFDACADGYGRADGVGAVYLKRLSDALRDADPIRACLRSSAVNSNGKVPSVGITYPNREGQEEVIRHAYTRGGNLDPKLTGYFEIHGTGTPVGDPIECNAVSLAMNDNRSANEEPLNIGAVKTSIGHSEAASGLSAVIKACLTVEKGIIPPIYKLNTPNPNIKWDDWKIKPVTR…	.	.
213	Cladonia rangiferina	NR	PKS1	FAM_00222_2	Crg_07067	full	SAT-KS-AT-PT-ACP-ACP-cMT-TE	IX	MAVTLDGHPLASVAVFCPQSKAPGEAYLNQLHSFLRHRKYLEPFVQDMLKLQDVWTILAEQREDIADLGQGLRHIQNLSEWFKTGESSAIAYSMSGILVLPMLVVIQICQYFQYLELHGISHSQFLAQLRAGGGVQGYCGGLLPAIAIACSRNEAEVVENAAKAARIALAIGAYGELGDDESVPGATTIVVRVKRAGQGDELIGKFPGGAQAYISAVTDPKTISVVGPVPVLLKLQSYAREQGLLVQEMHIRGKVHNPENAELAQELCQLCDRNEILQLPNASDLQAPVRSNKTGDLITRGSLTHEIVSLILASRCEWYTLLTELAKDLDLSGCRAHTFATFGIGDCIPLSPFHKLQLQITKFEVQSLVAEAMYKVRANRLEDDYAYPRDAVAIIGASC…	VAIIGASCRLPGANSMEELWDLISSGSSRHTEVPTDRFDIHGSFRASQDRKFTEKRKFYGNFVDNVENFDHAFFRTNPKEALNMDPQQRVLLELAFQAMDSSGYLGSHQRESGDHVGCFIGASFAEYLDNTNAHPPTAYTSTGMIRAFLCGRISYYFGWSGPSEVLDTACSSSLVAINRACKAVQTGECTMALTGGVNLMTGINNFMDLAKAGFLSPTGQCKPFDQAADGYCRSEGGGLVVLKLLKQALADGDQILGVIPGIATNQGGLSSSITIPHSPAQKKLYQTILHQARMKPDQVTYVEAHGTGTQAGDPLEVASIREVFGGQHRTDPVNIGSLKGNIGHAETAAGVASLLKVLAMITHAGTPPLANHISLNPKIPALETDKMTIASKLSRWEAQ…	IVEKPQEPKTPLRLVNVGKGVGKNDRSREFDIFLGIQRFTKIVSGHAVRQRPLCPASMYMECAAMGLQLLQGHIGAGSLGFRDLAFQAALGVDLARVASLTLEKTDDSQAWEFVIKSSSKADPKSRSSTHAKGKIVLTPEPDFRTYERLIACSIKELESKPNTEKLMCNRAYGLFSQVVHYADFLQGISHITMGGTEARADIDLSADAQFGLEESTVMQYCDTVAIDTFIQVVGLLINSSTLVTSEDVYVATGVDHVSMSSACDFHRHKSWTVYTKYTSTGEGQAAGDIFVMTRDGTLAMIITGAQFTKLLISKLERFLDSANAKPSQVTAIGNKDPPPVPQVKSSETTSTATSDRGTETPS	.
214	Cladonia rangiferina	R (HR)	.	FAM_00267	Crg_07524	full	KS-AT-DH-cMT-ER-KR-ACP	.	MPSATMNGGEASQAEDKTIPVAVIGMACRYPGDATSPAAFSDMLRNGRSAWSEVPKERYNIDAYYHPSNDRIGTTNAKGAHWLKEDPALFDAPFFSMTSAEAASIDPQLRILLEVAFECFDNAGVPMEKLIGSDTSAFVGSSSQEYKDIMSRDIDNIPLYAAIGTGVTMLANRLSHFYDLRGPSVALDTACSSSMVATHLGCQSIRTGESTMSLVAASQLMLLPDAPVALSRLGFLSPDGRCYTFDERANGYARGEGICVMLLKNLDEALRDGDTIRGVIRGTGSNQDGKTPGIVQPNSDAQADLIRQTYKIAGIDTRTTRYFEAHGTGTRVGDPLELNALVNTLGTKKRPADDPLYVGSVKTNIGHLEGGAGLAGLVKTILSLENGVIFPHLNFEKPN…	PVAVIGMACRYPGDATSPAAFSDMLRNGRSAWSEVPKERYNIDAYYHPSNDRIGTTNAKGAHWLKEDPALFDAPFFSMTSAEAASIDPQLRILLEVAFECFDNAGVPMEKLIGSDTSAFVGSSSQEYKDIMSRDIDNIPLYAAIGTGVTMLANRLSHFYDLRGPSVALDTACSSSMVATHLGCQSIRTGESTMSLVAASQLMLLPDAPVALSRLGFLSPDGRCYTFDERANGYARGEGICVMLLKNLDEALRDGDTIRGVIRGTGSNQDGKTPGIVQPNSDAQADLIRQTYKIAGIDTRTTRYFEAHGTGTRVGDPLELNALVNTLGTKKRPADDPLYVGSVKTNIGHLEGGAGLAGLVKTILSLENGVIFPHLNFEKPNSKLPLDAWHLRVPTKLTAW…	.	.
215	Cladonia rangiferina	NR	PKS15	FAM_00111	Crg_07604	full	SAT-KS-AT-PT-ACP-ACP-TE	II	MTGMRFLLFGDQSSFDRAHIQKQVVESRENPFLSLFYRKSSDALRHEIAQLSPLERIVVPTFTTIAELNDRTTSKDAHEGVQNALQCISQLAHYIEYTSALHGRIEESTKSCVVGLSAGLLAAAAVACSPEITALIPLAVEVVLIAFRVGRLARTAARHIEVTRSEDSAASWSYVIPGMTQPEAQAALSTFNQSKTFPQCNRAYISAFTADSVTISGPPTTLEHLWDSSFANKSKRIELPVYGPYHAPHLHREVDLAEVLCLSDPRRSRTLANYRLVLPLMSTSTGTCYEGSKDAPSVLAAVVHDILSRVFKVQDVVEGCINLVTIWNCNQCELISIGPNNSDNMFVKALNTGTDLDVACHVKASTLEGSSTMSEAPRTSRKPKLAIVGMAGRFPDAAD…	LAIVGMAGRFPDAADHEKFWDLLEAGLDVHRRIPKDRFDVDKHFDPTGKIRNTSHTPYGCFIEEPGLFDPRFFNMSPREATQTDPMHRLGLASAYEALEMAGYVPNRTPSTKLDRVGTFYGQTSDDWREINEAQDIDTYFITAGVRAFAPGRINYYFKFSGPSFSIDTACSSSAAALQLACTSLWAGDCDTAVTGGLNVMTNSDIFAGLSRGQFLSKTGNCQTFDNDADGYCRGDGIGSLVIKRLDDALSDNDRILGVILETATNHSSNAISITHPHAPTQEQLFKKVLDDAGLDPHEVNYVEMHGTGTQAGDGTEMKSVTNIFAPVSRTGTRRKPLHLGSVKANIGHGEAVSGVTAMIKCLLMLQKNAIPPHCGIKKTINQGFPQDLNARNVHIAFKP…	KLSTTTCHKIVSEVVDVDKATVVIESDISRPDLLAAIGGHVVNGTALCPSSIYGDMAMTVGEYLYKLLRPGTQTVHMNVCDMEVFKPFIANDDGGKGQTLRLTATTHDITTERANLVFSSGSGKTETQHAKCHVDFGSGSAWLAEWQRSAYLISGRVEGLKKAAHTGGAHRMLRGMAYKLFGAFVEYDSKYRGMEEVILDSPALEATAHIAFQTTEADGNFVCSPYWIDSACHLAGFIVNANDAVDSSKQVYVSHGWESMRFAEPLVASKTYRSYVKMQPLEGNMVAGDVYIFDGDRIIGMCGALKFQCIPRTLLNTFLPPKGIAAQKAPASRPAPITTKAVKKAIAKPKA	.
216	Cladonia rangiferina	NR	PKS26	FAM_00289	Crg_07764	full	SAT-KS-AT-PT-ACP-TE	VIII	MSRLPVFAGLGSEILFSSSVVDQAAKDADSPEARLLLKACFQVFVEELDSATGRSCGVDVEDFPTAESLLRPSTNYHHNTAIQHAFICLMQLLRYLSVEGSITSKLLGASGFCAGLLPAVAAATSKTSLEYLSRAQDCFRVAFKIGIASEQSRGPHSKADGELPWSLIVDKLSEEEAKSIISEASSAVYVSARNTENCVSLSGEGAALRQFVDTRLPQRCRIRSTNVFTLYHNSHALSEISARVFQEIKEGGFSFPDGSELVCPIFHTHDGSRITSAESSSSDQLLKRVLEMIFLESVDWVAVQDEILKSGSEALAAGVSSVQVQNFGPGYGALVYRKDLPKGMQVVDVAVSKASTQKWAKDDIAIVGAGLDVPGAQMDYNVLWENIMNGINTCSEIPA…	IAIVGAGLDVPGAQMDYNVLWENIMNGINTCSEIPADRFRIEDYHQDDKSKLGNKNRSMDTQYGSFLENPWLFDNTFFGISPREARSMDPQQRLLLQTAQRALEDAGYSGDSTPSNQTASFGCYIGAATGDYADNLKEEMDVYWVPGVLRSFLSGRISYAYGWGGPSLTVDTACSSSIVAIWQAARAIQTGDCKACIAGGVNIVTSPDMYIGLDRAHFLSPTGPCHSFDSPSDGYCRADGSALIVMKRMEDALAENDRILGVIKGVECNQIGTAHSITHPHTPTQERLFKKVWQKNNINPHHVSVVEAHGTGTGAGDPSELHGITNSLCVNGRDASNPLFIGSIKANIGHSEAASGCASLIKILMMMKNKTLPPQPRFNKENHNVADLAPRGVVVNRES…	GSHDGGYVGTPYQFLTKVVQAPAANESGIAVFDTPIQTLYEYITGHTVCGYALCPASVYCELALAAVHALEQPGTALSLSQLTIPKSLVYKEDAISREDLGIVVRVTVKPSDQVHGLREVAVSSYDRLAGTERSQVHARGLVKSRSVAEVAEKYANLGDLLDQQKWNFLNLGDLDMIEKFSSSVFYDKVFTRTVNYAEMYRSIESIKINTPAKEALASCKLPLTRTPNKFVADPIMVDALFHVGGFMANLFAKNDEICICNFVKSATVLRDVASTDRKFQIHASNYEIAGGKTILSDAQAIDSHGVFAVVKSMKFKRVKVSDRLDAYALLSQRSKVAKVPHEDIEMNVVSRAPKNEDTRALLKGAPPVSQASSAP	.
217	Cladonia rangiferina	R (HR)	PKS44	FAM_00273	Crg_08187	full	KS-AT-DH-cMT-ER-KR-ACP	.	MAPFVQQDPPFLNGDHMTQRTSMERSSVNACMPIAIIGMSCKCPGDATSPERLWQMCADGRSAWSDIPQNRFNAKAFYHPKGEKPGASNVLGGHFLEEDISLFDAPFFNFSSEVANSMDPQFRLQLESTFEVLENAGMTLKDVAGTKTSVFGGSFFHDYYDGMMRDPDVLPRYCLTGNGSAMLSNRVSHFFDLRGPSVTVDTGCSTGLTALHLACQSLRTGDSTMSIVGGANVLLNPDNFIAMSCLGFLAPSGKSYSFDSRGEGYGRGEGVATIIIKPLSDALRDGNNVRAVITASALNQDGKTPTITSPSQAAQEELIRTCYRDVGLNPQDTCYVEAHGTGTKAGDPVESRAIGTVFGKGRSAQNPLYVSSIKTNIGHLEAASGIAAVIKVALALEKG…	PIAIIGMSCKCPGDATSPERLWQMCADGRSAWSDIPQNRFNAKAFYHPKGEKPGASNVLGGHFLEEDISLFDAPFFNFSSEVANSMDPQFRLQLESTFEVLENAGMTLKDVAGTKTSVFGGSFFHDYYDGMMRDPDVLPRYCLTGNGSAMLSNRVSHFFDLRGPSVTVDTGCSTGLTALHLACQSLRTGDSTMSIVGGANVLLNPDNFIAMSCLGFLAPSGKSYSFDSRGEGYGRGEGVATIIIKPLSDALRDGNNVRAVITASALNQDGKTPTITSPSQAAQEELIRTCYRDVGLNPQDTCYVEAHGTGTKAGDPVESRAIGTVFGKGRSAQNPLYVSSIKTNIGHLEAASGIAAVIKVALALEKGLIPPSINFATPNADIDMAHLKITIPRRLESWP…	.	.
218	Cladonia rangiferina	NR	PKS13	FAM_00089	Crg_08270	full	SAT-KS-AT-PT-ACP-ACP-TE	II	MEILLFGDQQADCQLFLRHVFHLKGNPILTSFLDRVGSALREEISRQPNRYHHKRIPRFSTVRELVERHYASGQPNPAIESAIICLAQLSHFICYIEELPGGYLRPSSSGSPSPQLLGACTGLIAASAIASAGSLTTLLPLAVEAVRVAFRIGSYVGDIAQRVGGPHDVLESWSTIVAVSDKKAAEIALDDYNKEYGIALSNRMWISAYSPNVITVSGPPSKRKRLLEKSAFYSRTQHVDIGVYGPYHAEHVHSAADISEILGADTREVFSQSRIHYPVYSSVTAKPITASSPVDLLEECVSEILRKPLRWDRLSKECASGSLAPVDGKCMIHSIGPSELTDSLIHIVKSTGNVQITTADAKKWLSRHSSNPSGTGKSTGSDIAIVGMAGRFPDAADIE…	IAIVGMAGRFPDAADIEKFWELLEKGLDVHREVPKDRYNVQTHTDVTSRKKNTSHTPYGNFIESPGSFDARFFNMSPREAAQTDPMQRLELATAFEAMEMAGIVPGRSPSTKHDRIGTFYGMTSDDWREINAAQNIDTYYISGGVRAFGAGRINYFFKFSGPSFVVDTACSSSFAAIQLACTSLRAGDCDTAFTGGANVLTNPDIFSGLSRGHFLSKTGNCKTFDNDADGYCRGDGVATVILKRVEDALSDKDPILAIIRASATNHSAEAVSITHPHVGAQQFLFDKVLRASNTNAHDVSYVEMHGTGTQAGDAVEMESVSSIFAPSKHRRSPDQPLYLGSVKSNIGHGEAVSGVCALIKVLLMLQRNAIPPHCGIKTVMNKNFPKDLKERGVNVAREK…	KLSTTSVHRIIREEVQPVRATVLAESDLANPLLHKTVAGHSVNGTGLGPSSLYADMALTLTKYAYKILRPDEEQVDMNVRNMENPAPLLVKNLKEPQPQTVQIESAVDLNTDEAVVTISSVAANGKSKTVHAKCAVAIEDASMWASGWQRNAFLVRARLDYLEEKVKAGKAHRLLRGMVYRLFASLVDYSEKYQGMSEVVLDTSNLEASAQIDFQANSQDGNFYLSPYHIDSIGHLAGFIMNGNDGLDSKNQVFISHGWESMRLPTSLQAGKTYHSWVKMQPHPSGEKTFAGDVYLFDDSDKIIGVIEGLKFQCIPRQLLNTFIPPVKAGATQASTPQKASAPQKAQQKSAPAPKA	.
219	Cladonia rangiferina	R (HR)	.	FAM_00275	Crg_08307	full	KS-AT-DH-ER-KR-ACP	.	MSPIRLADFDSDSDDSEGQSVSQDDNDRMLRESTWESTYPRIDGEWATGDEVNEPVAIVGIGCRLPGDVKSAADLWDLLKEEKSGHGKVPKERWNIEAFHHEDGGEKIGSMSMDSGYFIHEDLRKFENSFFGINNVEATYMDPQQRKLLEIVYECLENAGIPLEDVKGSNTGVFAGSFTLDYWMMQTREPDYLSRYHATGMGTTILSNRISHALNLVGPSFTLDTGCSSSLYSLHQAVSALDANECDAAIVCASNLLQSPEQQLGTMKAGVLSPTGTCHTFDDQADGYGRADGLAALYLKKLSKAIADGDPIRALVRGSAVNANGKTMGISLPSATGQEAVMRKAYAKAGIDDLTETDYIECHGTGTPVGDPIEVEGVSRVFKRDISKGPVLIGSVKTN…	EPVAIVGIGCRLPGDVKSAADLWDLLKEEKSGHGKVPKERWNIEAFHHEDGGEKIGSMSMDSGYFIHEDLRKFENSFFGINNVEATYMDPQQRKLLEIVYECLENAGIPLEDVKGSNTGVFAGSFTLDYWMMQTREPDYLSRYHATGMGTTILSNRISHALNLVGPSFTLDTGCSSSLYSLHQAVSALDANECDAAIVCASNLLQSPEQQLGTMKAGVLSPTGTCHTFDDQADGYGRADGLAALYLKKLSKAIADGDPIRALVRGSAVNANGKTMGISLPSATGQEAVMRKAYAKAGIDDLTETDYIECHGTGTPVGDPIEVEGVSRVFKRDISKGPVLIGSVKTNLGHSEATSGLSSIIKATLILENGVIPATVGVKNINPKIHTDEWGVKIVTSLTD…	.	.
220	Cladonia rangiferina	NR	PKS19	FAM_00059	Crg_09154	full	SAT-KS-AT-PT-ACP	V	MSILTPSSDSSDGCMKARIIHFSNELPNDSLVDVLRHLHIKSKGRNHALLALFLEGAVTALREEVRELERTLKDLVRPFEVLSQLAEDAELRQGPLGESIEGMLLCVVEIGTLLSYYEECPHEYCFDPQMTLITGLGIGLLASAALSLSPRLADMPFVGAEVVRTAFRVGVMVDKVSQSIEPRDTAGRSETWAHVVTGTTEELVQRELDEINGSELTPKSSKVFISGYAESSVTISGPPSRLKALFRNSKFFHSVKNIALPVFGGLCHAGHIYNKQHVQSVVKASSLQNLGVKYSSMIPILSTGTGERYHATGPVELFERIITELLTQPIRWRNVVHSAIKLASEMDTWECQILVFRESHSVRELLSNLKTALPDLKAVLQDVMPSNFRRSEAQQCVRG…	IAIVGMACRYPGDATDPDKYWEVLEQGLDVHKKVPADRFDVDVHTDPTGKRTNTSITPYGCFVDNPGLFDAHFFNMSPREAQETCPMQRLALVTAYEALERSGYVANRTSSTNLSRISTFYGQSSDDYHESNTAQEVGTYFIPGGNRAFGPGRINYFFKFSGPSFNCDTACSSSLATIQIACTSLWSGDTDMAVAGGVNILTNSDAFAGLSNGHFLSKTGSCKTWDSQADGYCRADAVGSIVLKRLEDAEADNDNVLGVILAAATNHSADAISITHPHAGAQADLYQQVMRRAGLDPLDVNYVELHGTGTQAGDSVEIESITNIFAPIHGQRRRSDQPLHIGAVKANVGHGEAAAGVTALMKVLCMLQRNAIPPHVGIKNSLNPSFPTDLDRRNVHIPY…	SLKTSSVQQIVEEEFTKTTARVIMRSDVMHPDFLDAANGHKMNGCGVVTSSIHADLIYTLADYIRKKFDSNIRGKDVNIVDMVVTKGLVAQKGKSKPQIFQVLATADFTLDILDLEWRNVQSDGQVGDIFATANVEYGNADSWLREWSRVAHLVEGRIEALERMAKDGTANKLSRSMAYRLFSNLVDYSEKYRGIQSVILDRFEAVANVELHREVTGLWTIPPYFLDSVAHLAGLIMNGSDAMDTAAYYCVTPGWESLRLARSLKAGGKYRSYVKMIPTADDASIYLGDVYIFEGETIIGMVGSIQFRRYPRILLSRFFSAPDESKTSAESPSTITTPRASKAATADHPPPAPMNKVLEPEPRLLQSH	.
221	Cladonia rangiferina	R (HR)	PKS10	FAM_00286	Crg_09495	full	KS-AT-DH-ER-KR-ACP	.	METTTPIAIVGMGCRMPGDVTSPEKLWKLISGGRTAWSEIPADRWTMSSYQHPHTERKGAMSFKGGHFLEEDVGRFDAPFFSITPSEAKVMDPQQRMMLEVTYEAVENAGIAIKDIAGSRTSCFVGDFSSRDYENNINRDVESSAMYQLSGNTMSIMSNRLSYFFDLKSPSMTIDTACSSSLVALHLACQSIRTKESQMAIVGGVNLMLSPDMSLSLDALHLLSPDSRSHAFDSRANGYARGEGLAVVLLKPLDAALKDDDTIRAIILGSGCNHDGKTKGLHLPNTGAQEQLIRDTYSNSGLDLADTAYCEAHGTGTPVGDPLEARALGATIGRARQSRSPLLLGSIKTNIGHLEGGAGLAGVIKAVLALEKGVIPPSVNFNEPTSRIPFKEWNLEVVT…	PIAIVGMGCRMPGDVTSPEKLWKLISGGRTAWSEIPADRWTMSSYQHPHTERKGAMSFKGGHFLEEDVGRFDAPFFSITPSEAKVMDPQQRMMLEVTYEAVENAGIAIKDIAGSRTSCFVGDFSSRDYENNINRDVESSAMYQLSGNTMSIMSNRLSYFFDLKSPSMTIDTACSSSLVALHLACQSIRTKESQMAIVGGVNLMLSPDMSLSLDALHLLSPDSRSHAFDSRANGYARGEGLAVVLLKPLDAALKDDDTIRAIILGSGCNHDGKTKGLHLPNTGAQEQLIRDTYSNSGLDLADTAYCEAHGTGTPVGDPLEARALGATIGRARQSRSPLLLGSIKTNIGHLEGGAGLAGVIKAVLALEKGVIPPSVNFNEPTSRIPFKEWNLEVVTSPTPW…	.	.
222	Cladonia rangiferina	NR	PKS8	FAM_00198	Crg_09886	full	SAT-KS-AT-PT-ACP-cMT-TE	VI	MALPSLIAFGALAPWPAPDRLHQLRNALQHQKSLNPIMKAIQELPLLWKALSKQDPSLHSIAGEAAADQLAQWMTGPGTAQIVDDKGNVTRMPLTTIAQITQYISYLRQYDEPRRHESLIKSAAVGGGIQGFCIGLLSALAVASGNTEDDVGNFAAVSVQLAFCVGAYVDLDQHRNSGDSKASTLAVRWKTPTTLEDIQRLLSKHPDTYIAVVRDVRDATITVPVSVMERLIEELSQIGASSRDTGVSGRYHVAIHEGIPRKILETCQAPFSPTLDGHSLVRSNTDAHLFSDEDTTLLALECILGERADWYSTISTAASALNQISTSPYILSIGTDAVPQSVAKSFPVIKATMIADRVNSAVEPETPVLPLDSVASVAQGYPLDAIAIIGMGCRFPGAD…	IAIIGMGCRFPGADSIDEFWNLLTDGKSMLSEIPEARFGRGRPARSPSTLRFWGNFLRDIEAFDHGFFKKSPREVVSMDPQQRILLQVAYEALESSGYFADSSRPEDIGCYIGACATDYDFNVASHPPSAYSATGTLRSFLSGKLSHYFNWSGPSLVLDTACSSSAVAIHTACTALRTGQCSQALAGGITLMTSPYLFENFAAAHFLSPTGSSKPFSADADGYGRGEGGGLVVLKRLSDALRDDDHILGVIAGSAVNQNDNCVPITVPHTSSQGGLYERVTEQAGVRPSKVTFVEAHGTGTPVGDPIEMESIRRVFGGLNRGAPLIVSSAKGNIGHLEGASGVAALIKALLQIEYRLAPQQASFKTLNPKIPALEPDNLCIPTSNLVLSGERLAACINN…	DISPPTNTAGQVELPSVLIRLKSVDSRGHHFVINPSSKEYQTIVKDLESLGSAVCPPTLYVELASRAVRIADRDKGNGLLSIQEFEVHSLLGLNVHQTVSLDLQRLTQSWRFRVTSADGSTNGSKAGEAFCHAEGIVGLRVADPSLEEEFCRYERLTGHNKINCIAEDPRSESLRGNVIYKMLARAVNYPDWYRGVKSVAAVDLRVVARVTSPASIPEIIPKETTTQLPILESFIQVCSLHANCLHERRGDEVFQFTRADHMQWAPDFDFLGDGDSAEAAWDVLAYTSKKAGTFAYDIFIHDTATGRLVVLILGAHFTDIRRQGTILAGLSTTLAPEKDTTNLKNVNAERVEIGLISNPPAVSHSQANLSRPGKDAKT	.
223	Cladonia rangiferina	R (HR)	PKS4	FAM_00213	Crg_10255	full	KS-AT-DH-cMT-ER-KR-ACP	.	MHEHSSGPEITGSRVEFNGHANGYANGSFNGSDNRLSNGHDAGSNGALNGNAHHTHSYTSESRILNGNTAETSQSLNGHRIGSANLNGNANVTSDHVVEPVAIVGMAMRLPGGVHNADDFWDLLINKRNGQCRVPKDRYNIDAWYGPGKSGHVGTQHGYFLEDLDLSHIDASFWSMTKQEAELMDPQQRLILEVVYEALENAGEKNWRGKNIGCYVGIFGEDWLDMDSKDVQNMHMYRLTGYGDYVTANRVSYEFDFKGPSMTIRTACSSSLTGLHEACQALYNGDCTSAIVGGTNIIMTPRMTIAMTEQGVISPTGSCKSFDASADGYARGEAVSALYIKKLSDAISDGDPIRAVIRSTCVNNDGKTVGLTSPSTEAHEALIRRGHELAGIKDLSKTA…	PVAIVGMAMRLPGGVHNADDFWDLLINKRNGQCRVPKDRYNIDAWYGPGKSGHVGTQHGYFLEDLDLSHIDASFWSMTKQEAELMDPQQRLILEVVYEALENAGEKNWRGKNIGCYVGIFGEDWLDMDSKDVQNMHMYRLTGYGDYVTANRVSYEFDFKGPSMTIRTACSSSLTGLHEACQALYNGDCTSAIVGGTNIIMTPRMTIAMTEQGVISPTGSCKSFDASADGYARGEAVSALYIKKLSDAISDGDPIRAVIRSTCVNNDGKTVGLTSPSTEAHEALIRRGHELAGIKDLSKTAMIECHGTGTKIGDPIETKAVANVFGQYGIYIGSVKPNLGHSEGASGMSSVIKMVLALEHKTIPPNINFKKGNPQIPWEEAKLKVPVTATPWPEDRAERV…	.	.
224	Cladonia rangiferina	NR	PKS31	FAM_00129	Crg_10341	full	SAT-KS-AT-PT-ACP-ACP-TE	III	MESCQVFVFGDLTVPFEEDLRQLLHTKGNGSLSSFLDQAGFALREEFGKLASTQQDLLPHFTTLIDLLFKLNESAGAPALRFALLCLYQIGQFIRYYGEGPRPFPNADNIYLIGICTGSFAAAAISTSSTLSELVPAGVEAVLVAFRTGFRSLELRNDIERPVSGTSCSWSAVVAAQEAQATKFIETISSTKSVPRNSRPYLSAITPTNVTISGPPSVLEELLTANSLDSYYLPIESPYHAPILFGSFEIDEIMGQLDDSSIQSYKPRMALLSAASGEIIAAKDYKALLRRVVSETLCDQVRWDNILKSLAEGIFQCRGFKECMICPVTSNAAHLLHSALSRNTQMDVVINDVFDQSLSNTLLTRPTGKFEQSKIAIIGFSGRFPESASNEEFWQLLHA…	IAIIGFSGRFPESASNEEFWQLLHAGRDVHRTIPEDRFDWKTHFDATGKSKNTSRIQYGCFIKEPGVFDARFFNMSPRESENTDPAQRLAITTTYEALEMAGLVLNRTPSTQQDRVGVFFGITSDDWREVNSGQDIDTYFIPGGNRAFVPGRISYFFRFCGPSLSIDTACSSSFAAIQTACSYLWKGDVDTAVAGGTNVLTNPDNFAGLDRGHFLSTTGNCNTFDDGASGYCRSDAVGSVILKRLEDAQSDGDPIFGAIAGATTNHCGQTDSITRPHGGDQKSVFNRIMRHANVNPLDISYIEMHGTGTQAGDATEMNSVLSTFVPGRERMPRYPLYLGSAKANIGHAESASGVSSLIKVLIMMKENEIPPHCGIKTKINSTYPIDLKERNVIIASEPT…	YVSPSVQRVLEEHNAADVSTLLAESDINDPRLAPIIQGHKVNSVALCPSSLYADIAMTVARYMLKTESMQSNATGFDVAEMKVERPLIAVSSSAQILRVSAAAKWSTNIISLAFYSINIQGRKIADHATCKVRITTSQKWLLDWKRNSYLIRSRIIALNNGVDHGVSHKMKRGIVYKLFSALVEYSPNYQGMQELVLDSDELEATAQVSFGVGDEGFYFNPCWIDSLGHIAGFIMNVNDSVRSKDQVFVNHGWDTMRCAIKFARGKTYQSYNKMQLVSGTMYSGDTYIFDEGNIVAIFEGIKFQGVPRQVLEQLLPSKSGLARSPPKLTEPTGLKNDLRLQPKLQSEA	.
225	Cladonia rangiferina	R (PKS-NRPS hybrid)	.	FAM_00242	Crg_10537	partial	KS-AT-DH-cMT-KR-ACP-(C-A)	.	MYQQGEPIAIIGSSCCFPGESDTPSKLWNLLRQPRDLLTKIPSNRFNAEAFYHPDPTHHGTTNVQESYCLSENPRHFDAQFFGIQPMESESIDPQQRMLLEAVYESISAAGQTMEGLRGSSTAVFVGLMCDDWSGILGRDWDALPTYAATGMARSIISNRVSYFFDWHGPSMTIDTACSSSLVAVHQAVQVLRSGESLVAIAAGANLILSPGMYIAESKLRMLSPTGRSRMWDENADGYARGEGIASVVLKTLSSAIRDGDHIECIIRETGLNQDGRTTGITMPSNVAQTDLIRQTYARAGLDPDNTHDRPQFFYAHGTGTPAGDPQEAEAISKAFFSHESSNASKLYVGSIKTIIGHTEGTAGLASLIGASLAVQNGIIPPNMHFGKLSDKLAPFYHN…	EPIAIIGSSCCFPGESDTPSKLWNLLRQPRDLLTKIPSNRFNAEAFYHPDPTHHGTTNVQESYCLSENPRHFDAQFFGIQPMESESIDPQQRMLLEAVYESISAAGQTMEGLRGSSTAVFVGLMCDDWSGILGRDWDALPTYAATGMARSIISNRVSYFFDWHGPSMTIDTACSSSLVAVHQAVQVLRSGESLVAIAAGANLILSPGMYIAESKLRMLSPTGRSRMWDENADGYARGEGIASVVLKTLSSAIRDGDHIECIIRETGLNQDGRTTGITMPSNVAQTDLIRQTYARAGLDPDNTHDRPQFFYAHGTGTPAGDPQEAEAISKAFFSHESSNASKLYVGSIKTIIGHTEGTAGLASLIGASLAVQNGIIPPNMHFGKLSDKLAPFYHNLEVAT…	.	.
226	Stereocaulon alpinum	NR	.	FAM_00355	Sta_00656	full	SAT-KS-AT-PT-ACP-cMT-TE	VI	MASSTTPSPHSITTARTQLIVFGPQTSCPPKDFLAEIRKYLLLEPRLGTFLEALKNLPSLWDRLVRHDQSLKAVPGRETLERLGDWIHHGELPDETNAESNMFGMPLTIVIHIVQYFHYLDGNISHTKLMEDVSTAGVQGFCLGLLSAVAVGCARQEAEVNALAAVALRLAVCIGAYVDLHRAYTADSFDTVSLAVRWKSSTSHNLLLEVLQTYPEAYVSVISDSTDLSITVAEADAASVTNHLLSLGITVRPTGLRGRLHSEVNWVSLQKILKLAEVHRDLQFPPAERLLVPIRSNKDGHILTGLNLQKHVLQNIMTTVAHWHLCMTSTSSDLLRSKAPWVLSFGTTSSIPPSLIRQAAFKVVKAGSSRPFLSKDMEHSPPSTPGTSTPLLLARQDVT…	IAVIGMACKFPGADSVEEFWEVLKSGMSELGEIPASRFETQQLRRSADKDLRFWGNFIRDAGAFDHRFFKKSSREAAAMDPQQRLLLQVAYQTLESSGYFAGPSARQPMDIGCYIGACSSDYNDNVASHPPSAYSSLGTLRAFMSGKISHYFGWTGPSLTIDTACSSSAVAIHTACRAIDAGECSEALAGGVSIFTSPNFYQNLAAASFLSPTGATKPFDAAADGYCRGEGIGFVHVKKLSAAIADGDNVLGVISGSAVNQNQNCTTITVPHHGSQVELYHKVCSIAGLAPSSISFVEAHGTGTPVGDPIEFESIRQVFGGGHRTEPLHVASVKGNIGHLEGASGVAALIKVLLMLQHGSIPLQTNFSTLNPKIPALEPDKMIIPRNTTNWTAQFKAAC…	APPSKVESGGDPELLTFARFLDPVKQQAELLVETRSTEWKLYVQGHAVLAESLCPAPLYIELVARAIKILAPELRVDASLCVDDLDIMSPLGVATDRLVLLNMQRTDASSGSWGFAVTSHRRGSSKLNKEVTHAVGKVSSISNSSSSLKDFERYERLVGLDRAERLVADTAAEAMQGSMIYKVFSKVVNYAEFYKGVRSVYAKGCDVTATIALPELTQPILGQSTAKPLAVDNFIQVVGLQLNCLNACKESDVFVCTKVDRLQMSSAFMEESLEGKSWTVYSNFSTGKNKDVISDIFVFDRTTQKLGLHVLGVHFQKIMKKSLAKILSQSNMIGDPSSANSEQDGQPHFSPDVVKPAAVAKGQIS	.
227	Stereocaulon alpinum	NR	PKS2	FAM_00367 (manually connected to FAM_00119_2)	Sta_01238	full	SAT-KS-AT-PT-ACP-TE	IX	MDSPSMIVFGAQSKAPKEEYLSRLQRYLSRHSDLTLLRDEILTLPEVWTLFASHNKSIEGLEHGPQCLRALSEWVSKGTTEFISESTFGTLTLPLLMIIEIIQYFQFLQETDLTHQELLASVGKGAGVQGFCAGLLAGCCVAVSANETELVNNACTMLRLAVGIGAYGDLGGSDMIEGLISTVVVRMNYEDQMNEIIETFPQLQVTAITSPKMITVVGSATTMDKLHEYARSHSLSTQTMHLSGKMHSSDNIEIANDLIACAEAHDTLTLPDASCFKVMLRSNRTAAVVKSGLLANAVINVILTRQCQWHKIMTAAAEDLLHTRQTSHNVVTFGIADAVPLSAFDEAGLSITKFNVLSFTQVPPVPPAMTPLSTNALDGEYQAPSNAIAVIGMACRFPG…	IAVIGMACRFPGGANCTEQFWDLLTSGRSTAQEIPKERIDIHGSFRAMQDSKWASRTKFFGNLISDVDAFDNTFFNTNAKESAAMDPQQRLLLETAYQAVESSGYLGSHRRADGDKVGVYIGASFRDQVEQAATHPASAYTATGTIGAFLGGKISHYFGWSGPAEVIDTACSASAVAIKNACRAIQYGDCSMALAGGVNVMSVPTPFMDLAKAGFLSPTGQCKPFDKAGDGYCRADGVGLVFLKGLAAAEADDDLILGVIPGIANNQGSQPSAITIPHSPSQVDLYRDILKQAGMTPEQVSYVECHGTGTQAGDPLEIASVREVYGSKTRSTLHLGSVKGSIGHCETAAGVAGVIKALLMIDKGSIPPLVSHRQLNHKIPALETDCMTINTTLQPWKAS…	SRPEPPAEAVQEHKKRLKMVTSQGNDGLFYVHTESQRFTSLVSGHSVLELALCPASMYLECVAMAAQEVIGDIGDKSLWFEVLSIEKPLGLASSRAVFLSLEQDQESRSWTYKVESNLKQDPKQKATLHGQGRFNFLTRQQMSRQWSQSRDQRMVENRVRELSANPEKDTLKRGRVYSLFGRVVDYKDVLQGINFITFSGLEAVAEIVTPEPTGFEDTTALRICDTVTLDNFLQVAGLLINSSEQHCSRGDCFITTAIDSVFISTDCDFESNRSWTVYTAITPPGGRKAIADIFILAKGGQLVATMIGVHFMKLTMKSTRRVLKAANELSNEGPLSFDGENPDAPFERMIKGAKKTPPKEME	.
228	Stereocaulon alpinum	NR	PKS24	FAM_00343	Sta_03040	full	SAT-KS-AT-PT-ACP-TE	VIII	MTTTQPVMTSSHRVILFGGQGSSSLFSAATAHRIEDDVQRCAAGALLLSKCHAAFLEDCFSLDVESRRSIDINVADFHDRRAFLIPKQSLHANPIIQATTICLYQLLHYLVEVDRSGLNPKDLTDQILETTGICSGLLPATVVAASKNVESFILFGVAAFRLAFWIAFRSVRYGRVVVPTARMGKPWSLVVIGLSRSELEERLEKLEEQGTRTAIRISAISSPTIVSITGPNSDLGALQDWLGPAISTRFADINTWYHGGDQLQTVLEEVMHDLEERKIAFPAIPDLQVPMRSSYDGTISSEHTSNGPGLARWVVQQMLISPVDWLKTSSGMMTALSRVIEGQNSASPQIISLGPSSESLFINLKNHSLSHRLEYRDLSIFKAGQPITNNQIQQDGIAI…	IAIVGMGVHFPKGHGENELWNILSNGLNAVSEIPNSRFDITQYYDADDSGKSRTMATKHGAFLDDIWTFDNAFFNITPREAKSMDPQQRILLHTAQSALDDAGYVPDATPTFTRASMGCYIGVATGDYTNNLRNDIDVFYSPGTLRAFHSGRLSFVHRLSGPSIVTDTACSSSLLSIYQACRAIQNGDCTAALAGGVNAICSPDMYLGLSRGHFLSPTGGCKPFDAAADGYCRAEGCGVFILKRLSDAIAENDQIRGVIRGVEANQSGNAHSITHPHSETQTMLFQRLFERTNTNPATISVVEAHGTGTQAGDAREIASLQNVFGDSHSMDHPLLISSIKGNIGHCEAASGAAGLAKLLLMLRKGKVPKQAGFSKLNPKLTGLEEAGMVIPTENHDWRP…	GSVAQCVAFSDTGFKLLPRIASALSTKELFRFETTTGILGSLISGHDVGGTPICPASVYHEVAMEAAQIAMSLPRDHILVMSNMRFANPLTRRTPNETHTVQVQLHKPEGTRSVEVEILVEKVADSSLISCATTTISAQNQNEIELRWLREAALVKRQLFYFDNTSIHSTFQTKLLYENIFARVVRYSKEYQTLIELKVSSSGLEGIGTFKLPHSSFADNTIISPAFTDTLLHTAGFIANLSVKPTEICICSHVQTIEVLYDDIDPSQTFTIYSQLFDGTKGSLLADAIVINSAGRAVAVAREMEFKKLQLTSFQRFLQSSAPPLQRSMDPLETTSEPSSTGDDTVVSSPSGYGTPKTPESSLDGIK	.
229	Stereocaulon alpinum	R (PKS-NRPS hybrid)	.	FAM_00344	Sta_03354	full	KS-AT-DH-ER-KR-ACP-C-A-PCP-R	.	MSASNGIPEPIALVGSGCRFPGGASSPSKLWDLLIEKRDALKKIDSSRFNPEGFFHPNGERHGCINVDSAYTLEQDVKAFDANFFGINAKEAAAIDPQHRILLETVYEAMEAGGFSIEGMQASDTAVYVGVMTGDYLELLLRNPDTMPKYFATGAAASILANRISYFFDWKGPSVCMNTACSSSLVAVHSAVQSLRNGESRMAVAGGANLILNPEFMMGETNLHMLSPEGRSRMWDAGANGYARGEGFAAVILKKLSDAIADGDDIQCIIRETGVNSDGRTQGITLPSPEAQTRLIRQVYQRAGLDPSLPNDRCQFFEAHGTGTPAGDPMEARGIRDAFFPEDKKHSTSDDNVMLVGSVKTAVGHTEGTAGLAGLIKVSNALRRGIIPPNMLFEKLNPK…	EPIALVGSGCRFPGGASSPSKLWDLLIEKRDALKKIDSSRFNPEGFFHPNGERHGCINVDSAYTLEQDVKAFDANFFGINAKEAAAIDPQHRILLETVYEAMEAGGFSIEGMQASDTAVYVGVMTGDYLELLLRNPDTMPKYFATGAAASILANRISYFFDWKGPSVCMNTACSSSLVAVHSAVQSLRNGESRMAVAGGANLILNPEFMMGETNLHMLSPEGRSRMWDAGANGYARGEGFAAVILKKLSDAIADGDDIQCIIRETGVNSDGRTQGITLPSPEAQTRLIRQVYQRAGLDPSLPNDRCQFFEAHGTGTPAGDPMEARGIRDAFFPEDKKHSTSDDNVMLVGSVKTAVGHTEGTAGLAGLIKVSNALRRGIIPPNMLFEKLNPKLLPLTSNL…	.	.
230	Stereocaulon alpinum	R (PKS-NRPS hybrid)	.	FAM_00345	Sta_03392	full	KS-AT-DH-ER-KR-ACP-C-A-PCP-R	.	MITPTPPGDIAIIGMSCRVAGADSPSKLWEILASSKDVRKEIARFNSAGYYKATGSSRKGLTNVRHAYLLEEGIDRFDNGFFATPAVEAEAMDPQQRILLEIAYEAMESAGIPLEKIQGTDTAVYAGLFTSDYGTSLLRDIDTTPKYHSTGTSNSIAANRISYFFDLHGPSMVIDTACSSTLTALNQAVNVLKSGESGMALVCGANLILNPDMFVHMSELGFLSPDGRCKSFDASGDGYARGEGVLALLLKPLAQALQNNDPIRSVIKGTRVNQDGKTNGITMPSPEAQRLNMQALYTTHGLHPGDVQYLEAHGTGTKVGDPLEMSAIDSIFGESHAEQPLIVGSIKSNVGHLEACAAIVGIVKTIECLERGKIPAQKHFINPNPEINFANKLIPQTLM…	IAIIGMSCRVAGADSPSKLWEILASSKDVRKEIARFNSAGYYKATGSSRKGLTNVRHAYLLEEGIDRFDNGFFATPAVEAEAMDPQQRILLEIAYEAMESAGIPLEKIQGTDTAVYAGLFTSDYGTSLLRDIDTTPKYHSTGTSNSIAANRISYFFDLHGPSMVIDTACSSTLTALNQAVNVLKSGESGMALVCGANLILNPDMFVHMSELGFLSPDGRCKSFDASGDGYARGEGVLALLLKPLAQALQNNDPIRSVIKGTRVNQDGKTNGITMPSPEAQRLNMQALYTTHGLHPGDVQYLEAHGTGTKVGDPLEMSAIDSIFGESHAEQPLIVGSIKSNVGHLEACAAIVGIVKTIECLERGKIPAQKHFINPNPEINFANKLIPQTLMDWPKTNSGI…	.	.
231	Stereocaulon alpinum	R (HR)	.	FAM_00348	Sta_03734	partial	KS-AT-(DH-cMT-ER-KR)	.	MASNRISHFYDLRGASMSVDTGCSTTLTALHQACQNLRAGESDMSIVGGANVILNPDNFIAMSSLTLLSPAGRSYAFDSRASGYGRGEGSATVILKRLDDALRNETITTPSEEAQRNLIRECYRRAGLDMCHTGYFEAHGTGTPTGDPIEARAIASAFKNETATGQPLRIGSVKTNIGHTETTSGLASIIKFTLALEKGHIPPSINFEKPNENIHLEDWNLKVPNQLESWPASTNIRRASVNNFGYGGANAHVIMESYQSFVSSQQGLANGVNGHTNSFTNYVNGHPNDLTNGMNGRQTNGPINDETEELTNGHTHSRFTHGLTNGTTDETTTQAMAANLRDYVMKMTIEDEGRFLDNLAYTLGERRTRFPWVSSQSVKSVSSLLKAIELDQMKPTRTS…	MASNRISHFYDLRGASMSVDTGCSTTLTALHQACQNLRAGESDMSIVGGANVILNPDNFIAMSSLTLLSPAGRSYAFDSRASGYGRGEGSATVILKRLDDALRNETITTPSEEAQRNLIRECYRRAGLDMCHTGYFEAHGTGTPTGDPIEARAIASAFKNETATGQPLRIGSVKTNIGHTETTSGLASIIKFTLALEKGHIPPSINFEKPNENIHLEDWNLKVPNQLESWPASTNIRRASVNNFGYGGANAHVIME	.	.
232	Stereocaulon alpinum	R (HR)	.	FAM_00357	Sta_04463	full	KS-AT-DH-ER-KR-ACP	.	MDSIAVIGLACRFPGEAATAERFWELLCEAKSTHSRIARFNASAFHVAGKDRLNVSRTQEAHFLQQDIAAFDANFFGISKTEAIAMDPQQRIMLEIAFEAFENAGLSLEAIAGSDTSCYIGNFTADYREMAFRDADAATRYSLSGTGTELISNRISWFYDLRGPSFTLGTACSSSLVALHQGCQSIRTGESSVALVGGCNLLLNPDMFQALSNQQFLADDGRCKSFDIKGNGYGRGEGFAAIILKPVSDAIRDGDPIRAVIRGTGVNQDGKTKGLTVPSADAQAGLIRSVYKKAGLDYSDTNYFEAHGTGTKAGDPLELEGISKTICSAREEGDNLIVGSVKSNIGHLEATAGLAGLIKAIYILERGIIPPNVHFHHPNPKIPFEKWKIKVPTEVQSWP…	DSIAVIGLACRFPGEAATAERFWELLCEAKSTHSRIARFNASAFHVAGKDRLNVSRTQEAHFLQQDIAAFDANFFGISKTEAIAMDPQQRIMLEIAFEAFENAGLSLEAIAGSDTSCYIGNFTADYREMAFRDADAATRYSLSGTGTELISNRISWFYDLRGPSFTLGTACSSSLVALHQGCQSIRTGESSVALVGGCNLLLNPDMFQALSNQQFLADDGRCKSFDIKGNGYGRGEGFAAIILKPVSDAIRDGDPIRAVIRGTGVNQDGKTKGLTVPSADAQAGLIRSVYKKAGLDYSDTNYFEAHGTGTKAGDPLELEGISKTICSAREEGDNLIVGSVKSNIGHLEATAGLAGLIKAIYILERGIIPPNVHFHHPNPKIPFEKWKIKVPTEVQSWPK…	.	.
233	Stereocaulon alpinum	NR	.	FAM_00357	Sta_04464	full	SAT-KS-AT-PT-ACP-TE	I	MTSQRLLLFGDQMLENLPIIRSLVYRSKRSHLLHRFLREATDVIQLEVSKLDSNDQEAFFGFETLLSLAENNAKLTHPNEIVNTTLMCIARLGDLILFAEKDPCILGCPGSTVHVGLCTGLLPAAAAAVATDTSQLLQYGLELVAISFRLTHEIILRSKRVETEPGSWSYTIVGIKHAQAQAILDDYNHAQDLPSHKYAYISAFSSTWCTVSGPPSVLTRLWCSSTPIGQAPRLELPADAAVHSAHLPCLDTDKILASSAMFLTTPLSARVRILSPCTGEPYSSPTLRHLLLVMIQDISQNHMDLVQTFQKSASGFGGVKNVDLLVIGPTAHASSVQAALEEKQLSVTVTNSIEDLVSPSPTRDGSGLVAVVGMSGRFPGSESIQAFWESLQLGRDFHC…	VAVVGMSGRFPGSESIQAFWESLQLGRDFHCEIPKSRFDLTEHFDASGNGKNATSTPFGCFLDNPGLFDSRLFNVSPREAIQMDPLQRLILMSSYEALEMAGYGKHSPSTASKRVSTYIGQVTDDWRCINECQGIDIYYIPGITRAFSSGRINYHFKWEGASYNLDAACASSSTAISLACSALLARNCDTAVAGGGSILAAPRDFAGLSKGGFLSPTGNCKTFQDGADGYCRGEGVGVVVLKRLEDAIAENDNIQGVISGWGRTYSAKATSITQPHANTQATLYKKVLEQACTSPQEVGYVEMHGTGTQAGDSVEMESVVGVFGEGRRKENPLVVGAVKANVGHGEAAAGVTSFIKIIMMLRERSIPPQPGMPFKINHKYPPLSKMHVRIADQCIPFEP…	PLSDSFLPSTTLQHLLQQPVQSEHGTSAVFSSALSEPMLLAAIKGHLVDGTALCPASVFCDMAFAAAKYLFTRANPDRSVPTMVLEDLEITHPLVASGKNVLQQTVEVNASRAHESALVKVSFSSRDAGSSSVHEHGSCAVRVGEAVKLRANHHDTSREAKAKLDGLVASAKTGQQLRLPKLIVYKLFASLVDYKAAYQSMDEVYLDNSHKDAAASVRLTDNQNTGTFTCNPYWIDAVIHLAGFVLNGDVTKPDDVAYISTGFKELFILEPLKQNTEYFSFSSIQAEDKKGVSSGHVYVFQEQRLVAVCAGITFQRMTKNVLRMVMGKSEVPTKSNASEHSIDSKASFTPVGSSVGLADTAATSVSNGNASQIAQTLLA	.
234	Stereocaulon alpinum	NR	PKS23	FAM_00264	Sta_04644	full	SAT-KS-AT-PT-ACP-cMT-TE	IX	MASNHEELPSMVVFSPQSKAPKEGYLDELRSYLCGKAELRPLLDGIENLPNTWSIFAQRNSDIAALTQGIRYTQALSDWAKHGTSSGISNVMSGILSLPLLTIIQVVQYFQFLEVKKLRHSDFMERLRCRGGVQGYCGGLMPAIAIACSATEAEVVTNAVKAMGIALGVGAYGELGDDENVLGPTTIVVRLKQEGQGGDIIKDFPDAHISAITDPKTVSIVGSAPSLAEIQARVKSNGMQTQAMHLRGKVHNPENANLALELCMLCDEHEELSLPNASHLTAPLRSNKTGKKLLDVSLTHEAIETILASCCQWYDLLKGVCKDLEKTGTQSHLFASFGIGDCIPLTPFHQAGLQITKLDVLSFVKALMPPVLPMSGHNHQYAYPTDAVAVVGMACRLPG…	VAVVGMACRLPGANSVEELWDLISSGGSTVTPVPEDRMDIAGSFRAMQDPKWAAKQQWWGNFISDIAGFDHSFFRMSPREAASMDPQQRILLETAYQAMESSGYLGSHRRESGDPVGVFLGASFVEYLDNTSSNPPTAYTSTGTIRAFLSGKISYYFGWTGPSEILDTACSSSLVAINRACKAIQNDECPMALAGGVNLITGIHNYLDLAKAGFLSPSGQCKPFDGAADGYCRSEGAGLVVLKRLSQALTDGNQILGVITGASTNQGGLSPSLTVPHSAAQVKLYQNILHQAGMRPEQVSYCETHGTGTQAGDPLEIESVREVFGGPKRQDSMHIGSIKGNIGHCETAAGVAGLLKALVMVNKAAIPPLASHKSLNPKIAALEPDKLAISSCLEDWRVS…	EPLVELSTKPPRLVEPRTKPSEKGEFSMNTQARRYTEIVSGHAVLSRPLCPAAMYMECAIMAAQLSIGNIVGQAPWFENLTFEAPLGMDPDNDTTVVLKDDGSKSRWSFVARSTSRSNPKRKPVLHAKGDFGFTTQTQVHRYERLVTDRMRHLQHSKSETLKSKRAYGLFSRIVRYAELLKGISSITLGDSEASAIIDVPLGASTEDSSATGLCDCVALDAFIQVVGLLINSGDDCAEDEVFVATGVENFSMSLACDFDRCRTWLVFAMFTPSGNGKAMGDVFILTRDNVLVMTIMGVQFTKLPITRLEKLLDSANPKAHNTPILKSSQQDSIVSASSSSSTEHSDDDSEDDGSRSPS	.
235	Stereocaulon alpinum	NR	PKS15	FAM_00111	Sta_04873	full	SAT-KS-AT-PT-ACP-ACP-TE	II	MVGMRVLLFGDQALVDHAHIQKQILESRENPFLSLLFQRASDALRHEIAQLPPAERVAIPSFTTIAELNERTSGVNAHEGVTNALLCISQLAHYIEYTGALRGQSDETSKSCVVGISAGLLAAAAVALSPEITALIPLAVEVILIAFRVGNLARTTARYVEVAATQGGADSWSHAIADMTEAEALPILASFHQEKMIPLSNRAYISAFTASSVNISGPPATLRQLWQSSTLPASKRIELPIYGPYHAPHLYERVNISQILCSSDTRRSRTLANYRLAVPLISTSSGTCFDRSLDAPAILAAVVKDILNRPLKLEDVVAGCRDLVAAAHCARCDIISLGPNSSESMFTRVLQFESEAEVKSHTDRLTQAPSNLREVNETSRTSRRPKLAIVGMAGRFPDA…	LAIVGMAGRFPDAADHERFWDLLEAGLDVHRKIPADRFNVDKHYDPTGKIRNTSQTPFGNFIDEPGLFDPRFFNMSPREATVTDPMHRLGLVSAYEALEMAGYVPNRSPSTMLDRIGTFYGQTSDDWREINEAQDIDTYFITAGVRAFAPGRINYYFKFSGPSFSIDTACSSSAAALQLACTSLWAGDCDTAVTGGLNVMTNSDIFAGLSRGQFLSKTGNCQTFDNDADGYCRGDGIGSLVIKRLDDALADNDRILGVILETATNHSSNAISITHPHAPTQEQLFKKVMDDAGVDPHDVNYVEMHGTGTQAGDGTEMKSVSNIFAPASRSGTRKKSLHLGSVKANVGHGEAVSGVTAMIKCLLMMQKNTIPPHCGIKKTINQGFPQDLNARNVHIAFKP…	KLSTTTVHRVVSEVVDADKATVVVESDISRPDLLAAISGHVVNGTSLCPSSIYGDMAMTIGEHLYKLVRPGTKSVHMNVCHMEVFKPFIANDDGGKGQTLRLTATTADITTERANLVFSSGSGKSEMQHAKCYVDFGSGTDWLAQWQRSAYLISGRVEGLKNAATSGSAHRMLRGMAYKLFGAFVEYDAKYRGMEEVILDSPALEATAHIAFQTTEADGNFVCSPYWIDSVCHLAGFIVNANDAVDSSKQVYVSHGWESMRFAEPLVADKTYRSYVKMQPLAGNMVAGDVYIFDGDRIIGMCGALKFQCIPRTLLNTFLPPKGSAAQKAPVTSRPAITAKPAQKSIVTKPKA	.
236	Stereocaulon alpinum	R (HR)	similar to depudecin PKS	FAM_00364	Sta_05184	full	KS-AT-DH-ER-KR-ACP	.	MPFIRDSSTPGSSDVEFDSNGAFGAQQVTDDINYVGATLPGYSEKPLSEQLEPIAVVGMGCRLPGDVKSPSEFWNMMINKESGQMPRVPKSRFNIDAHYHSNNDRPGSFGVRGGYFLKETLQEFDPTFFGITPIEAMWMDPQQRKLLEVVYETFESAGITLQEISGSSTACFVASFTADFQQMAFKEPSFRHSLAATGVDPGIISNRISHVFNLNGPSIVVNTACSSSVYAMHNACNALRNKECSAAVVRGVNLVLTVDQHMNTAKLGVLSPTSTCHTFDVSADGYGRAEGVGAVYLKRLSDAVRDGDPIRGLIRSSATNSNGKVPAVGITHPNLDGQANVIKKAYERGGLLDPRLTGYFECHGTGTAVGDPLEVHAVANAMNENRQSHDGPLFVGAVK…	IAVVGMGCRLPGDVKSPSEFWNMMINKESGQMPRVPKSRFNIDAHYHSNNDRPGSFGVRGGYFLKETLQEFDPTFFGITPIEAMWMDPQQRKLLEVVYETFESAGITLQEISGSSTACFVASFTADFQQMAFKEPSFRHSLAATGVDPGIISNRISHVFNLNGPSIVVNTACSSSVYAMHNACNALRNKECSAAVVRGVNLVLTVDQHMNTAKLGVLSPTSTCHTFDVSADGYGRAEGVGAVYLKRLSDAVRDGDPIRGLIRSSATNSNGKVPAVGITHPNLDGQANVIKKAYERGGLLDPRLTGYFECHGTGTAVGDPLEVHAVANAMNENRQSHDGPLFVGAVKTNIGHSEAASGLSAVIKAILTVERGIIPPTKGVANPNPAIDWEKWKVQVPVEP…	.	.
237	Stereocaulon alpinum	R (HR)	.	FAM_00369	Sta_05982	full	KS-AT-DH-cMT-ER-KR-ACP-oAc	.	MASQSPIPLAIVGMSCRFPAGANNPEDFWSMLSEGKSAWSQVPSDRFNSKSFYHPSPDVNGTSNHQGGHFLSQDISAFDAGFFGITPSEANAMDPQQRLQLETAYEALENAGIPLEQIRGSKTSVHVAIFSRDYDRMMYKDTSDIASYHLTGSGDAIASNRISYTFDLKGPSMTLDTGCSGGLVALHQASQSLRTGEVSMAIVGGTNLILTPDSMIPMSLLHILNPEGRCFAFDSRGAGYGRGEGVAAIVLKRLDDALKAGDSIRAVIRHTGVNQDGKTSGIALPNQQAQESLVRGMYEELGLQTLDVDYIEAHGTGTIAGDLTEMKSISSVFCNGDRRQNLLYVGSVKSNIGHLESASGLAGLIKTVLILEKGYIPPNINLEEIKIGLEDRIQQIRLP…	PLAIVGMSCRFPAGANNPEDFWSMLSEGKSAWSQVPSDRFNSKSFYHPSPDVNGTSNHQGGHFLSQDISAFDAGFFGITPSEANAMDPQQRLQLETAYEALENAGIPLEQIRGSKTSVHVAIFSRDYDRMMYKDTSDIASYHLTGSGDAIASNRISYTFDLKGPSMTLDTGCSGGLVALHQASQSLRTGEVSMAIVGGTNLILTPDSMIPMSLLHILNPEGRCFAFDSRGAGYGRGEGVAAIVLKRLDDALKAGDSIRAVIRHTGVNQDGKTSGIALPNQQAQESLVRGMYEELGLQTLDVDYIEAHGTGTIAGDLTEMKSISSVFCNGDRRQNLLYVGSVKSNIGHLESASGLAGLIKTVLILEKGYIPPNINLEEIKIGLEDRIQQIRLPRAMEPFP…	.	.
238	Stereocaulon alpinum	R (HR)	PKS4	FAM_00213	Sta_07295	full	KS-AT-DH-cMT-ER-KR-ACP	.	MSPYMNEEPSGHTNGFPNAPSSVVNAHTNETTNGHHEGSDAVNGYLNDAYEPDGISNGASNQFVEPVAIVGMAMRLPGGIHDAEGFWDLLINKRNGQCRVPSDRYNVDAFYGPGKPGHVGTKYGYFLEDLDLAHIDPSFWSMTKQEAEVVDPQQRLLLEVVHECLENAGAKNWRGTNIGCYVGTFGEDWLDMDSKDITNSHMYRLTGYGDYIIANRVSYEFDFKGPSMTIRTACSSSLTGLHDACQALYNGDCTSAIVAGTNIIMTPRMTIAMTEQGVISPTGSCKSFDADADGYARGEAVSALYIKKLSDAVRDGDPIRAVIRSTCINNDGKTAGLTSPSTEAHEALIRRGHQLAGVCDLSKTAMIECHGTGTKIGDPIETKAVANVFGEHGIYIGSV…	PVAIVGMAMRLPGGIHDAEGFWDLLINKRNGQCRVPSDRYNVDAFYGPGKPGHVGTKYGYFLEDLDLAHIDPSFWSMTKQEAEVVDPQQRLLLEVVHECLENAGAKNWRGTNIGCYVGTFGEDWLDMDSKDITNSHMYRLTGYGDYIIANRVSYEFDFKGPSMTIRTACSSSLTGLHDACQALYNGDCTSAIVAGTNIIMTPRMTIAMTEQGVISPTGSCKSFDADADGYARGEAVSALYIKKLSDAVRDGDPIRAVIRSTCINNDGKTAGLTSPSTEAHEALIRRGHQLAGVCDLSKTAMIECHGTGTKIGDPIETKAVANVFGEHGIYIGSVKPNLGHSEGASGISSVIKMVLALEHKMIPPNINFKKPNPQIPWEQAKLKVPVNATPWPADRAERV…	.	.
239	Stereocaulon alpinum	R	.	FAM_00373	Sta_07520	partial	KS-AT	.	MILNGTPIVGPEQPIHGNSAFATAYTNGNKNGELYDKIHQGLSDANSAYAKGPLDNSPGNHVIYNIIRSQIPLAPIAICGLALRLPGGIRNADAFWESLRDGKDMRGPIPPDRYNIEGFSDSLGEKGAIKTPFGYFLEEKLACLDTSFFTMTRSELERADPQQRQLLEVTRECLENAGEVNYRGKSIGCYVGTFGEDWLQMSAKESQHSGGYVLTGHSDLMIANRVSFEYDFQGPSMVIKTGCSASLFGLHEACRALQSGDCSAAIVAGTNLIMGPTTTIAMTQEGILSPEGSCKTFDAGADGFARGEAISAVFIKRLDQAILDRSPIRAIIRNTATNSDGKSAGLMTPNGKSHEALMRKVYLDAGLDPGDTAFVECHGTGTPTGDPIETAAVGNVFGG…	PIAICGLALRLPGGIRNADAFWESLRDGKDMRGPIPPDRYNIEGFSDSLGEKGAIKTPFGYFLEEKLACLDTSFFTMTRSELERADPQQRQLLEVTRECLENAGEVNYRGKSIGCYVGTFGEDWLQMSAKESQHSGGYVLTGHSDLMIANRVSFEYDFQGPSMVIKTGCSASLFGLHEACRALQSGDCSAAIVAGTNLIMGPTTTIAMTQEGILSPEGSCKTFDAGADGFARGEAISAVFIKRLDQAILDRSPIRAIIRNTATNSDGKSAGLMTPNGKSHEALMRKVYLDAGLDPGDTAFVECHGTGTPTGDPIETAAVGNVFGGKGVYIGSVKPNVGHAEGASGITSLIKAVLALENKTIPPNIKFTKPNPKILFDKNNLQVPIKALPWPLDRVERIS…	.	.
240	Stereocaulon alpinum	NR	PKS16	FAM_00061	Sta_08838	full	SAT-KS-AT-PT-ACP-ACP-TE	I	MTLPTRLVLFGDQTVDPCPIIKQLYRQSRENLTLQVFFRKTYHAVRQEVAISEKPDRLLFPSFDSILSLAEAYSQSSSPEEAVTTVLLCIAQLGLLLIQGEINDSTFEVNFSSKTYLVGLCTGMLPAAAMAVSKTTTQLLDLAPEIVRVSLRLGLEASRRSDQIEKSRESWATIVSGVAPFEQQEALDHFHQTHTMATSKTAYISALSDSAATISGPPSTLASLFSSSGPLKKARRVKLPITAAFHASHLRTSNLQRILEPVSNSHGHKLRDDIVILSTRSGEPVAARTLGEALHHIVLDILQEPLNWSNVVQSVISKLSGQEVVLASAGPVRAADSLRRQLTNAGIDVLESTEMQPLQAFQQGNGSGDIAIVGYAARLPESETLEDVWKILENGRDVH…	IAIVGYAARLPESETLEDVWKILENGRDVHKKIPRDRFDVDTHCDPSGKIKNTSYTPYGCFVDRPGFFDARLFNMSPREAAQTDPAQRLLLLTTYEALEMAGYTPDGTPSTAGDRIGTFFGQTLDDYREANASQNIEMYYVSGGIRAFGPGRLNYHFKWEGPSYCVDAACSSSTLSIQMAMSSLRAHECDTAVAGGTNVLTGVDMFSGLSRGSFLSPTGSCKTFDNEADGYCRGDGVGSVILKRLDDAIAEGDNIQAVIKSAATNHSAHAISITHPHAGAQQKLMRQVLREADVEPSEIDYVEMHGTGTQAGDATEFTSVTNVLAGRTKENPLYVGAVKANFGHAEAAAGTNSLVKVLMMMRKNAIPPHVGIKGRINEKFPPLDKVNVRINRTMVPFQA…	AFSTTCLQQVENELFTNDSASVTFSSQLSEPKLNTAVRGHLVNGIGLCPSSVYADVAFTAAWYIASRMTPSDPVPAMDLSAMEVFRPLIVDSNQTSQLLQVSASRKSNEKAVKIVISSQDEKGRQEHAHCTVEYGDGQQWMDEWQRNAYLIQSRIEGLTKPANSSGTHRLLKDMIYRQFQTVVTYSKEYHNIDELFMDCELNETAANIKFQSTAGNGQFVYSPYWIDTVAHLAGFILNASVKTPADTVFISHGWESFRIAAPLSDEKSYRGYVRMQPSGSRGVQAGDVYIFDGDEIVVVCKGIKFQQMKRTTLQSLLGTSHQGSTAPKSVATKPQRQRQAIMRK	.
241	Stereocaulon alpinum	R (PKS-NRPS hybrid)	PKS5	FAM_00379 (manually connected to FAM_00280)	Sta_08875	full	KS-AT-DH-ER-KR-ACP-C-A-PCP	.	MTAMMRQATDLTNTSASSIHSRSSSRSNEAQSVTSAPSSIGEETAVGRHDDPTAIVGLACRVPGAQSSSKLWDNIVEQKDLQSKIPEDRFNVDAFYHPNGGNKSTTNARYGYFLDQDISLFDPEFFRISGKEAEAMDPQQRMLLEVVYEALEDAGITLDEISGTQSSVFCGSFTNDYKDMVNKDLGYYSKYTATGTGNAILSNRISFFYNLHGASVTIDTACSSSLISFHLGNKSVQDDDADFSIVVGSSLHFDPNMFITMTDFGFLSSDGRCRAFDASGKGYVRGEGICAVVLRKRSSAELHGNKIRSIIRGSAINHDGTKEGITVPNSAAQEALIRKTYKNAGLNTNDTQYFEAHGTGTQAGDPRETRAIGAVFAPNRSEPLHVGSVKTNIGHLEGA…	DPTAIVGLACRVPGAQSSSKLWDNIVEQKDLQSKIPEDRFNVDAFYHPNGGNKSTTNARYGYFLDQDISLFDPEFFRISGKEAEAMDPQQRMLLEVVYEALEDAGITLDEISGTQSSVFCGSFTNDYKDMVNKDLGYYSKYTATGTGNAILSNRISFFYNLHGASVTIDTACSSSLISFHLGNKSVQDDDADFSIVVGSSLHFDPNMFITMTDFGFLSSDGRCRAFDASGKGYVRGEGICAVVLRKRSSAELHGNKIRSIIRGSAINHDGTKEGITVPNSAAQEALIRKTYKNAGLNTNDTQYFEAHGTGTQAGDPRETRAIGAVFAPNRSEPLHVGSVKTNIGHLEGASGLAGIIKATMALEHHQIPPNMLFNNPNPNIEFENWKIAVPTKTLDWKTD…	.	.
242	Stereocaulon alpinum	NR	PKS1	FAM_00222_2	Sta_10045	full	SAT-KS-AT-PT-ACP-ACP-cMT-TE	IX	MTVFNTSVTASQMASVALFCPQSKAPEDSYLDHLHSFLMRHEYMERFRQEIINLKDFWPILAHGRNDIAALAQGPRYLQSLSDWITTGNSTLVSSVMSGIMSLPLLVIIQIGQYFEYLEILGIKHSEFVAQLRKGGGVQGYCGGLPPAIAVACSKDERELLENAGVALRIALAIGAYGELGDDESTPGATTIVVRLKRVGQGEELVTRFPGAYISAVTDPKTLSIVGPVPVLSQLRSYARGQGFLVQDMYIRGKVHNPENADLAKELCYVCDKTPSLQFPSVRSLQAPVRSNRTGELLTEGSLTHEVVNVILVSRCEWYTLLTELAKDLDLSGRRSHTFATFGIGDCTPLLPFHKLQLHITKLDVLSFINHHLPPIRQLSQENDYSFPQDAVAVIGASC…	VAVIGASCRLPGANSLDDLWNLVSKGISQHKEVPTDRFDMHASFRASQDWKFAGKRKFYGNFIDHADKYDNAFFRSNPKEALNLDPQQRILLELAYQAMESSGYLRTHRRESGDQVGCFIGASFVEYLDNTNAHPPTAYTSTGTIRAFLSGRISYYFGWSGPSEVLDTACSSSLVAINRACKAIQAGECAMALAGGVNVMTGINNFLDLAKAGFLSPTGQCKPFDESADGYCRSEGGGLVVLKLLSQAVADGSHILGVIPGVATNQGGLSSSITIPHSPAQEKLYRTVLHQAGMKASQVSYVEAHGTGTQAGDPLEIASIRKVFAGPDRLKLLNVGSLKGNIGHAETAAGVASLLKVLAMIKHGSIPPQASHKALNPKIPELGPDKMCISKKADIWNEP…	PEPIKREEWQPENPPKLITQRDSGQFRVHPETKRFTTIVSGHAVRQRPLCPASMYMESAAMAVQILRGGFEADSLYFRNLSFQAPLGVDLGRDIHLALEPADENRSWNFVVQSASKTDPKSKFITHAKGRVGLTTEPKFQTYERLISDSIDEVKTSGSTEKLMSKRAYGLFSQVVHYADFLQGITNVYLNRTHAVAEVDIPVADLGGDETTATRACETVALDVFIQVVGLLINSSELVTKEEVFVATGVENASMSSMCDFNSSKSWTVYTKFKASSDDQAVGDIFVLTRAGILMMTITGVQFTKILISRLEKILDSANPGASHSTPGKKNLVPNLSPASSSSEISSMGGSPPGLSRQTS	.
243	Stereocaulon alpinum	R (HR)	.	FAM_00350	Sta_10096	full	KS-AT-DH-cMT-ER-KR-ACP	.	MPQGSAVAVNGFSNNGRADQQRHREPPMPIAIVGMACRLPGDVSDLESFWDFCYNARNSWTEFPKGRVNTAAFHHPNPEKAGTFHLKGAHFLKDSVAAFDAPFFNITAEEAKSVDPRHRMLLECTYEALENSGIPLSSVVGSDVGVYVGGSLSHYELHCLKDFETAPRLQYMGCADSLLANRISYFFDLRGPSATIDTACSSGLAALHLACQSLRAGEVSQAIVGGSHLNLMPEVMASVSSSMFYSAEGKCYPFDERVSGGFGPGEGTSCVVLKPLQDAIDSGDNIRAIIRNTGMNQDGRTQGISLPSTDAQAALVRSVYDSAGLDPADTRYVEAHGTGTTVGDPLEAAAFAATVGKNAQPQDPVFIGSAKSNFGHLEGVSGIVSVIKAALMLENQVIL…	PIAIVGMACRLPGDVSDLESFWDFCYNARNSWTEFPKGRVNTAAFHHPNPEKAGTFHLKGAHFLKDSVAAFDAPFFNITAEEAKSVDPRHRMLLECTYEALENSGIPLSSVVGSDVGVYVGGSLSHYELHCLKDFETAPRLQYMGCADSLLANRISYFFDLRGPSATIDTACSSGLAALHLACQSLRAGEVSQAIVGGSHLNLMPEVMASVSSSMFYSAEGKCYPFDERVSGGFGPGEGTSCVVLKPLQDAIDSGDNIRAIIRNTGMNQDGRTQGISLPSTDAQAALVRSVYDSAGLDPADTRYVEAHGTGTTVGDPLEAAAFAATVGKNAQPQDPVFIGSAKSNFGHLEGVSGIVSVIKAALMLENQVILPNANFKTPNPKISSLGQSLKVPTSALKW…	.	.
244	Stereocaulon alpinum	R (HR)	.	FAM_00353	Sta_10143	full	KS-AT-DH-ER-KR-ACP	.	MAPVSDVGSEWSSSLSPSITTPPSPRHAEPVAICGLGGSSSPSEFWDLISKGESGQCGVPQSRFNVDGFYHPNGMDRPGSVVTKGGYFLDDDIRSFDNGFFGINNLEATYMDPQQRKLLEVVFECLESAGVSLDNASGSNTGCYVGNFTFDYMVMQTKESEYMNRYSATGLGTTILANRISHVFNLQGPSLVIDTACSSSLYCLHVACTALADYECDAAIVAGANLIQSTEQHIATMKAGVLSPTSTCHTFDASADGYGRGEGIGALYVKRLSDAIRDGDPIRSVIRGSAINANGKTAGISLPSADRQEAVIRKAMTRGGVEPDDITYIECHGTGTKVGDAIEVEALSRVFRRTLDRPLIIGSVKSNVGHSEAASGIAGVLKATLALETGLIPPTHGLK…	PVAICGLGGSSSPSEFWDLISKGESGQCGVPQSRFNVDGFYHPNGMDRPGSVVTKGGYFLDDDIRSFDNGFFGINNLEATYMDPQQRKLLEVVFECLESAGVSLDNASGSNTGCYVGNFTFDYMVMQTKESEYMNRYSATGLGTTILANRISHVFNLQGPSLVIDTACSSSLYCLHVACTALADYECDAAIVAGANLIQSTEQHIATMKAGVLSPTSTCHTFDASADGYGRGEGIGALYVKRLSDAIRDGDPIRSVIRGSAINANGKTAGISLPSADRQEAVIRKAMTRGGVEPDDITYIECHGTGTKVGDAIEVEALSRVFRRTLDRPLIIGSVKSNVGHSEAASGIAGVLKATLALETGLIPPTHGLKNINQKLRIEERHISIPTTLTAWPDKPSRV…	.	.
		Abbreviation					Abbreviation					References
		NR: non-reducing PKS					SAT: starter unit–ACP transacylase domain					Abdel-Hameed, M. et al. (2016a). Identification of 6-Hydroxymellein Synthase and Accessory Genes in the Lichen Cladonia uncialis. J Nat Prod 79 1645-1650
		R: reducing PKS					KS: ketosynthase domain					Abdel-Hameed, M. et al. (2016b). Putative identification of the usnic acid biosynthetic gene cluster by de novo whole-genome sequencing of a lichen-forming fungus. Fungal Biol 120 306-316.
		HR: highly reducing PKS (having both KR and ER)					AT: acyl transferase domain					Bertrand, R.L. et al. (2018). Lichen Biosynthetic Gene Clusters. Part I. Genome Sequencing Reveals a Rich Biosynthetic Potential. J Nat Prod 81 723-731.
		PR: partially reducing PKS (lacking ER domain)					PT: product template domain					Bertrand, R.L. et al. (2019). Lost in Translation: Challenges with Heterologous Expression of Lichen Polyketide Synthases. ChemistrySelect 4 6473-6483.
		PKS-NRPS hybrid: PKS-nonrebosomal peptides synthetase hybrid					DH: dehydratase domain					Armaleo, D. et al. (2019). The lichen symbiosis re-viewed through the genomes of Cladonia grayi and its algal partner Asterochloris glomerata. BMC Genomics 20 605.
							ER: enoylreductase domain
							KR: ketoreductase domain
							cMT: C-methyltransferase domain
							ACP: acyl carrier protein domain
							TE: either thioesterase or Claisen cyclase domain (a product release domain)
							R: thiolester reductase domain (a product release domain)
							oAc: choline/carnitine O-acyltransferase domain
							C: condensation domain
							A: adenylation domain
							PCP: peptidyl carrier protein domain
